# Supplementary material for: Clinical and biomarker results from a phase II trial of combined cabozantinib and durvalumab in patients with chemotherapy-refractory colorectal cancer (CRC): CAMILLA CRC cohort
Source: Nat Commun. 2024 Feb 20;15:1533. doi: 10.1038/s41467-024-45960-2 (PMC10879200; doi:10.1038/s41467-024-45960-2)
Supplement: Supplementary file 4 — Supplementary Data 1 [file 41467_2024_45960_MOESM4_ESM.xlsx]

## Sheet: Tumor DEGs
Tumor DEGs in responders versus non responders. BH-corrected p-values and GLM model was performed.
	baseMean	log2FoldChange	lfcSE	stat	pvalue	padj
WNT11	168.446	1.15529	0.173402	6.66251	2.69181e-11	1.14806e-08
SPP1	982.37	3.76878	0.485407	7.76416	8.21877e-15	1.40212e-11
CST2	221.93	2.28056	0.365085	6.24666	4.19314e-10	1.02193e-07
HLA-DRB	223.532	1.07455	0.218638	4.91476	8.88926e-07	6.25147e-05
SERPINA1	3398.66	3.58684	0.642141	5.58575	2.32695e-08	3.96978e-06
FN1	599.602	2.07681	0.344552	6.02756	1.66453e-09	3.5496e-07
IGFBP3	178.189	1.57134	0.230817	6.80775	9.9137e-12	5.63759e-09
SPINK1	510.05	1.53371	0.429509	3.57086	0.000355817	0.00879744
CD74	496.962	2.02514	0.317892	6.37054	1.88365e-10	6.427e-08
C3	405.52	1.83647	0.404996	4.53453	5.77308e-06	0.000307777
VEGFA	549.406	1.11022	0.269851	4.11421	3.88509e-05	0.00151749

## Sheet: Stroma DEGs
Stroma DEGs in responders versus non responders. BH-corrected p-values and GLM model was performed.
	baseMean	log2FoldChange	lfcSE	stat	pvalue	padj	Regulation
SFRP2	82.124	1.89587	0.237874	7.97008	1.58569e-15	1.42554e-12	Upregulated
CST2	66.5744	1.20644	0.314089	3.84108	0.000122494	0.0137652	Upregulated
CRP	104.463	1.58676	0.326831	4.85497	1.20402e-06	0.000541208	Upregulated

## Sheet: Tumor GO
Enriched GO terms in tumor epithelial compartment of responders. BH-corrected p-values and over-representation analysis were used.
	ONTOLOGY	ID	Description	GeneRatio	BgRatio	pvalue	p.adjust	qvalue	geneID	Count
GO:0001558	BP	GO:0001558	regulation of cell growth	2023-05-10	420/18614	1.31102e-06	0.000632569	0.000240124	WNT11/SPP1/FN1/IGFBP3/VEGFA	5
GO:0016049	BP	GO:0016049	cell growth	2023-05-10	495/18614	2.94131e-06	0.000946121	0.000359149	WNT11/SPP1/FN1/IGFBP3/VEGFA	5
GO:0005788	CC	GO:0005788	endoplasmic reticulum lumen	2023-05-10	312/19518	2.38558e-07	1.09737e-05	5.5245e-06	SPP1/SERPINA1/FN1/IGFBP3/C3	5
GO:0061134	MF	GO:0061134	peptidase regulator activity	2023-05-10	230/18369	7.05615e-08	3.88088e-06	1.33696e-06	CST2/SERPINA1/FN1/SPINK1/C3	5
GO:0010951	BP	GO:0010951	negative regulation of endopeptidase activity	2023-04-10	160/18614	1.0606e-06	0.000632569	0.000240124	CST2/SERPINA1/SPINK1/VEGFA	4
GO:0060560	BP	GO:0060560	developmental growth involved in morphogenesis	2023-04-10	234/18614	4.81731e-06	0.000961648	0.000365043	WNT11/SPP1/FN1/VEGFA	4
GO:0010466	BP	GO:0010466	negative regulation of peptidase activity	2023-04-10	236/18614	4.98263e-06	0.000961648	0.000365043	CST2/SERPINA1/SPINK1/VEGFA	4
GO:0045861	BP	GO:0045861	negative regulation of proteolysis	2023-04-10	330/18614	1.87244e-05	0.00195618	0.000742569	CST2/SERPINA1/SPINK1/VEGFA	4
GO:0052548	BP	GO:0052548	regulation of endopeptidase activity	2023-04-10	336/18614	2.00988e-05	0.00195618	0.000742569	CST2/SERPINA1/SPINK1/VEGFA	4
GO:0051346	BP	GO:0051346	negative regulation of hydrolase activity	2023-04-10	345/18614	2.22984e-05	0.00195618	0.000742569	CST2/SERPINA1/SPINK1/VEGFA	4
GO:0052547	BP	GO:0052547	regulation of peptidase activity	2023-04-10	425/18614	5.04551e-05	0.0034778	0.00132018	CST2/SERPINA1/SPINK1/VEGFA	4
GO:0034774	CC	GO:0034774	secretory granule lumen	2023-04-10	322/19518	1.41177e-05	0.000115006	5.78979e-05	SERPINA1/FN1/C3/VEGFA	4
GO:0060205	CC	GO:0060205	cytoplasmic vesicle lumen	2023-04-10	325/19518	1.46428e-05	0.000115006	5.78979e-05	SERPINA1/FN1/C3/VEGFA	4
GO:0031983	CC	GO:0031983	vesicle lumen	2023-04-10	327/19518	1.50008e-05	0.000115006	5.78979e-05	SERPINA1/FN1/C3/VEGFA	4
GO:0004866	MF	GO:0004866	endopeptidase inhibitor activity	2023-04-10	173/18369	1.52685e-06	2.86303e-05	9.86306e-06	CST2/SERPINA1/SPINK1/C3	4
GO:0030414	MF	GO:0030414	peptidase inhibitor activity	2023-04-10	180/18369	1.78853e-06	2.86303e-05	9.86306e-06	CST2/SERPINA1/SPINK1/C3	4
GO:0061135	MF	GO:0061135	endopeptidase regulator activity	2023-04-10	187/18369	2.0822e-06	2.86303e-05	9.86306e-06	CST2/SERPINA1/SPINK1/C3	4
GO:0004857	MF	GO:0004857	enzyme inhibitor activity	2023-04-10	359/18369	2.74515e-05	0.000301967	0.000104027	CST2/SERPINA1/SPINK1/C3	4
GO:0061387	BP	GO:0061387	regulation of extent of cell growth	2023-03-10	105/18614	2.03366e-05	0.00195618	0.000742569	SPP1/FN1/VEGFA	3
GO:0002526	BP	GO:0002526	acute inflammatory response	2023-03-10	114/18614	2.60204e-05	0.00209248	0.000794308	SERPINA1/FN1/C3	3
GO:0050770	BP	GO:0050770	regulation of axonogenesis	2023-03-10	155/18614	6.51055e-05	0.00418846	0.00158995	SPP1/FN1/VEGFA	3
GO:0008361	BP	GO:0008361	regulation of cell size	2023-03-10	178/18614	9.82089e-05	0.005809	0.00220511	SPP1/FN1/VEGFA	3
GO:0048469	BP	GO:0048469	cell maturation	2023-03-10	184/18614	0.000108354	0.005809	0.00220511	SPINK1/C3/VEGFA	3
GO:0048588	BP	GO:0048588	developmental cell growth	2023-03-10	231/18614	0.000212273	0.00890624	0.00338082	SPP1/FN1/VEGFA	3
GO:0071695	BP	GO:0071695	anatomical structure maturation	2023-03-10	247/18614	0.000258551	0.00994313	0.00377443	SPINK1/C3/VEGFA	3
GO:0001649	BP	GO:0001649	osteoblast differentiation	2023-03-10	250/18614	0.000267898	0.00994313	0.00377443	WNT11/SPP1/IGFBP3	3
GO:0050730	BP	GO:0050730	regulation of peptidyl-tyrosine phosphorylation	2023-03-10	255/18614	0.000283959	0.00996641	0.00378327	SPINK1/CD74/VEGFA	3
GO:0010721	BP	GO:0010721	negative regulation of cell development	2023-03-10	286/18614	0.00039762	0.0123069	0.00467174	SPP1/CD74/VEGFA	3
GO:0021700	BP	GO:0021700	developmental maturation	2023-03-10	319/18614	0.000547197	0.0155307	0.0058955	SPINK1/C3/VEGFA	3
GO:0048638	BP	GO:0048638	regulation of developmental growth	2023-03-10	328/18614	0.000593465	0.0159081	0.00603876	SPP1/FN1/VEGFA	3
GO:0032535	BP	GO:0032535	regulation of cellular component size	2023-03-10	354/18614	0.000741079	0.0175739	0.00667108	SPP1/FN1/VEGFA	3
GO:0050878	BP	GO:0050878	regulation of body fluid levels	2023-03-10	361/18614	0.000784483	0.0175739	0.00667108	SERPINA1/SPINK1/VEGFA	3
GO:0018108	BP	GO:0018108	peptidyl-tyrosine phosphorylation	2023-03-10	370/18614	0.000842641	0.0175739	0.00667108	SPINK1/CD74/VEGFA	3
GO:0018212	BP	GO:0018212	peptidyl-tyrosine modification	2023-03-10	372/18614	0.00085593	0.0175739	0.00667108	SPINK1/CD74/VEGFA	3
GO:0030336	BP	GO:0030336	negative regulation of cell migration	2023-03-10	375/18614	0.000876114	0.0176135	0.00668613	WNT11/IGFBP3/CD74	3
GO:0050767	BP	GO:0050767	regulation of neurogenesis	2023-03-10	381/18614	0.000917392	0.018067	0.00685827	SPP1/FN1/VEGFA	3
GO:2000146	BP	GO:2000146	negative regulation of cell motility	2023-03-10	390/18614	0.000981613	0.0182747	0.00693709	WNT11/IGFBP3/CD74	3
GO:0007409	BP	GO:0007409	axonogenesis	2023-03-10	427/18614	0.00127568	0.0182747	0.00693709	SPP1/FN1/VEGFA	3
GO:0040013	BP	GO:0040013	negative regulation of locomotion	2023-03-10	427/18614	0.00127568	0.0182747	0.00693709	WNT11/IGFBP3/CD74	3
GO:0001503	BP	GO:0001503	ossification	2023-03-10	429/18614	0.001293	0.0182747	0.00693709	WNT11/SPP1/IGFBP3	3
GO:0010720	BP	GO:0010720	positive regulation of cell development	2023-03-10	432/18614	0.00131925	0.0182747	0.00693709	FN1/CD74/VEGFA	3
GO:0034329	BP	GO:0034329	cell junction assembly	2023-03-10	444/18614	0.00142765	0.019404	0.00736578	WNT11/FN1/VEGFA	3
GO:0010975	BP	GO:0010975	regulation of neuron projection development	2023-03-10	452/18614	0.00150297	0.019868	0.00754192	SPP1/FN1/VEGFA	3
GO:0051960	BP	GO:0051960	regulation of nervous system development	2023-03-10	461/18614	0.00159066	0.0204666	0.00776914	SPP1/FN1/VEGFA	3
GO:0031667	BP	GO:0031667	response to nutrient levels	2023-03-10	477/18614	0.00175446	0.0214189	0.00813064	WNT11/SPP1/SPINK1	3
GO:0061564	BP	GO:0061564	axon development	2023-03-10	479/18614	0.00177566	0.0214189	0.00813064	SPP1/FN1/VEGFA	3
GO:0045785	BP	GO:0045785	positive regulation of cell adhesion	2023-03-10	482/18614	0.00180775	0.0215368	0.00817541	FN1/CD74/VEGFA	3
GO:0050673	BP	GO:0050673	epithelial cell proliferation	2023-03-10	488/18614	0.00187304	0.0216493	0.00821811	IGFBP3/SPINK1/VEGFA	3
GO:0001819	BP	GO:0001819	positive regulation of cytokine production	2023-03-10	489/18614	0.00188406	0.0216493	0.00821811	WNT11/CD74/C3	3
GO:0090066	BP	GO:0090066	regulation of anatomical structure size	2023-03-10	492/18614	0.00191738	0.0216493	0.00821811	SPP1/FN1/VEGFA	3
GO:0043410	BP	GO:0043410	positive regulation of MAPK cascade	2023-03-10	495/18614	0.00195107	0.0216493	0.00821811	IGFBP3/CD74/VEGFA	3
GO:0001667	BP	GO:0001667	ameboidal-type cell migration	2023-03-10	496/18614	0.00196238	0.0216493	0.00821811	WNT11/FN1/VEGFA	3
GO:0031093	CC	GO:0031093	platelet alpha granule lumen	2023-03-10	67/19518	4.56027e-06	0.000104886	5.28031e-05	SERPINA1/FN1/VEGFA	3
GO:0031091	CC	GO:0031091	platelet alpha granule	2023-03-10	91/19518	1.14901e-05	0.000115006	5.78979e-05	SERPINA1/FN1/VEGFA	3
GO:0005125	MF	GO:0005125	cytokine activity	2023-03-10	235/18369	0.000232139	0.00182395	0.000628347	WNT11/SPP1/VEGFA	3
GO:0048018	MF	GO:0048018	receptor ligand activity	2023-03-10	497/18369	0.00204992	0.0112745	0.00388405	WNT11/SPP1/VEGFA	3
GO:0090037	BP	GO:0090037	positive regulation of protein kinase C signaling	2023-02-10	10/18614	1.16628e-05	0.00187577	0.000712045	WNT11/VEGFA	2
GO:0010749	BP	GO:0010749	regulation of nitric oxide mediated signal transduction	2023-02-10	12/18614	1.70957e-05	0.00195618	0.000742569	SPINK1/VEGFA	2
GO:0090036	BP	GO:0090036	regulation of protein kinase C signaling	2023-02-10	19/18614	4.42045e-05	0.00328133	0.0012456	WNT11/VEGFA	2
GO:0007263	BP	GO:0007263	nitric oxide mediated signal transduction	2023-02-10	29/18614	0.000104653	0.005809	0.00220511	SPINK1/VEGFA	2
GO:0045773	BP	GO:0045773	positive regulation of axon extension	2023-02-10	35/18614	0.000153107	0.00738742	0.00280428	FN1/VEGFA	2
GO:0070528	BP	GO:0070528	protein kinase C signaling	2023-02-10	35/18614	0.000153107	0.00738742	0.00280428	WNT11/VEGFA	2
GO:0030224	BP	GO:0030224	monocyte differentiation	2023-02-10	36/18614	0.000162067	0.00744737	0.00282703	CD74/VEGFA	2
GO:0071634	BP	GO:0071634	regulation of transforming growth factor beta production	2023-02-10	40/18614	0.000200425	0.00879135	0.00333721	WNT11/FN1	2
GO:0071604	BP	GO:0071604	transforming growth factor beta production	2023-02-10	43/18614	0.000231831	0.00932152	0.00353847	WNT11/FN1	2
GO:0006953	BP	GO:0006953	acute-phase response	2023-02-10	48/18614	0.000289181	0.00996641	0.00378327	SERPINA1/FN1	2
GO:0048146	BP	GO:0048146	positive regulation of fibroblast proliferation	2023-02-10	53/18614	0.000352766	0.0113473	0.00430746	FN1/CD74	2
GO:0048260	BP	GO:0048260	positive regulation of receptor-mediated endocytosis	2023-02-10	53/18614	0.000352766	0.0113473	0.00430746	C3/VEGFA	2
GO:0007566	BP	GO:0007566	embryo implantation	2023-02-10	57/18614	0.000408106	0.0123069	0.00467174	SPP1/VEGFA	2
GO:0060675	BP	GO:0060675	ureteric bud morphogenesis	2023-02-10	66/18614	0.000547075	0.0155307	0.0058955	WNT11/VEGFA	2
GO:0072171	BP	GO:0072171	mesonephric tubule morphogenesis	2023-02-10	67/18614	0.000563746	0.0155433	0.00590026	WNT11/VEGFA	2
GO:0072078	BP	GO:0072078	nephron tubule morphogenesis	2023-02-10	75/18614	0.00070593	0.0175739	0.00667108	WNT11/VEGFA	2
GO:0050772	BP	GO:0050772	positive regulation of axonogenesis	2023-02-10	76/18614	0.000724802	0.0175739	0.00667108	FN1/VEGFA	2
GO:0072088	BP	GO:0072088	nephron epithelium morphogenesis	2023-02-10	77/18614	0.000743917	0.0175739	0.00667108	WNT11/VEGFA	2
GO:0061333	BP	GO:0061333	renal tubule morphogenesis	2023-02-10	79/18614	0.000782875	0.0175739	0.00667108	WNT11/VEGFA	2
GO:0048844	BP	GO:0048844	artery morphogenesis	2023-02-10	80/18614	0.000802719	0.0175739	0.00667108	WNT11/VEGFA	2
GO:0072028	BP	GO:0072028	nephron morphogenesis	2023-02-10	80/18614	0.000802719	0.0175739	0.00667108	WNT11/VEGFA	2
GO:0003151	BP	GO:0003151	outflow tract morphogenesis	2023-02-10	82/18614	0.000843133	0.0175739	0.00667108	WNT11/VEGFA	2
GO:0048145	BP	GO:0048145	regulation of fibroblast proliferation	2023-02-10	87/18614	0.000948402	0.0182747	0.00693709	FN1/CD74	2
GO:0007589	BP	GO:0007589	body fluid secretion	2023-02-10	89/18614	0.000992198	0.0182747	0.00693709	SPINK1/VEGFA	2
GO:0030516	BP	GO:0030516	regulation of axon extension	2023-02-10	90/18614	0.00101446	0.0182747	0.00693709	FN1/VEGFA	2
GO:0002690	BP	GO:0002690	positive regulation of leukocyte chemotaxis	2023-02-10	96/18614	0.00115305	0.0182747	0.00693709	CD74/VEGFA	2
GO:0007044	BP	GO:0007044	cell-substrate junction assembly	2023-02-10	96/18614	0.00115305	0.0182747	0.00693709	FN1/VEGFA	2
GO:0045807	BP	GO:0045807	positive regulation of endocytosis	2023-02-10	96/18614	0.00115305	0.0182747	0.00693709	C3/VEGFA	2
GO:0072080	BP	GO:0072080	nephron tubule development	2023-02-10	96/18614	0.00115305	0.0182747	0.00693709	WNT11/VEGFA	2
GO:0001657	BP	GO:0001657	ureteric bud development	2023-02-10	97/18614	0.00117699	0.0182747	0.00693709	WNT11/VEGFA	2
GO:0060993	BP	GO:0060993	kidney morphogenesis	2023-02-10	97/18614	0.00117699	0.0182747	0.00693709	WNT11/VEGFA	2
GO:0072163	BP	GO:0072163	mesonephric epithelium development	2023-02-10	98/18614	0.00120117	0.0182747	0.00693709	WNT11/VEGFA	2
GO:0072164	BP	GO:0072164	mesonephric tubule development	2023-02-10	98/18614	0.00120117	0.0182747	0.00693709	WNT11/VEGFA	2
GO:0061326	BP	GO:0061326	renal tubule development	2023-02-10	100/18614	0.00125023	0.0182747	0.00693709	WNT11/VEGFA	2
GO:0001823	BP	GO:0001823	mesonephros development	2023-02-10	102/18614	0.00130026	0.0182747	0.00693709	WNT11/VEGFA	2
GO:0048144	BP	GO:0048144	fibroblast proliferation	2023-02-10	103/18614	0.00132562	0.0182747	0.00693709	FN1/CD74	2
GO:0150115	BP	GO:0150115	cell-substrate junction organization	2023-02-10	103/18614	0.00132562	0.0182747	0.00693709	FN1/VEGFA	2
GO:0060840	BP	GO:0060840	artery development	2023-02-10	109/18614	0.00148281	0.019868	0.00754192	WNT11/VEGFA	2
GO:1905954	BP	GO:1905954	positive regulation of lipid localization	2023-02-10	112/18614	0.0015646	0.0204032	0.0077451	SPP1/C3	2
GO:0048259	BP	GO:0048259	regulation of receptor-mediated endocytosis	2023-02-10	115/18614	0.00164851	0.0209317	0.00794572	C3/VEGFA	2
GO:0072009	BP	GO:0072009	nephron epithelium development	2023-02-10	116/18614	0.00167695	0.0210163	0.00797783	WNT11/VEGFA	2
GO:0048675	BP	GO:0048675	axon extension	2023-02-10	119/18614	0.00176368	0.0214189	0.00813064	FN1/VEGFA	2
GO:0010811	BP	GO:0010811	positive regulation of cell-substrate adhesion	2023-02-10	125/18614	0.00194346	0.0216493	0.00821811	FN1/VEGFA	2
GO:0002688	BP	GO:0002688	regulation of leukocyte chemotaxis	2023-02-10	126/18614	0.00197424	0.0216493	0.00821811	CD74/VEGFA	2
GO:0001704	BP	GO:0001704	formation of primary germ layer	2023-02-10	127/18614	0.00200525	0.0217423	0.00825342	WNT11/FN1	2
GO:2000027	BP	GO:2000027	regulation of animal organ morphogenesis	2023-02-10	129/18614	0.00206797	0.0221733	0.00841701	WNT11/VEGFA	2
GO:0007498	BP	GO:0007498	mesoderm development	2023-02-10	137/18614	0.00232814	0.0245058	0.00930243	WNT11/VEGFA	2
GO:0008360	BP	GO:0008360	regulation of cell shape	2023-02-10	138/18614	0.0023617	0.0245058	0.00930243	FN1/VEGFA	2
GO:0046887	BP	GO:0046887	positive regulation of hormone secretion	2023-02-10	138/18614	0.0023617	0.0245058	0.00930243	SPP1/SPINK1	2
GO:0050921	BP	GO:0050921	positive regulation of chemotaxis	2023-02-10	143/18614	0.00253295	0.0260031	0.00987083	CD74/VEGFA	2
GO:0016064	BP	GO:0016064	immunoglobulin mediated immune response	2023-02-10	145/18614	0.00260305	0.0264415	0.0100373	CD74/C3	2
GO:0072073	BP	GO:0072073	kidney epithelium development	2023-02-10	146/18614	0.00263845	0.0265219	0.0100678	WNT11/VEGFA	2
GO:0002687	BP	GO:0002687	positive regulation of leukocyte migration	2023-02-10	147/18614	0.00267407	0.0266029	0.0100985	CD74/VEGFA	2
GO:0019724	BP	GO:0019724	B cell mediated immunity	2023-02-10	148/18614	0.00270993	0.0266845	0.0101295	CD74/C3	2
GO:0072006	BP	GO:0072006	nephron development	2023-02-10	152/18614	0.00285562	0.0278351	0.0105663	WNT11/VEGFA	2
GO:0030307	BP	GO:0030307	positive regulation of cell growth	2023-02-10	164/18614	0.0033145	0.0319849	0.0121415	FN1/VEGFA	2
GO:0048639	BP	GO:0048639	positive regulation of developmental growth	2023-02-10	165/18614	0.0033542	0.0320476	0.0121653	FN1/VEGFA	2
GO:1990138	BP	GO:1990138	neuron projection extension	2023-02-10	172/18614	0.00363843	0.0344224	0.0130668	FN1/VEGFA	2
GO:0031214	BP	GO:0031214	biomineral tissue development	2023-02-10	173/18614	0.00367993	0.034477	0.0130875	WNT11/SPP1	2
GO:0050731	BP	GO:0050731	positive regulation of peptidyl-tyrosine phosphorylation	2023-02-10	181/18614	0.00401994	0.0369927	0.0140425	CD74/VEGFA	2
GO:0046890	BP	GO:0046890	regulation of lipid biosynthetic process	2023-02-10	182/18614	0.00406344	0.0369927	0.0140425	CD74/C3	2
GO:1905952	BP	GO:1905952	regulation of lipid localization	2023-02-10	182/18614	0.00406344	0.0369927	0.0140425	SPP1/C3	2
GO:0045766	BP	GO:0045766	positive regulation of angiogenesis	2023-02-10	185/18614	0.00419527	0.0374855	0.0142296	C3/VEGFA	2
GO:1904018	BP	GO:1904018	positive regulation of vasculature development	2023-02-10	185/18614	0.00419527	0.0374855	0.0142296	C3/VEGFA	2
GO:0030324	BP	GO:0030324	lung development	2023-02-10	186/18614	0.00423966	0.0375346	0.0142482	WNT11/VEGFA	2
GO:0007565	BP	GO:0007565	female pregnancy	2023-02-10	187/18614	0.00428426	0.0375847	0.0142672	SPP1/VEGFA	2
GO:0030323	BP	GO:0030323	respiratory tube development	2023-02-10	190/18614	0.0044194	0.0382452	0.014518	WNT11/VEGFA	2
GO:0030308	BP	GO:0030308	negative regulation of cell growth	2023-02-10	191/18614	0.00446488	0.0382452	0.014518	WNT11/SPP1	2
GO:0002791	BP	GO:0002791	regulation of peptide secretion	2023-02-10	195/18614	0.00464902	0.0382452	0.014518	SPINK1/CD74	2
GO:0007369	BP	GO:0007369	gastrulation	2023-02-10	196/18614	0.0046956	0.0382452	0.014518	WNT11/FN1	2
GO:0090087	BP	GO:0090087	regulation of peptide transport	2023-02-10	197/18614	0.0047424	0.0382452	0.014518	SPINK1/CD74	2
GO:0002695	BP	GO:0002695	negative regulation of leukocyte activation	2023-02-10	202/18614	0.00497967	0.0382452	0.014518	FN1/CD74	2
GO:0022408	BP	GO:0022408	negative regulation of cell-cell adhesion	2023-02-10	205/18614	0.00512464	0.0382452	0.014518	CD74/VEGFA	2
GO:2000241	BP	GO:2000241	regulation of reproductive process	2023-02-10	206/18614	0.0051734	0.0382452	0.014518	SPINK1/VEGFA	2
GO:0044703	BP	GO:0044703	multi-organism reproductive process	2023-02-10	207/18614	0.00522237	0.0382452	0.014518	SPP1/VEGFA	2
GO:0060541	BP	GO:0060541	respiratory system development	2023-02-10	211/18614	0.00542043	0.0382452	0.014518	WNT11/VEGFA	2
GO:0030100	BP	GO:0030100	regulation of endocytosis	2023-02-10	214/18614	0.00557124	0.0382452	0.014518	C3/VEGFA	2
GO:0045216	BP	GO:0045216	cell-cell junction organization	2023-02-10	214/18614	0.00557124	0.0382452	0.014518	WNT11/VEGFA	2
GO:0044706	BP	GO:0044706	multi-multicellular organism process	2023-02-10	216/18614	0.00567285	0.0382452	0.014518	SPP1/VEGFA	2
GO:0010810	BP	GO:0010810	regulation of cell-substrate adhesion	2023-02-10	222/18614	0.00598283	0.0382452	0.014518	FN1/VEGFA	2
GO:0050679	BP	GO:0050679	positive regulation of epithelial cell proliferation	2023-02-10	225/18614	0.00614071	0.0382452	0.014518	SPINK1/VEGFA	2
GO:0050866	BP	GO:0050866	negative regulation of cell activation	2023-02-10	225/18614	0.00614071	0.0382452	0.014518	FN1/CD74	2
GO:0002573	BP	GO:0002573	myeloid leukocyte differentiation	2023-02-10	227/18614	0.00624702	0.0382452	0.014518	CD74/VEGFA	2
GO:0002685	BP	GO:0002685	regulation of leukocyte migration	2023-02-10	227/18614	0.00624702	0.0382452	0.014518	CD74/VEGFA	2
GO:0050920	BP	GO:0050920	regulation of chemotaxis	2023-02-10	230/18614	0.00640809	0.0382452	0.014518	CD74/VEGFA	2
GO:0050769	BP	GO:0050769	positive regulation of neurogenesis	2023-02-10	232/18614	0.00651652	0.0382452	0.014518	FN1/VEGFA	2
GO:2000116	BP	GO:2000116	regulation of cysteine-type endopeptidase activity	2023-02-10	234/18614	0.0066258	0.0382452	0.014518	CST2/VEGFA	2
GO:0007160	BP	GO:0007160	cell-matrix adhesion	2023-02-10	239/18614	0.0069027	0.0382452	0.014518	FN1/VEGFA	2
GO:0002274	BP	GO:0002274	myeloid leukocyte activation	2023-02-10	240/18614	0.00695871	0.0382452	0.014518	FN1/CD74	2
GO:0030595	BP	GO:0030595	leukocyte chemotaxis	2023-02-10	241/18614	0.00701492	0.0382452	0.014518	CD74/VEGFA	2
GO:0097529	BP	GO:0097529	myeloid leukocyte migration	2023-02-10	241/18614	0.00701492	0.0382452	0.014518	CD74/VEGFA	2
GO:0002790	BP	GO:0002790	peptide secretion	2023-02-10	243/18614	0.00712799	0.0383268	0.0145489	SPINK1/CD74	2
GO:0022604	BP	GO:0022604	regulation of cell morphogenesis	2023-02-10	245/18614	0.0072419	0.0383268	0.0145489	FN1/VEGFA	2
GO:0046883	BP	GO:0046883	regulation of hormone secretion	2023-02-10	247/18614	0.00735664	0.0383268	0.0145489	SPP1/SPINK1	2
GO:0045926	BP	GO:0045926	negative regulation of growth	2023-02-10	252/18614	0.00764713	0.0383268	0.0145489	WNT11/SPP1	2
GO:0048762	BP	GO:0048762	mesenchymal cell differentiation	2023-02-10	255/18614	0.00782392	0.0383268	0.0145489	WNT11/FN1	2
GO:0006898	BP	GO:0006898	receptor-mediated endocytosis	2023-02-10	256/18614	0.00788327	0.0383268	0.0145489	C3/VEGFA	2
GO:0045927	BP	GO:0045927	positive regulation of growth	2023-02-10	258/18614	0.00800257	0.0383268	0.0145489	FN1/VEGFA	2
GO:0015833	BP	GO:0015833	peptide transport	2023-02-10	259/18614	0.00806254	0.0383268	0.0145489	SPINK1/CD74	2
GO:0003007	BP	GO:0003007	heart morphogenesis	2023-02-10	262/18614	0.00824366	0.0388019	0.0147293	WNT11/VEGFA	2
GO:0001894	BP	GO:0001894	tissue homeostasis	2023-02-10	263/18614	0.00830445	0.0388019	0.0147293	SPP1/VEGFA	2
GO:0060249	BP	GO:0060249	anatomical structure homeostasis	2023-02-10	263/18614	0.00830445	0.0388019	0.0147293	SPP1/VEGFA	2
GO:0002699	BP	GO:0002699	positive regulation of immune effector process	2023-02-10	267/18614	0.00854965	0.0388019	0.0147293	CD74/C3	2
GO:0051962	BP	GO:0051962	positive regulation of nervous system development	2023-02-10	280/18614	0.0093691	0.0395465	0.0150119	FN1/VEGFA	2
GO:1903532	BP	GO:1903532	positive regulation of secretion by cell	2023-02-10	289/18614	0.00995646	0.0407118	0.0154543	SPP1/SPINK1	2
GO:0019932	BP	GO:0019932	second-messenger-mediated signaling	2023-02-10	292/18614	0.0101559	0.040864	0.015512	SPINK1/VEGFA	2
GO:0002449	BP	GO:0002449	lymphocyte mediated immunity	2023-02-10	300/18614	0.0106964	0.0417895	0.0158634	CD74/C3	2
GO:0048608	BP	GO:0048608	reproductive structure development	2023-02-10	301/18614	0.0107648	0.0418733	0.0158952	C3/VEGFA	2
GO:0048872	BP	GO:0048872	homeostasis of number of cells	2023-02-10	304/18614	0.0109714	0.0418733	0.0158952	CD74/VEGFA	2
GO:0046879	BP	GO:0046879	hormone secretion	2023-02-10	305/18614	0.0110406	0.0418733	0.0158952	SPP1/SPINK1	2
GO:0061458	BP	GO:0061458	reproductive system development	2023-02-10	305/18614	0.0110406	0.0418733	0.0158952	C3/VEGFA	2
GO:0001822	BP	GO:0001822	kidney development	2023-02-10	310/18614	0.0113899	0.0418733	0.0158952	WNT11/VEGFA	2
GO:0002460	BP	GO:0002460	adaptive immune response based on somatic recombination of immune receptors built from immunoglobulin superfamily domains	2023-02-10	311/18614	0.0114603	0.0418733	0.0158952	CD74/C3	2
GO:0007162	BP	GO:0007162	negative regulation of cell adhesion	2023-02-10	312/18614	0.0115309	0.0418733	0.0158952	CD74/VEGFA	2
GO:0060326	BP	GO:0060326	cell chemotaxis	2023-02-10	312/18614	0.0115309	0.0418733	0.0158952	CD74/VEGFA	2
GO:0044403	BP	GO:0044403	biological process involved in symbiotic interaction	2023-02-10	313/18614	0.0116017	0.0418733	0.0158952	FN1/CD74	2
GO:0009914	BP	GO:0009914	hormone transport	2023-02-10	315/18614	0.011744	0.0418733	0.0158952	SPP1/SPINK1	2
GO:0070372	BP	GO:0070372	regulation of ERK1 and ERK2 cascade	2023-02-10	315/18614	0.011744	0.0418733	0.0158952	FN1/CD74	2
GO:0051047	BP	GO:0051047	positive regulation of secretion	2023-02-10	317/18614	0.011887	0.0421726	0.0160088	SPP1/SPINK1	2
GO:0060485	BP	GO:0060485	mesenchyme development	2023-02-10	320/18614	0.012103	0.0423593	0.0160796	WNT11/FN1	2
GO:0072001	BP	GO:0072001	renal system development	2023-02-10	320/18614	0.012103	0.0423593	0.0160796	WNT11/VEGFA	2
GO:0062012	BP	GO:0062012	regulation of small molecule metabolic process	2023-02-10	331/18614	0.0129099	0.0434079	0.0164777	IGFBP3/CD74	2
GO:0060562	BP	GO:0060562	epithelial tube morphogenesis	2023-02-10	334/18614	0.013134	0.043829	0.0166376	WNT11/VEGFA	2
GO:0001933	BP	GO:0001933	negative regulation of protein phosphorylation	2023-02-10	341/18614	0.0136637	0.0441029	0.0167416	IGFBP3/SPINK1	2
GO:0070371	BP	GO:0070371	ERK1 and ERK2 cascade	2023-02-10	341/18614	0.0136637	0.0441029	0.0167416	FN1/CD74	2
GO:0019216	BP	GO:0019216	regulation of lipid metabolic process	2023-02-10	344/18614	0.0138936	0.0441029	0.0167416	CD74/C3	2
GO:0042886	BP	GO:0042886	amide transport	2023-02-10	349/18614	0.0142805	0.0444404	0.0168697	SPINK1/CD74	2
GO:0045765	BP	GO:0045765	regulation of angiogenesis	2023-02-10	349/18614	0.0142805	0.0444404	0.0168697	C3/VEGFA	2
GO:0031346	BP	GO:0031346	positive regulation of cell projection organization	2023-02-10	353/18614	0.0145934	0.0446488	0.0169488	FN1/VEGFA	2
GO:1901342	BP	GO:1901342	regulation of vasculature development	2023-02-10	355/18614	0.014751	0.0446488	0.0169488	C3/VEGFA	2
GO:0031589	BP	GO:0031589	cell-substrate adhesion	2023-02-10	359/18614	0.0150685	0.0448799	0.0170365	FN1/VEGFA	2
GO:0001818	BP	GO:0001818	negative regulation of cytokine production	2023-02-10	371/18614	0.0160388	0.0464788	0.0176434	WNT11/FN1	2
GO:0042326	BP	GO:0042326	negative regulation of phosphorylation	2023-02-10	383/18614	0.0170358	0.0473157	0.0179611	IGFBP3/SPINK1	2
GO:0002697	BP	GO:0002697	regulation of immune effector process	2023-02-10	384/18614	0.0171201	0.0473378	0.0179695	CD74/C3	2
GO:0150063	BP	GO:0150063	visual system development	2023-02-10	389/18614	0.0175442	0.0476472	0.018087	C3/VEGFA	2
GO:0050900	BP	GO:0050900	leukocyte migration	2023-02-10	393/18614	0.0178868	0.0476472	0.018087	CD74/VEGFA	2
GO:0006631	BP	GO:0006631	fatty acid metabolic process	2023-02-10	394/18614	0.0179729	0.0476472	0.018087	CD74/C3	2
GO:0048880	BP	GO:0048880	sensory system development	2023-02-10	395/18614	0.0180592	0.0476472	0.018087	C3/VEGFA	2
GO:0002443	BP	GO:0002443	leukocyte mediated immunity	2023-02-10	401/18614	0.0185807	0.047863	0.0181689	CD74/C3	2
GO:0050678	BP	GO:0050678	regulation of epithelial cell proliferation	2023-02-10	419/18614	0.0201839	0.0494301	0.0187638	SPINK1/VEGFA	2
GO:0030099	BP	GO:0030099	myeloid cell differentiation	2023-02-10	421/18614	0.0203656	0.0496282	0.018839	CD74/VEGFA	2
GO:0003002	BP	GO:0003002	regionalization	2023-02-10	422/18614	0.0204567	0.0497246	0.0188756	WNT11/C3	2
GO:0030134	CC	GO:0030134	COPII-coated ER to Golgi transport vesicle	2023-02-10	93/19518	0.000985896	0.00647875	0.00326161	SERPINA1/CD74	2
GO:0005793	CC	GO:0005793	endoplasmic reticulum-Golgi intermediate compartment	2023-02-10	132/19518	0.0019714	0.0113355	0.00570668	SERPINA1/FN1	2
GO:0072562	CC	GO:0072562	blood microparticle	2023-02-10	144/19518	0.00233993	0.0119596	0.00602087	FN1/C3	2
GO:0005775	CC	GO:0005775	vacuolar lumen	2023-02-10	176/19518	0.0034694	0.0159592	0.00803439	CD74/C3	2
GO:0030135	CC	GO:0030135	coated vesicle	2023-02-10	312/19518	0.0105308	0.040368	0.0203226	SERPINA1/CD74	2
GO:0001968	MF	GO:0001968	fibronectin binding	2023-02-10	31/18369	0.000122996	0.00112746	0.000388408	IGFBP3/VEGFA	2
GO:0050840	MF	GO:0050840	extracellular matrix binding	2023-02-10	55/18369	0.000390064	0.00268169	0.000923836	SPP1/VEGFA	2
GO:0004867	MF	GO:0004867	serine-type endopeptidase inhibitor activity	2023-02-10	92/18369	0.00108778	0.00664754	0.00229006	SERPINA1/SPINK1	2
GO:0002020	MF	GO:0002020	protease binding	2023-02-10	138/18369	0.00242385	0.0121193	0.00417506	SERPINA1/FN1	2
GO:0005178	MF	GO:0005178	integrin binding	2023-02-10	151/18369	0.00289291	0.0132592	0.00456775	SPP1/FN1	2
GO:0008201	MF	GO:0008201	heparin binding	2023-02-10	168/18369	0.00356571	0.0150857	0.00519699	FN1/VEGFA	2
GO:0005539	MF	GO:0005539	glycosaminoglycan binding	2023-02-10	232/18369	0.00668563	0.023214	0.00799716	FN1/VEGFA	2
GO:1901681	MF	GO:1901681	sulfur compound binding	2023-02-10	269/18369	0.0088973	0.0244676	0.00842902	FN1/VEGFA	2
GO:0001664	MF	GO:0001664	G protein-coupled receptor binding	2023-02-10	289/18369	0.0102126	0.025745	0.0088691	WNT11/C3	2
GO:0003129	BP	GO:0003129	heart induction	2023-01-10	10/18614	0.00536062	0.0382452	0.014518	WNT11	1
GO:0045657	BP	GO:0045657	positive regulation of monocyte differentiation	2023-01-10	10/18614	0.00536062	0.0382452	0.014518	CD74	1
GO:0048340	BP	GO:0048340	paraxial mesoderm morphogenesis	2023-01-10	10/18614	0.00536062	0.0382452	0.014518	WNT11	1
GO:0048671	BP	GO:0048671	negative regulation of collateral sprouting	2023-01-10	10/18614	0.00536062	0.0382452	0.014518	SPP1	1
GO:0060947	BP	GO:0060947	cardiac vascular smooth muscle cell differentiation	2023-01-10	10/18614	0.00536062	0.0382452	0.014518	VEGFA	1
GO:0090281	BP	GO:0090281	negative regulation of calcium ion import	2023-01-10	10/18614	0.00536062	0.0382452	0.014518	SPINK1	1
GO:1900003	BP	GO:1900003	regulation of serine-type endopeptidase activity	2023-01-10	10/18614	0.00536062	0.0382452	0.014518	SPINK1	1
GO:1901725	BP	GO:1901725	regulation of histone deacetylase activity	2023-01-10	10/18614	0.00536062	0.0382452	0.014518	VEGFA	1
GO:1902571	BP	GO:1902571	regulation of serine-type peptidase activity	2023-01-10	10/18614	0.00536062	0.0382452	0.014518	SPINK1	1
GO:2000048	BP	GO:2000048	negative regulation of cell-cell adhesion mediated by cadherin	2023-01-10	10/18614	0.00536062	0.0382452	0.014518	VEGFA	1
GO:2000425	BP	GO:2000425	regulation of apoptotic cell clearance	2023-01-10	10/18614	0.00536062	0.0382452	0.014518	C3	1
GO:0002604	BP	GO:0002604	regulation of dendritic cell antigen processing and presentation	2023-01-10	11/18614	0.00589526	0.0382452	0.014518	CD74	1
GO:0003139	BP	GO:0003139	secondary heart field specification	2023-01-10	11/18614	0.00589526	0.0382452	0.014518	WNT11	1
GO:0035090	BP	GO:0035090	maintenance of apical/basal cell polarity	2023-01-10	11/18614	0.00589526	0.0382452	0.014518	WNT11	1
GO:0045060	BP	GO:0045060	negative thymic T cell selection	2023-01-10	11/18614	0.00589526	0.0382452	0.014518	CD74	1
GO:0045199	BP	GO:0045199	maintenance of epithelial cell apical/basal polarity	2023-01-10	11/18614	0.00589526	0.0382452	0.014518	WNT11	1
GO:0061418	BP	GO:0061418	regulation of transcription from RNA polymerase II promoter in response to hypoxia	2023-01-10	11/18614	0.00589526	0.0382452	0.014518	VEGFA	1
GO:0071679	BP	GO:0071679	commissural neuron axon guidance	2023-01-10	11/18614	0.00589526	0.0382452	0.014518	VEGFA	1
GO:0097278	BP	GO:0097278	complement-dependent cytotoxicity	2023-01-10	11/18614	0.00589526	0.0382452	0.014518	C3	1
GO:2000826	BP	GO:2000826	regulation of heart morphogenesis	2023-01-10	11/18614	0.00589526	0.0382452	0.014518	WNT11	1
GO:2000833	BP	GO:2000833	positive regulation of steroid hormone secretion	2023-01-10	11/18614	0.00589526	0.0382452	0.014518	SPP1	1
GO:0002551	BP	GO:0002551	mast cell chemotaxis	2023-01-10	12/18614	0.00642964	0.0382452	0.014518	VEGFA	1
GO:0003306	BP	GO:0003306	Wnt signaling pathway involved in heart development	2023-01-10	12/18614	0.00642964	0.0382452	0.014518	WNT11	1
GO:0042447	BP	GO:0042447	hormone catabolic process	2023-01-10	12/18614	0.00642964	0.0382452	0.014518	SPP1	1
GO:0043383	BP	GO:0043383	negative T cell selection	2023-01-10	12/18614	0.00642964	0.0382452	0.014518	CD74	1
GO:0045602	BP	GO:0045602	negative regulation of endothelial cell differentiation	2023-01-10	12/18614	0.00642964	0.0382452	0.014518	VEGFA	1
GO:0048681	BP	GO:0048681	negative regulation of axon regeneration	2023-01-10	12/18614	0.00642964	0.0382452	0.014518	SPP1	1
GO:0071394	BP	GO:0071394	cellular response to testosterone stimulus	2023-01-10	12/18614	0.00642964	0.0382452	0.014518	SPP1	1
GO:0071635	BP	GO:0071635	negative regulation of transforming growth factor beta production	2023-01-10	12/18614	0.00642964	0.0382452	0.014518	FN1	1
GO:0097084	BP	GO:0097084	vascular associated smooth muscle cell development	2023-01-10	12/18614	0.00642964	0.0382452	0.014518	VEGFA	1
GO:0150065	BP	GO:0150065	regulation of deacetylase activity	2023-01-10	12/18614	0.00642964	0.0382452	0.014518	VEGFA	1
GO:1902667	BP	GO:1902667	regulation of axon guidance	2023-01-10	12/18614	0.00642964	0.0382452	0.014518	VEGFA	1
GO:0002524	BP	GO:0002524	hypersensitivity	2023-01-10	13/18614	0.00696376	0.0382452	0.014518	C3	1
GO:0002863	BP	GO:0002863	positive regulation of inflammatory response to antigenic stimulus	2023-01-10	13/18614	0.00696376	0.0382452	0.014518	C3	1
GO:0030157	BP	GO:0030157	pancreatic juice secretion	2023-01-10	13/18614	0.00696376	0.0382452	0.014518	SPINK1	1
GO:0031392	BP	GO:0031392	regulation of prostaglandin biosynthetic process	2023-01-10	13/18614	0.00696376	0.0382452	0.014518	CD74	1
GO:0042117	BP	GO:0042117	monocyte activation	2023-01-10	13/18614	0.00696376	0.0382452	0.014518	FN1	1
GO:0043568	BP	GO:0043568	positive regulation of insulin-like growth factor receptor signaling pathway	2023-01-10	13/18614	0.00696376	0.0382452	0.014518	IGFBP3	1
GO:0060100	BP	GO:0060100	positive regulation of phagocytosis, engulfment	2023-01-10	13/18614	0.00696376	0.0382452	0.014518	C3	1
GO:0070571	BP	GO:0070571	negative regulation of neuron projection regeneration	2023-01-10	13/18614	0.00696376	0.0382452	0.014518	SPP1	1
GO:0097475	BP	GO:0097475	motor neuron migration	2023-01-10	13/18614	0.00696376	0.0382452	0.014518	VEGFA	1
GO:1905155	BP	GO:1905155	positive regulation of membrane invagination	2023-01-10	13/18614	0.00696376	0.0382452	0.014518	C3	1
GO:0016322	BP	GO:0016322	neuron remodeling	2023-01-10	14/18614	0.00749762	0.0383268	0.0145489	C3	1
GO:0045059	BP	GO:0045059	positive thymic T cell selection	2023-01-10	14/18614	0.00749762	0.0383268	0.0145489	CD74	1
GO:0046598	BP	GO:0046598	positive regulation of viral entry into host cell	2023-01-10	14/18614	0.00749762	0.0383268	0.0145489	CD74	1
GO:0050930	BP	GO:0050930	induction of positive chemotaxis	2023-01-10	14/18614	0.00749762	0.0383268	0.0145489	VEGFA	1
GO:0075294	BP	GO:0075294	positive regulation by symbiont of entry into host	2023-01-10	14/18614	0.00749762	0.0383268	0.0145489	CD74	1
GO:0002468	BP	GO:0002468	dendritic cell antigen processing and presentation	2023-01-10	15/18614	0.00803123	0.0383268	0.0145489	CD74	1
GO:0002864	BP	GO:0002864	regulation of acute inflammatory response to antigenic stimulus	2023-01-10	15/18614	0.00803123	0.0383268	0.0145489	C3	1
GO:0042074	BP	GO:0042074	cell migration involved in gastrulation	2023-01-10	15/18614	0.00803123	0.0383268	0.0145489	WNT11	1
GO:0043518	BP	GO:0043518	negative regulation of DNA damage response, signal transduction by p53 class mediator	2023-01-10	15/18614	0.00803123	0.0383268	0.0145489	CD74	1
GO:0060026	BP	GO:0060026	convergent extension	2023-01-10	15/18614	0.00803123	0.0383268	0.0145489	WNT11	1
GO:0060046	BP	GO:0060046	regulation of acrosome reaction	2023-01-10	15/18614	0.00803123	0.0383268	0.0145489	SPINK1	1
GO:0060099	BP	GO:0060099	regulation of phagocytosis, engulfment	2023-01-10	15/18614	0.00803123	0.0383268	0.0145489	C3	1
GO:0097531	BP	GO:0097531	mast cell migration	2023-01-10	15/18614	0.00803123	0.0383268	0.0145489	VEGFA	1
GO:0098883	BP	GO:0098883	synapse pruning	2023-01-10	15/18614	0.00803123	0.0383268	0.0145489	C3	1
GO:1902166	BP	GO:1902166	negative regulation of intrinsic apoptotic signaling pathway in response to DNA damage by p53 class mediator	2023-01-10	15/18614	0.00803123	0.0383268	0.0145489	CD74	1
GO:1905153	BP	GO:1905153	regulation of membrane invagination	2023-01-10	15/18614	0.00803123	0.0383268	0.0145489	C3	1
GO:2001028	BP	GO:2001028	positive regulation of endothelial cell chemotaxis	2023-01-10	15/18614	0.00803123	0.0383268	0.0145489	VEGFA	1
GO:2001279	BP	GO:2001279	regulation of unsaturated fatty acid biosynthetic process	2023-01-10	15/18614	0.00803123	0.0383268	0.0145489	CD74	1
GO:0002903	BP	GO:0002903	negative regulation of B cell apoptotic process	2023-01-10	16/18614	0.00856457	0.0388019	0.0147293	CD74	1
GO:0060456	BP	GO:0060456	positive regulation of digestive system process	2023-01-10	16/18614	0.00856457	0.0388019	0.0147293	SPINK1	1
GO:0060841	BP	GO:0060841	venous blood vessel development	2023-01-10	16/18614	0.00856457	0.0388019	0.0147293	VEGFA	1
GO:0061101	BP	GO:0061101	neuroendocrine cell differentiation	2023-01-10	16/18614	0.00856457	0.0388019	0.0147293	WNT11	1
GO:0072176	BP	GO:0072176	nephric duct development	2023-01-10	16/18614	0.00856457	0.0388019	0.0147293	WNT11	1
GO:2001256	BP	GO:2001256	regulation of store-operated calcium entry	2023-01-10	16/18614	0.00856457	0.0388019	0.0147293	SPINK1	1
GO:0036005	BP	GO:0036005	response to macrophage colony-stimulating factor	2023-01-10	17/18614	0.00909766	0.0395465	0.0150119	SPP1	1
GO:0043129	BP	GO:0043129	surfactant homeostasis	2023-01-10	17/18614	0.00909766	0.0395465	0.0150119	VEGFA	1
GO:0070206	BP	GO:0070206	protein trimerization	2023-01-10	17/18614	0.00909766	0.0395465	0.0150119	CD74	1
GO:1901163	BP	GO:1901163	regulation of trophoblast cell migration	2023-01-10	17/18614	0.00909766	0.0395465	0.0150119	VEGFA	1
GO:1901550	BP	GO:1901550	regulation of endothelial cell development	2023-01-10	17/18614	0.00909766	0.0395465	0.0150119	VEGFA	1
GO:1902165	BP	GO:1902165	regulation of intrinsic apoptotic signaling pathway in response to DNA damage by p53 class mediator	2023-01-10	17/18614	0.00909766	0.0395465	0.0150119	CD74	1
GO:1903140	BP	GO:1903140	regulation of establishment of endothelial barrier	2023-01-10	17/18614	0.00909766	0.0395465	0.0150119	VEGFA	1
GO:0002830	BP	GO:0002830	positive regulation of type 2 immune response	2023-01-10	18/18614	0.00963049	0.0395465	0.0150119	CD74	1
GO:0003128	BP	GO:0003128	heart field specification	2023-01-10	18/18614	0.00963049	0.0395465	0.0150119	WNT11	1
GO:0006957	BP	GO:0006957	complement activation, alternative pathway	2023-01-10	18/18614	0.00963049	0.0395465	0.0150119	C3	1
GO:0030011	BP	GO:0030011	maintenance of cell polarity	2023-01-10	18/18614	0.00963049	0.0395465	0.0150119	WNT11	1
GO:0036003	BP	GO:0036003	positive regulation of transcription from RNA polymerase II promoter in response to stress	2023-01-10	18/18614	0.00963049	0.0395465	0.0150119	VEGFA	1
GO:0043116	BP	GO:0043116	negative regulation of vascular permeability	2023-01-10	18/18614	0.00963049	0.0395465	0.0150119	VEGFA	1
GO:0043117	BP	GO:0043117	positive regulation of vascular permeability	2023-01-10	18/18614	0.00963049	0.0395465	0.0150119	VEGFA	1
GO:0045780	BP	GO:0045780	positive regulation of bone resorption	2023-01-10	18/18614	0.00963049	0.0395465	0.0150119	SPP1	1
GO:0048339	BP	GO:0048339	paraxial mesoderm development	2023-01-10	18/18614	0.00963049	0.0395465	0.0150119	WNT11	1
GO:0048569	BP	GO:0048569	post-embryonic animal organ development	2023-01-10	18/18614	0.00963049	0.0395465	0.0150119	VEGFA	1
GO:0061450	BP	GO:0061450	trophoblast cell migration	2023-01-10	18/18614	0.00963049	0.0395465	0.0150119	VEGFA	1
GO:0072567	BP	GO:0072567	chemokine (C-X-C motif) ligand 2 production	2023-01-10	18/18614	0.00963049	0.0395465	0.0150119	CD74	1
GO:2000341	BP	GO:2000341	regulation of chemokine (C-X-C motif) ligand 2 production	2023-01-10	18/18614	0.00963049	0.0395465	0.0150119	CD74	1
GO:0030903	BP	GO:0030903	notochord development	2023-01-10	19/18614	0.0101631	0.040864	0.015512	WNT11	1
GO:0060977	BP	GO:0060977	coronary vasculature morphogenesis	2023-01-10	19/18614	0.0101631	0.040864	0.015512	VEGFA	1
GO:1901522	BP	GO:1901522	positive regulation of transcription from RNA polymerase II promoter involved in cellular response to chemical stimulus	2023-01-10	19/18614	0.0101631	0.040864	0.015512	VEGFA	1
GO:0002577	BP	GO:0002577	regulation of antigen processing and presentation	2023-01-10	20/18614	0.0106954	0.0417895	0.0158634	CD74	1
GO:0032793	BP	GO:0032793	positive regulation of CREB transcription factor activity	2023-01-10	20/18614	0.0106954	0.0417895	0.0158634	VEGFA	1
GO:0045655	BP	GO:0045655	regulation of monocyte differentiation	2023-01-10	20/18614	0.0106954	0.0417895	0.0158634	CD74	1
GO:0048670	BP	GO:0048670	regulation of collateral sprouting	2023-01-10	20/18614	0.0106954	0.0417895	0.0158634	SPP1	1
GO:0060749	BP	GO:0060749	mammary gland alveolus development	2023-01-10	20/18614	0.0106954	0.0417895	0.0158634	VEGFA	1
GO:0061377	BP	GO:0061377	mammary gland lobule development	2023-01-10	20/18614	0.0106954	0.0417895	0.0158634	VEGFA	1
GO:0002888	BP	GO:0002888	positive regulation of myeloid leukocyte mediated immunity	2023-01-10	21/18614	0.0112274	0.0418733	0.0158952	C3	1
GO:0002902	BP	GO:0002902	regulation of B cell apoptotic process	2023-01-10	21/18614	0.0112274	0.0418733	0.0158952	CD74	1
GO:0031290	BP	GO:0031290	retinal ganglion cell axon guidance	2023-01-10	21/18614	0.0112274	0.0418733	0.0158952	VEGFA	1
GO:0038083	BP	GO:0038083	peptidyl-tyrosine autophosphorylation	2023-01-10	21/18614	0.0112274	0.0418733	0.0158952	VEGFA	1
GO:2000047	BP	GO:2000047	regulation of cell-cell adhesion mediated by cadherin	2023-01-10	21/18614	0.0112274	0.0418733	0.0158952	VEGFA	1
GO:0002115	BP	GO:0002115	store-operated calcium entry	2023-01-10	22/18614	0.0117592	0.0418733	0.0158952	SPINK1	1
GO:0030449	BP	GO:0030449	regulation of complement activation	2023-01-10	22/18614	0.0117592	0.0418733	0.0158952	C3	1
GO:0045061	BP	GO:0045061	thymic T cell selection	2023-01-10	22/18614	0.0117592	0.0418733	0.0158952	CD74	1
GO:0045723	BP	GO:0045723	positive regulation of fatty acid biosynthetic process	2023-01-10	22/18614	0.0117592	0.0418733	0.0158952	CD74	1
GO:0071636	BP	GO:0071636	positive regulation of transforming growth factor beta production	2023-01-10	22/18614	0.0117592	0.0418733	0.0158952	WNT11	1
GO:1903589	BP	GO:1903589	positive regulation of blood vessel endothelial cell proliferation involved in sprouting angiogenesis	2023-01-10	22/18614	0.0117592	0.0418733	0.0158952	VEGFA	1
GO:2000831	BP	GO:2000831	regulation of steroid hormone secretion	2023-01-10	22/18614	0.0117592	0.0418733	0.0158952	SPP1	1
GO:0003283	BP	GO:0003283	atrial septum development	2023-01-10	23/18614	0.0122908	0.0423593	0.0160796	WNT11	1
GO:0010866	BP	GO:0010866	regulation of triglyceride biosynthetic process	2023-01-10	23/18614	0.0122908	0.0423593	0.0160796	C3	1
GO:0031065	BP	GO:0031065	positive regulation of histone deacetylation	2023-01-10	23/18614	0.0122908	0.0423593	0.0160796	VEGFA	1
GO:0036303	BP	GO:0036303	lymph vessel morphogenesis	2023-01-10	23/18614	0.0122908	0.0423593	0.0160796	VEGFA	1
GO:0061042	BP	GO:0061042	vascular wound healing	2023-01-10	23/18614	0.0122908	0.0423593	0.0160796	VEGFA	1
GO:1902254	BP	GO:1902254	negative regulation of intrinsic apoptotic signaling pathway by p53 class mediator	2023-01-10	23/18614	0.0122908	0.0423593	0.0160796	CD74	1
GO:0001759	BP	GO:0001759	organ induction	2023-01-10	24/18614	0.0128221	0.0432632	0.0164228	WNT11	1
GO:0002922	BP	GO:0002922	positive regulation of humoral immune response	2023-01-10	24/18614	0.0128221	0.0432632	0.0164228	C3	1
GO:0035162	BP	GO:0035162	embryonic hemopoiesis	2023-01-10	24/18614	0.0128221	0.0432632	0.0164228	VEGFA	1
GO:0060907	BP	GO:0060907	positive regulation of macrophage cytokine production	2023-01-10	24/18614	0.0128221	0.0432632	0.0164228	CD74	1
GO:1903902	BP	GO:1903902	positive regulation of viral life cycle	2023-01-10	24/18614	0.0128221	0.0432632	0.0164228	CD74	1
GO:2001026	BP	GO:2001026	regulation of endothelial cell chemotaxis	2023-01-10	24/18614	0.0128221	0.0432632	0.0164228	VEGFA	1
GO:0006706	BP	GO:0006706	steroid catabolic process	2023-01-10	25/18614	0.0133531	0.043829	0.0166376	SPP1	1
GO:0042659	BP	GO:0042659	regulation of cell fate specification	2023-01-10	25/18614	0.0133531	0.043829	0.0166376	WNT11	1
GO:0043567	BP	GO:0043567	regulation of insulin-like growth factor receptor signaling pathway	2023-01-10	25/18614	0.0133531	0.043829	0.0166376	IGFBP3	1
GO:0046697	BP	GO:0046697	decidualization	2023-01-10	25/18614	0.0133531	0.043829	0.0166376	SPP1	1
GO:0050927	BP	GO:0050927	positive regulation of positive chemotaxis	2023-01-10	25/18614	0.0133531	0.043829	0.0166376	VEGFA	1
GO:0090023	BP	GO:0090023	positive regulation of neutrophil chemotaxis	2023-01-10	25/18614	0.0133531	0.043829	0.0166376	CD74	1
GO:0002438	BP	GO:0002438	acute inflammatory response to antigenic stimulus	2023-01-10	26/18614	0.0138838	0.0441029	0.0167416	C3	1
GO:0006929	BP	GO:0006929	substrate-dependent cell migration	2023-01-10	26/18614	0.0138838	0.0441029	0.0167416	FN1	1
GO:0033622	BP	GO:0033622	integrin activation	2023-01-10	26/18614	0.0138838	0.0441029	0.0167416	FN1	1
GO:0050926	BP	GO:0050926	regulation of positive chemotaxis	2023-01-10	26/18614	0.0138838	0.0441029	0.0167416	VEGFA	1
GO:0051894	BP	GO:0051894	positive regulation of focal adhesion assembly	2023-01-10	26/18614	0.0138838	0.0441029	0.0167416	VEGFA	1
GO:0062009	BP	GO:0062009	secondary palate development	2023-01-10	26/18614	0.0138838	0.0441029	0.0167416	WNT11	1
GO:2000647	BP	GO:2000647	negative regulation of stem cell proliferation	2023-01-10	26/18614	0.0138838	0.0441029	0.0167416	WNT11	1
GO:0001783	BP	GO:0001783	B cell apoptotic process	2023-01-10	27/18614	0.0144144	0.0444404	0.0168697	CD74	1
GO:0002092	BP	GO:0002092	positive regulation of receptor internalization	2023-01-10	27/18614	0.0144144	0.0444404	0.0168697	VEGFA	1
GO:0010884	BP	GO:0010884	positive regulation of lipid storage	2023-01-10	27/18614	0.0144144	0.0444404	0.0168697	C3	1
GO:0031954	BP	GO:0031954	positive regulation of protein autophosphorylation	2023-01-10	27/18614	0.0144144	0.0444404	0.0168697	VEGFA	1
GO:0035929	BP	GO:0035929	steroid hormone secretion	2023-01-10	27/18614	0.0144144	0.0444404	0.0168697	SPP1	1
GO:0045745	BP	GO:0045745	positive regulation of G protein-coupled receptor signaling pathway	2023-01-10	27/18614	0.0144144	0.0444404	0.0168697	C3	1
GO:0048668	BP	GO:0048668	collateral sprouting	2023-01-10	27/18614	0.0144144	0.0444404	0.0168697	SPP1	1
GO:0002675	BP	GO:0002675	positive regulation of acute inflammatory response	2023-01-10	28/18614	0.0149446	0.0446488	0.0169488	C3	1
GO:0003401	BP	GO:0003401	axis elongation	2023-01-10	28/18614	0.0149446	0.0446488	0.0169488	WNT11	1
GO:0030325	BP	GO:0030325	adrenal gland development	2023-01-10	28/18614	0.0149446	0.0446488	0.0169488	WNT11	1
GO:0048679	BP	GO:0048679	regulation of axon regeneration	2023-01-10	28/18614	0.0149446	0.0446488	0.0169488	SPP1	1
GO:0071624	BP	GO:0071624	positive regulation of granulocyte chemotaxis	2023-01-10	28/18614	0.0149446	0.0446488	0.0169488	CD74	1
GO:0150146	BP	GO:0150146	cell junction disassembly	2023-01-10	28/18614	0.0149446	0.0446488	0.0169488	C3	1
GO:1900746	BP	GO:1900746	regulation of vascular endothelial growth factor signaling pathway	2023-01-10	28/18614	0.0149446	0.0446488	0.0169488	VEGFA	1
GO:1903672	BP	GO:1903672	positive regulation of sprouting angiogenesis	2023-01-10	28/18614	0.0149446	0.0446488	0.0169488	VEGFA	1
GO:0002052	BP	GO:0002052	positive regulation of neuroblast proliferation	2023-01-10	29/18614	0.0154746	0.0455274	0.0172823	VEGFA	1
GO:0003156	BP	GO:0003156	regulation of animal organ formation	2023-01-10	29/18614	0.0154746	0.0455274	0.0172823	WNT11	1
GO:0010575	BP	GO:0010575	positive regulation of vascular endothelial growth factor production	2023-01-10	29/18614	0.0154746	0.0455274	0.0172823	C3	1
GO:0044342	BP	GO:0044342	type B pancreatic cell proliferation	2023-01-10	29/18614	0.0154746	0.0455274	0.0172823	IGFBP3	1
GO:0008209	BP	GO:0008209	androgen metabolic process	2023-01-10	30/18614	0.0160044	0.0464788	0.0176434	SPP1	1
GO:0090312	BP	GO:0090312	positive regulation of protein deacetylation	2023-01-10	30/18614	0.0160044	0.0464788	0.0176434	VEGFA	1
GO:1902230	BP	GO:1902230	negative regulation of intrinsic apoptotic signaling pathway in response to DNA damage	2023-01-10	30/18614	0.0160044	0.0464788	0.0176434	CD74	1
GO:1902547	BP	GO:1902547	regulation of cellular response to vascular endothelial growth factor stimulus	2023-01-10	30/18614	0.0160044	0.0464788	0.0176434	VEGFA	1
GO:0001945	BP	GO:0001945	lymph vessel development	2023-01-10	31/18614	0.0165338	0.0466525	0.0177094	VEGFA	1
GO:0010464	BP	GO:0010464	regulation of mesenchymal cell proliferation	2023-01-10	31/18614	0.0165338	0.0466525	0.0177094	WNT11	1
GO:0019886	BP	GO:0019886	antigen processing and presentation of exogenous peptide antigen via MHC class II	2023-01-10	31/18614	0.0165338	0.0466525	0.0177094	CD74	1
GO:0035767	BP	GO:0035767	endothelial cell chemotaxis	2023-01-10	31/18614	0.0165338	0.0466525	0.0177094	VEGFA	1
GO:0048240	BP	GO:0048240	sperm capacitation	2023-01-10	31/18614	0.0165338	0.0466525	0.0177094	SPINK1	1
GO:0061311	BP	GO:0061311	cell surface receptor signaling pathway involved in heart development	2023-01-10	31/18614	0.0165338	0.0466525	0.0177094	WNT11	1
GO:0070570	BP	GO:0070570	regulation of neuron projection regeneration	2023-01-10	31/18614	0.0165338	0.0466525	0.0177094	SPP1	1
GO:0150117	BP	GO:0150117	positive regulation of cell-substrate junction organization	2023-01-10	31/18614	0.0165338	0.0466525	0.0177094	VEGFA	1
GO:1900745	BP	GO:1900745	positive regulation of p38MAPK cascade	2023-01-10	31/18614	0.0165338	0.0466525	0.0177094	VEGFA	1
GO:0001516	BP	GO:0001516	prostaglandin biosynthetic process	2023-01-10	32/18614	0.0170631	0.0473157	0.0179611	CD74	1
GO:0019883	BP	GO:0019883	antigen processing and presentation of endogenous antigen	2023-01-10	32/18614	0.0170631	0.0473157	0.0179611	CD74	1
GO:0046457	BP	GO:0046457	prostanoid biosynthetic process	2023-01-10	32/18614	0.0170631	0.0473157	0.0179611	CD74	1
GO:0060055	BP	GO:0060055	angiogenesis involved in wound healing	2023-01-10	32/18614	0.0170631	0.0473157	0.0179611	VEGFA	1
GO:0061037	BP	GO:0061037	negative regulation of cartilage development	2023-01-10	32/18614	0.0170631	0.0473157	0.0179611	WNT11	1
GO:0002828	BP	GO:0002828	regulation of type 2 immune response	2023-01-10	33/18614	0.017592	0.0476472	0.018087	CD74	1
GO:0006958	BP	GO:0006958	complement activation, classical pathway	2023-01-10	33/18614	0.017592	0.0476472	0.018087	C3	1
GO:0051085	BP	GO:0051085	chaperone cofactor-dependent protein refolding	2023-01-10	33/18614	0.017592	0.0476472	0.018087	CD74	1
GO:0090183	BP	GO:0090183	regulation of kidney development	2023-01-10	33/18614	0.017592	0.0476472	0.018087	VEGFA	1
GO:0090279	BP	GO:0090279	regulation of calcium ion import	2023-01-10	33/18614	0.017592	0.0476472	0.018087	SPINK1	1
GO:0001782	BP	GO:0001782	B cell homeostasis	2023-01-10	34/18614	0.0181208	0.0476472	0.018087	CD74	1
GO:0042462	BP	GO:0042462	eye photoreceptor cell development	2023-01-10	34/18614	0.0181208	0.0476472	0.018087	VEGFA	1
GO:0048841	BP	GO:0048841	regulation of axon extension involved in axon guidance	2023-01-10	34/18614	0.0181208	0.0476472	0.018087	VEGFA	1
GO:0060563	BP	GO:0060563	neuroepithelial cell differentiation	2023-01-10	34/18614	0.0181208	0.0476472	0.018087	WNT11	1
GO:0060914	BP	GO:0060914	heart formation	2023-01-10	34/18614	0.0181208	0.0476472	0.018087	WNT11	1
GO:0090022	BP	GO:0090022	regulation of neutrophil chemotaxis	2023-01-10	34/18614	0.0181208	0.0476472	0.018087	CD74	1
GO:0110110	BP	GO:0110110	positive regulation of animal organ morphogenesis	2023-01-10	34/18614	0.0181208	0.0476472	0.018087	WNT11	1
GO:1901797	BP	GO:1901797	negative regulation of signal transduction by p53 class mediator	2023-01-10	34/18614	0.0181208	0.0476472	0.018087	CD74	1
GO:1902624	BP	GO:1902624	positive regulation of neutrophil migration	2023-01-10	34/18614	0.0181208	0.0476472	0.018087	CD74	1
GO:0001893	BP	GO:0001893	maternal placenta development	2023-01-10	35/18614	0.0186492	0.047863	0.0181689	SPP1	1
GO:0002495	BP	GO:0002495	antigen processing and presentation of peptide antigen via MHC class II	2023-01-10	35/18614	0.0186492	0.047863	0.0181689	CD74	1
GO:0018149	BP	GO:0018149	peptide cross-linking	2023-01-10	35/18614	0.0186492	0.047863	0.0181689	FN1	1
GO:0031128	BP	GO:0031128	developmental induction	2023-01-10	35/18614	0.0186492	0.047863	0.0181689	WNT11	1
GO:0035633	BP	GO:0035633	maintenance of blood-brain barrier	2023-01-10	35/18614	0.0186492	0.047863	0.0181689	VEGFA	1
GO:0061081	BP	GO:0061081	positive regulation of myeloid leukocyte cytokine production involved in immune response	2023-01-10	35/18614	0.0186492	0.047863	0.0181689	CD74	1
GO:0090050	BP	GO:0090050	positive regulation of cell migration involved in sprouting angiogenesis	2023-01-10	35/18614	0.0186492	0.047863	0.0181689	VEGFA	1
GO:1902253	BP	GO:1902253	regulation of intrinsic apoptotic signaling pathway by p53 class mediator	2023-01-10	35/18614	0.0186492	0.047863	0.0181689	CD74	1
GO:0001569	BP	GO:0001569	branching involved in blood vessel morphogenesis	2023-01-10	36/18614	0.0191774	0.0489582	0.0185846	VEGFA	1
GO:1905332	BP	GO:1905332	positive regulation of morphogenesis of an epithelium	2023-01-10	36/18614	0.0191774	0.0489582	0.0185846	VEGFA	1
GO:0002504	BP	GO:0002504	antigen processing and presentation of peptide or polysaccharide antigen via MHC class II	2023-01-10	37/18614	0.0197054	0.0493914	0.0187491	CD74	1
GO:0003230	BP	GO:0003230	cardiac atrium development	2023-01-10	37/18614	0.0197054	0.0493914	0.0187491	WNT11	1
GO:0010092	BP	GO:0010092	specification of animal organ identity	2023-01-10	37/18614	0.0197054	0.0493914	0.0187491	WNT11	1
GO:0010934	BP	GO:0010934	macrophage cytokine production	2023-01-10	37/18614	0.0197054	0.0493914	0.0187491	CD74	1
GO:0010935	BP	GO:0010935	regulation of macrophage cytokine production	2023-01-10	37/18614	0.0197054	0.0493914	0.0187491	CD74	1
GO:0033280	BP	GO:0033280	response to vitamin D	2023-01-10	37/18614	0.0197054	0.0493914	0.0187491	SPP1	1
GO:0043516	BP	GO:0043516	regulation of DNA damage response, signal transduction by p53 class mediator	2023-01-10	37/18614	0.0197054	0.0493914	0.0187491	CD74	1
GO:0007340	BP	GO:0007340	acrosome reaction	2023-01-10	38/18614	0.0202331	0.0494301	0.0187638	SPINK1	1
GO:0043368	BP	GO:0043368	positive T cell selection	2023-01-10	38/18614	0.0202331	0.0494301	0.0187638	CD74	1
GO:0043618	BP	GO:0043618	regulation of transcription from RNA polymerase II promoter in response to stress	2023-01-10	38/18614	0.0202331	0.0494301	0.0187638	VEGFA	1
GO:0045923	BP	GO:0045923	positive regulation of fatty acid metabolic process	2023-01-10	38/18614	0.0202331	0.0494301	0.0187638	CD74	1
GO:0048846	BP	GO:0048846	axon extension involved in axon guidance	2023-01-10	38/18614	0.0202331	0.0494301	0.0187638	VEGFA	1
GO:0051084	BP	GO:0051084	'de novo' post-translational protein folding	2023-01-10	38/18614	0.0202331	0.0494301	0.0187638	CD74	1
GO:0070229	BP	GO:0070229	negative regulation of lymphocyte apoptotic process	2023-01-10	38/18614	0.0202331	0.0494301	0.0187638	CD74	1
GO:1902229	BP	GO:1902229	regulation of intrinsic apoptotic signaling pathway in response to DNA damage	2023-01-10	38/18614	0.0202331	0.0494301	0.0187638	CD74	1
GO:1902284	BP	GO:1902284	neuron projection extension involved in neuron projection guidance	2023-01-10	38/18614	0.0202331	0.0494301	0.0187638	VEGFA	1
GO:0042613	CC	GO:0042613	MHC class II protein complex	2023-01-10	17/19518	0.00867784	0.0362892	0.0182691	CD74	1
GO:0042611	CC	GO:0042611	MHC protein complex	2023-01-10	25/19518	0.012738	0.045073	0.0226912	CD74	1
GO:0098553	CC	GO:0098553	lumenal side of endoplasmic reticulum membrane	2023-01-10	29/19518	0.0147625	0.0485054	0.0244192	CD74	1
GO:0031994	MF	GO:0031994	insulin-like growth factor I binding	2023-01-10	13/18369	0.00705637	0.023214	0.00799716	IGFBP3	1
GO:0050998	MF	GO:0050998	nitric-oxide synthase binding	2023-01-10	13/18369	0.00705637	0.023214	0.00799716	CD74	1
GO:0005161	MF	GO:0005161	platelet-derived growth factor receptor binding	2023-01-10	14/18369	0.0075973	0.023214	0.00799716	VEGFA	1
GO:0005172	MF	GO:0005172	vascular endothelial growth factor receptor binding	2023-01-10	14/18369	0.0075973	0.023214	0.00799716	VEGFA	1
GO:0072542	MF	GO:0072542	protein phosphatase activator activity	2023-01-10	16/18369	0.00867838	0.0244676	0.00842902	IGFBP3	1
GO:0005520	MF	GO:0005520	insulin-like growth factor binding	2023-01-10	19/18369	0.010298	0.025745	0.0088691	IGFBP3	1
GO:0019211	MF	GO:0019211	phosphatase activator activity	2023-01-10	26/18369	0.0140679	0.0334707	0.0115306	IGFBP3	1
GO:0023026	MF	GO:0023026	MHC class II protein complex binding	2023-01-10	27/18369	0.0146054	0.0334707	0.0115306	CD74	1
GO:0023023	MF	GO:0023023	MHC protein complex binding	2023-01-10	36/18369	0.019431	0.0392187	0.0135107	CD74	1
GO:0043394	MF	GO:0043394	proteoglycan binding	2023-01-10	36/18369	0.019431	0.0392187	0.0135107	FN1	1
GO:0097718	MF	GO:0097718	disordered domain specific binding	2023-01-10	36/18369	0.019431	0.0392187	0.0135107	FN1	1
GO:0005109	MF	GO:0005109	frizzled binding	2023-01-10	37/18369	0.0199659	0.0392187	0.0135107	WNT11	1
GO:0042056	MF	GO:0042056	chemoattractant activity	2023-01-10	39/18369	0.0210348	0.0398936	0.0137433	VEGFA	1
GO:0042287	MF	GO:0042287	MHC protein binding	2023-01-10	42/18369	0.0226363	0.0414998	0.0142966	CD74	1
GO:0016504	MF	GO:0016504	peptidase activator activity	2023-01-10	50/18369	0.0268953	0.0477174	0.0164385	FN1	1
GO:0004869	MF	GO:0004869	cysteine-type endopeptidase inhibitor activity	2023-01-10	54/18369	0.0290185	0.0498756	0.017182	CST2	1

## Sheet: Stroma GO
Enriched GO terms in stroma compartment of responders. BH-corrected p-values and over-representation analysis were used.
	ONTOLOGY	ID	Description	GeneRatio	BgRatio	pvalue	p.adjust	qvalue	geneID	Count
GO:2000117	BP	GO:2000117	negative regulation of cysteine-type endopeptidase activity	2023-02-03	91/18614	7.06907e-05	0.0195813	0.00319968	SFRP2/CST2	2
GO:0010951	BP	GO:0010951	negative regulation of endopeptidase activity	2023-02-03	160/18614	0.000219037	0.0302647	0.00494541	SFRP2/CST2	2
GO:2000116	BP	GO:2000116	regulation of cysteine-type endopeptidase activity	2023-02-03	234/18614	0.00046818	0.0302647	0.00494541	SFRP2/CST2	2
GO:0010466	BP	GO:0010466	negative regulation of peptidase activity	2023-02-03	236/18614	0.0004762	0.0302647	0.00494541	SFRP2/CST2	2
GO:0045861	BP	GO:0045861	negative regulation of proteolysis	2023-02-03	330/18614	0.000929057	0.0302647	0.00494541	SFRP2/CST2	2
GO:0052548	BP	GO:0052548	regulation of endopeptidase activity	2023-02-03	336/18614	0.000962991	0.0302647	0.00494541	SFRP2/CST2	2
GO:0051346	BP	GO:0051346	negative regulation of hydrolase activity	2023-02-03	345/18614	0.00101502	0.0302647	0.00494541	SFRP2/CST2	2
GO:0052547	BP	GO:0052547	regulation of peptidase activity	2023-02-03	425/18614	0.0015367	0.0302647	0.00494541	SFRP2/CST2	2
GO:0061135	MF	GO:0061135	endopeptidase regulator activity	2023-02-03	187/18369	0.000307187	0.00464438	0.000488883	SFRP2/CST2	2
GO:0061134	MF	GO:0061134	peptidase regulator activity	2023-02-03	230/18369	0.000464438	0.00464438	0.000488883	SFRP2/CST2	2
GO:0048865	BP	GO:0048865	stem cell fate commitment	2023-01-03	10/18614	0.00161091	0.0302647	0.00494541	SFRP2	1
GO:0090179	BP	GO:0090179	planar cell polarity pathway involved in neural tube closure	2023-01-03	11/18614	0.00177191	0.0302647	0.00494541	SFRP2	1
GO:0010454	BP	GO:0010454	negative regulation of cell fate commitment	2023-01-03	12/18614	0.00193289	0.0302647	0.00494541	SFRP2	1
GO:0090178	BP	GO:0090178	regulation of establishment of planar polarity involved in neural tube closure	2023-01-03	12/18614	0.00193289	0.0302647	0.00494541	SFRP2	1
GO:1904338	BP	GO:1904338	regulation of dopaminergic neuron differentiation	2023-01-03	12/18614	0.00193289	0.0302647	0.00494541	SFRP2	1
GO:2000035	BP	GO:2000035	regulation of stem cell division	2023-01-03	12/18614	0.00193289	0.0302647	0.00494541	SFRP2	1
GO:0007501	BP	GO:0007501	mesodermal cell fate specification	2023-01-03	13/18614	0.00209385	0.0302647	0.00494541	SFRP2	1
GO:0010745	BP	GO:0010745	negative regulation of macrophage derived foam cell differentiation	2023-01-03	13/18614	0.00209385	0.0302647	0.00494541	CRP	1
GO:0071481	BP	GO:0071481	cellular response to X-ray	2023-01-03	13/18614	0.00209385	0.0302647	0.00494541	SFRP2	1
GO:0090177	BP	GO:0090177	establishment of planar polarity involved in neural tube closure	2023-01-03	13/18614	0.00209385	0.0302647	0.00494541	SFRP2	1
GO:0003214	BP	GO:0003214	cardiac left ventricle morphogenesis	2023-01-03	15/18614	0.00241572	0.0302647	0.00494541	SFRP2	1
GO:0060026	BP	GO:0060026	convergent extension	2023-01-03	15/18614	0.00241572	0.0302647	0.00494541	SFRP2	1
GO:0042249	BP	GO:0042249	establishment of planar polarity of embryonic epithelium	2023-01-03	16/18614	0.00257663	0.0302647	0.00494541	SFRP2	1
GO:0043508	BP	GO:0043508	negative regulation of JUN kinase activity	2023-01-03	16/18614	0.00257663	0.0302647	0.00494541	SFRP2	1
GO:2000095	BP	GO:2000095	regulation of Wnt signaling pathway, planar cell polarity pathway	2023-01-03	16/18614	0.00257663	0.0302647	0.00494541	SFRP2	1
GO:0008228	BP	GO:0008228	opsonization	2023-01-03	17/18614	0.00273752	0.0302647	0.00494541	CRP	1
GO:1904948	BP	GO:1904948	midbrain dopaminergic neuron differentiation	2023-01-03	17/18614	0.00273752	0.0302647	0.00494541	SFRP2	1
GO:0001710	BP	GO:0001710	mesodermal cell fate commitment	2023-01-03	18/18614	0.00289839	0.0302647	0.00494541	SFRP2	1
GO:0032930	BP	GO:0032930	positive regulation of superoxide anion generation	2023-01-03	19/18614	0.00305925	0.0302647	0.00494541	CRP	1
GO:0036342	BP	GO:0036342	post-anal tail morphogenesis	2023-01-03	19/18614	0.00305925	0.0302647	0.00494541	SFRP2	1
GO:0010888	BP	GO:0010888	negative regulation of lipid storage	2023-01-03	21/18614	0.00338091	0.031647	0.00517127	CRP	1
GO:0032928	BP	GO:0032928	regulation of superoxide anion generation	2023-01-03	22/18614	0.00354172	0.031647	0.00517127	CRP	1
GO:0033630	BP	GO:0033630	positive regulation of cell adhesion mediated by integrin	2023-01-03	22/18614	0.00354172	0.031647	0.00517127	SFRP2	1
GO:0042659	BP	GO:0042659	regulation of cell fate specification	2023-01-03	25/18614	0.00402403	0.0327841	0.00535708	SFRP2	1
GO:2000050	BP	GO:2000050	regulation of non-canonical Wnt signaling pathway	2023-01-03	26/18614	0.00418477	0.0327841	0.00535708	SFRP2	1
GO:0003401	BP	GO:0003401	axis elongation	2023-01-03	28/18614	0.00450619	0.0327841	0.00535708	SFRP2	1
GO:0006910	BP	GO:0006910	phagocytosis, recognition	2023-01-03	29/18614	0.00466687	0.0327841	0.00535708	CRP	1
GO:1902230	BP	GO:1902230	negative regulation of intrinsic apoptotic signaling pathway in response to DNA damage	2023-01-03	30/18614	0.00482754	0.0327841	0.00535708	SFRP2	1
GO:0010667	BP	GO:0010667	negative regulation of cardiac muscle cell apoptotic process	2023-01-03	31/18614	0.00498819	0.0327841	0.00535708	SFRP2	1
GO:0017145	BP	GO:0017145	stem cell division	2023-01-03	31/18614	0.00498819	0.0327841	0.00535708	SFRP2	1
GO:1902042	BP	GO:1902042	negative regulation of extrinsic apoptotic signaling pathway via death domain receptors	2023-01-03	31/18614	0.00498819	0.0327841	0.00535708	SFRP2	1
GO:0010165	BP	GO:0010165	response to X-ray	2023-01-03	32/18614	0.00514882	0.0327841	0.00535708	SFRP2	1
GO:0010743	BP	GO:0010743	regulation of macrophage derived foam cell differentiation	2023-01-03	32/18614	0.00514882	0.0327841	0.00535708	CRP	1
GO:0002063	BP	GO:0002063	chondrocyte development	2023-01-03	33/18614	0.00530944	0.0327841	0.00535708	SFRP2	1
GO:0010664	BP	GO:0010664	negative regulation of striated muscle cell apoptotic process	2023-01-03	33/18614	0.00530944	0.0327841	0.00535708	SFRP2	1
GO:0060795	BP	GO:0060795	cell fate commitment involved in formation of primary germ layer	2023-01-03	33/18614	0.00530944	0.0327841	0.00535708	SFRP2	1
GO:0090322	BP	GO:0090322	regulation of superoxide metabolic process	2023-01-03	34/18614	0.00547004	0.0327841	0.00535708	CRP	1
GO:0048333	BP	GO:0048333	mesodermal cell differentiation	2023-01-03	35/18614	0.00563062	0.0327841	0.00535708	SFRP2	1
GO:0071425	BP	GO:0071425	hematopoietic stem cell proliferation	2023-01-03	35/18614	0.00563062	0.0327841	0.00535708	SFRP2	1
GO:0001569	BP	GO:0001569	branching involved in blood vessel morphogenesis	2023-01-03	36/18614	0.00579118	0.0327841	0.00535708	SFRP2	1
GO:0010742	BP	GO:0010742	macrophage derived foam cell differentiation	2023-01-03	38/18614	0.00611226	0.0327841	0.00535708	CRP	1
GO:1902229	BP	GO:1902229	regulation of intrinsic apoptotic signaling pathway in response to DNA damage	2023-01-03	38/18614	0.00611226	0.0327841	0.00535708	SFRP2	1
GO:0001580	BP	GO:0001580	detection of chemical stimulus involved in sensory perception of bitter taste	2023-01-03	39/18614	0.00627277	0.0327841	0.00535708	CST2	1
GO:0046329	BP	GO:0046329	negative regulation of JNK cascade	2023-01-03	39/18614	0.00627277	0.0327841	0.00535708	SFRP2	1
GO:0090077	BP	GO:0090077	foam cell differentiation	2023-01-03	39/18614	0.00627277	0.0327841	0.00535708	CRP	1
GO:0010453	BP	GO:0010453	regulation of cell fate commitment	2023-01-03	42/18614	0.0067542	0.0332326	0.00543038	SFRP2	1
GO:0071542	BP	GO:0071542	dopaminergic neuron differentiation	2023-01-03	42/18614	0.0067542	0.0332326	0.00543038	SFRP2	1
GO:0010719	BP	GO:0010719	negative regulation of epithelial to mesenchymal transition	2023-01-03	43/18614	0.00691464	0.0332326	0.00543038	SFRP2	1
GO:0042554	BP	GO:0042554	superoxide anion generation	2023-01-03	43/18614	0.00691464	0.0332326	0.00543038	CRP	1
GO:0050913	BP	GO:0050913	sensory perception of bitter taste	2023-01-03	44/18614	0.00707507	0.0332326	0.00543038	CST2	1
GO:0050912	BP	GO:0050912	detection of chemical stimulus involved in sensory perception of taste	2023-01-03	45/18614	0.00723547	0.0332326	0.00543038	CST2	1
GO:0006953	BP	GO:0006953	acute-phase response	2023-01-03	48/18614	0.00771659	0.0332326	0.00543038	CRP	1
GO:0010665	BP	GO:0010665	regulation of cardiac muscle cell apoptotic process	2023-01-03	49/18614	0.00787693	0.0332326	0.00543038	SFRP2	1
GO:0033628	BP	GO:0033628	regulation of cell adhesion mediated by integrin	2023-01-03	49/18614	0.00787693	0.0332326	0.00543038	SFRP2	1
GO:0048546	BP	GO:0048546	digestive tract morphogenesis	2023-01-03	50/18614	0.00803725	0.0332326	0.00543038	SFRP2	1
GO:1902041	BP	GO:1902041	regulation of extrinsic apoptotic signaling pathway via death domain receptors	2023-01-03	50/18614	0.00803725	0.0332326	0.00543038	SFRP2	1
GO:0010662	BP	GO:0010662	regulation of striated muscle cell apoptotic process	2023-01-03	51/18614	0.00819756	0.0332326	0.00543038	SFRP2	1
GO:0032873	BP	GO:0032873	negative regulation of stress-activated MAPK cascade	2023-01-03	51/18614	0.00819756	0.0332326	0.00543038	SFRP2	1
GO:0070303	BP	GO:0070303	negative regulation of stress-activated protein kinase signaling cascade	2023-01-03	51/18614	0.00819756	0.0332326	0.00543038	SFRP2	1
GO:0010656	BP	GO:0010656	negative regulation of muscle cell apoptotic process	2023-01-03	52/18614	0.00835785	0.0332326	0.00543038	SFRP2	1
GO:0010659	BP	GO:0010659	cardiac muscle cell apoptotic process	2023-01-03	53/18614	0.00851812	0.0332326	0.00543038	SFRP2	1
GO:0010883	BP	GO:0010883	regulation of lipid storage	2023-01-03	53/18614	0.00851812	0.0332326	0.00543038	CRP	1
GO:0060071	BP	GO:0060071	Wnt signaling pathway, planar cell polarity pathway	2023-01-03	53/18614	0.00851812	0.0332326	0.00543038	SFRP2	1
GO:0010658	BP	GO:0010658	striated muscle cell apoptotic process	2023-01-03	55/18614	0.0088386	0.0340041	0.00555643	SFRP2	1
GO:0090175	BP	GO:0090175	regulation of establishment of planar polarity	2023-01-03	57/18614	0.00915902	0.0344189	0.00562422	SFRP2	1
GO:0042733	BP	GO:0042733	embryonic digit morphogenesis	2023-01-03	58/18614	0.0093192	0.0344189	0.00562422	SFRP2	1
GO:0050732	BP	GO:0050732	negative regulation of peptidyl-tyrosine phosphorylation	2023-01-03	58/18614	0.0093192	0.0344189	0.00562422	SFRP2	1
GO:0043407	BP	GO:0043407	negative regulation of MAP kinase activity	2023-01-03	60/18614	0.00963952	0.0351335	0.00574099	SFRP2	1
GO:0043506	BP	GO:0043506	regulation of JUN kinase activity	2023-01-03	62/18614	0.00995977	0.0358293	0.00585468	SFRP2	1
GO:0030199	BP	GO:0030199	collagen fibril organization	2023-01-03	64/18614	0.0102799	0.0360449	0.00588991	SFRP2	1
GO:1905953	BP	GO:1905953	negative regulation of lipid localization	2023-01-03	64/18614	0.0102799	0.0360449	0.00588991	CRP	1
GO:0001756	BP	GO:0001756	somitogenesis	2023-01-03	66/18614	0.0106001	0.0362499	0.00592341	SFRP2	1
GO:0050909	BP	GO:0050909	sensory perception of taste	2023-01-03	67/18614	0.0107601	0.0362499	0.00592341	CST2	1
GO:0030514	BP	GO:0030514	negative regulation of BMP signaling pathway	2023-01-03	70/18614	0.0112401	0.0362499	0.00592341	SFRP2	1
GO:2000379	BP	GO:2000379	positive regulation of reactive oxygen species metabolic process	2023-01-03	70/18614	0.0112401	0.0362499	0.00592341	CRP	1
GO:0003208	BP	GO:0003208	cardiac ventricle morphogenesis	2023-01-03	71/18614	0.0114	0.0362499	0.00592341	SFRP2	1
GO:0045600	BP	GO:0045600	positive regulation of fat cell differentiation	2023-01-03	71/18614	0.0114	0.0362499	0.00592341	SFRP2	1
GO:0035567	BP	GO:0035567	non-canonical Wnt signaling pathway	2023-01-03	73/18614	0.0117199	0.0362499	0.00592341	SFRP2	1
GO:0001736	BP	GO:0001736	establishment of planar polarity	2023-01-03	74/18614	0.0118798	0.0362499	0.00592341	SFRP2	1
GO:0006801	BP	GO:0006801	superoxide metabolic process	2023-01-03	74/18614	0.0118798	0.0362499	0.00592341	CRP	1
GO:0007164	BP	GO:0007164	establishment of tissue polarity	2023-01-03	74/18614	0.0118798	0.0362499	0.00592341	SFRP2	1
GO:0001707	BP	GO:0001707	mesoderm formation	2023-01-03	75/18614	0.0120397	0.0362499	0.00592341	SFRP2	1
GO:0045669	BP	GO:0045669	positive regulation of osteoblast differentiation	2023-01-03	75/18614	0.0120397	0.0362499	0.00592341	SFRP2	1
GO:0071479	BP	GO:0071479	cellular response to ionizing radiation	2023-01-03	75/18614	0.0120397	0.0362499	0.00592341	SFRP2	1
GO:0048332	BP	GO:0048332	mesoderm morphogenesis	2023-01-03	77/18614	0.0123594	0.0368124	0.00601533	SFRP2	1
GO:0043154	BP	GO:0043154	negative regulation of cysteine-type endopeptidase activity involved in apoptotic process	2023-01-03	78/18614	0.0125192	0.0368918	0.00602831	SFRP2	1
GO:0042310	BP	GO:0042310	vasoconstriction	2023-01-03	79/18614	0.0126791	0.0369695	0.006041	CRP	1
GO:0003151	BP	GO:0003151	outflow tract morphogenesis	2023-01-03	82/18614	0.0131584	0.0375761	0.00614012	SFRP2	1
GO:2001021	BP	GO:2001021	negative regulation of response to DNA damage stimulus	2023-01-03	82/18614	0.0131584	0.0375761	0.00614012	SFRP2	1
GO:0010660	BP	GO:0010660	regulation of muscle cell apoptotic process	2023-01-03	85/18614	0.0136376	0.0378402	0.00618328	SFRP2	1
GO:0008625	BP	GO:0008625	extrinsic apoptotic signaling pathway via death domain receptors	2023-01-03	86/18614	0.0137973	0.0378402	0.00618328	SFRP2	1
GO:0019915	BP	GO:0019915	lipid storage	2023-01-03	86/18614	0.0137973	0.0378402	0.00618328	CRP	1
GO:0061053	BP	GO:0061053	somite development	2023-01-03	86/18614	0.0137973	0.0378402	0.00618328	SFRP2	1
GO:0033627	BP	GO:0033627	cell adhesion mediated by integrin	2023-01-03	87/18614	0.013957	0.0379029	0.00619352	SFRP2	1
GO:0032945	BP	GO:0032945	negative regulation of mononuclear cell proliferation	2023-01-03	89/18614	0.0142763	0.0381413	0.00623247	CRP	1
GO:0010657	BP	GO:0010657	muscle cell apoptotic process	2023-01-03	90/18614	0.014436	0.0381413	0.00623247	SFRP2	1
GO:0001843	BP	GO:0001843	neural tube closure	2023-01-03	91/18614	0.0145956	0.0381413	0.00623247	SFRP2	1
GO:0030901	BP	GO:0030901	midbrain development	2023-01-03	91/18614	0.0145956	0.0381413	0.00623247	SFRP2	1
GO:0060606	BP	GO:0060606	tube closure	2023-01-03	92/18614	0.0147552	0.038198	0.00624174	SFRP2	1
GO:0045995	BP	GO:0045995	regulation of embryonic development	2023-01-03	93/18614	0.0149148	0.0382536	0.00625082	SFRP2	1
GO:0001738	BP	GO:0001738	morphogenesis of a polarized epithelium	2023-01-03	94/18614	0.0150743	0.0383081	0.00625974	SFRP2	1
GO:0070664	BP	GO:0070664	negative regulation of leukocyte proliferation	2023-01-03	96/18614	0.0153934	0.0387634	0.00633412	CRP	1
GO:0014020	BP	GO:0014020	primary neural tube formation	2023-01-03	97/18614	0.0155529	0.0388122	0.0063421	SFRP2	1
GO:2001237	BP	GO:2001237	negative regulation of extrinsic apoptotic signaling pathway	2023-01-03	99/18614	0.0158719	0.0389071	0.00635762	SFRP2	1
GO:2001243	BP	GO:2001243	negative regulation of intrinsic apoptotic signaling pathway	2023-01-03	99/18614	0.0158719	0.0389071	0.00635762	SFRP2	1
GO:0035282	BP	GO:0035282	segmentation	2023-01-03	100/18614	0.0160313	0.0389533	0.00636516	SFRP2	1
GO:0008630	BP	GO:0008630	intrinsic apoptotic signaling pathway in response to DNA damage	2023-01-03	103/18614	0.0165096	0.0394238	0.00644204	SFRP2	1
GO:0032677	BP	GO:0032677	regulation of interleukin-8 production	2023-01-03	103/18614	0.0165096	0.0394238	0.00644204	CRP	1
GO:0032637	BP	GO:0032637	interleukin-8 production	2023-01-03	104/18614	0.016669	0.0394642	0.00644864	CRP	1
GO:0001841	BP	GO:0001841	neural tube formation	2023-01-03	105/18614	0.0168284	0.0395039	0.00645513	SFRP2	1
GO:0033138	BP	GO:0033138	positive regulation of peptidyl-serine phosphorylation	2023-01-03	108/18614	0.0173064	0.0400174	0.00653903	SFRP2	1
GO:0001708	BP	GO:0001708	cell fate specification	2023-01-03	109/18614	0.0174657	0.0400174	0.00653903	SFRP2	1
GO:0010717	BP	GO:0010717	regulation of epithelial to mesenchymal transition	2023-01-03	110/18614	0.017625	0.0400174	0.00653903	SFRP2	1
GO:0090263	BP	GO:0090263	positive regulation of canonical Wnt signaling pathway	2023-01-03	110/18614	0.017625	0.0400174	0.00653903	SFRP2	1
GO:0002062	BP	GO:0002062	chondrocyte differentiation	2023-01-03	113/18614	0.0181027	0.0407679	0.00666168	SFRP2	1
GO:0002526	BP	GO:0002526	acute inflammatory response	2023-01-03	114/18614	0.0182619	0.0407948	0.00666608	CRP	1
GO:0030510	BP	GO:0030510	regulation of BMP signaling pathway	2023-01-03	118/18614	0.0188986	0.041547	0.00678899	SFRP2	1
GO:0050830	BP	GO:0050830	defense response to Gram-positive bacterium	2023-01-03	118/18614	0.0188986	0.041547	0.00678899	CRP	1
GO:0030326	BP	GO:0030326	embryonic limb morphogenesis	2023-01-03	120/18614	0.0192169	0.0415866	0.00679545	SFRP2	1
GO:0035113	BP	GO:0035113	embryonic appendage morphogenesis	2023-01-03	120/18614	0.0192169	0.0415866	0.00679545	SFRP2	1
GO:0072089	BP	GO:0072089	stem cell proliferation	2023-01-03	121/18614	0.019376	0.0416058	0.00679859	SFRP2	1
GO:0071901	BP	GO:0071901	negative regulation of protein serine/threonine kinase activity	2023-01-03	123/18614	0.0196941	0.0417146	0.00681637	SFRP2	1
GO:0001838	BP	GO:0001838	embryonic epithelial tube formation	2023-01-03	126/18614	0.0201712	0.0417146	0.00681637	SFRP2	1
GO:0003206	BP	GO:0003206	cardiac chamber morphogenesis	2023-01-03	126/18614	0.0201712	0.0417146	0.00681637	SFRP2	1
GO:0003231	BP	GO:0003231	cardiac ventricle development	2023-01-03	126/18614	0.0201712	0.0417146	0.00681637	SFRP2	1
GO:0001704	BP	GO:0001704	formation of primary germ layer	2023-01-03	127/18614	0.0203302	0.0417146	0.00681637	SFRP2	1
GO:0090288	BP	GO:0090288	negative regulation of cellular response to growth factor stimulus	2023-01-03	127/18614	0.0203302	0.0417146	0.00681637	SFRP2	1
GO:2000027	BP	GO:2000027	regulation of animal organ morphogenesis	2023-01-03	129/18614	0.0206482	0.0420554	0.00687206	SFRP2	1
GO:0048565	BP	GO:0048565	digestive tract development	2023-01-03	134/18614	0.0214427	0.0422703	0.00690717	SFRP2	1
GO:0007498	BP	GO:0007498	mesoderm development	2023-01-03	137/18614	0.0219192	0.0422703	0.00690717	SFRP2	1
GO:0072175	BP	GO:0072175	epithelial tube formation	2023-01-03	138/18614	0.022078	0.0422703	0.00690717	SFRP2	1
GO:0046328	BP	GO:0046328	regulation of JNK cascade	2023-01-03	139/18614	0.0222368	0.0422703	0.00690717	SFRP2	1
GO:0090090	BP	GO:0090090	negative regulation of canonical Wnt signaling pathway	2023-01-03	139/18614	0.0222368	0.0422703	0.00690717	SFRP2	1
GO:0035296	BP	GO:0035296	regulation of tube diameter	2023-01-03	142/18614	0.0227131	0.0422703	0.00690717	CRP	1
GO:0097746	BP	GO:0097746	blood vessel diameter maintenance	2023-01-03	142/18614	0.0227131	0.0422703	0.00690717	CRP	1
GO:0010212	BP	GO:0010212	response to ionizing radiation	2023-01-03	143/18614	0.0228718	0.0422703	0.00690717	SFRP2	1
GO:0033135	BP	GO:0033135	regulation of peptidyl-serine phosphorylation	2023-01-03	143/18614	0.0228718	0.0422703	0.00690717	SFRP2	1
GO:0035150	BP	GO:0035150	regulation of tube size	2023-01-03	143/18614	0.0228718	0.0422703	0.00690717	CRP	1
GO:0008584	BP	GO:0008584	male gonad development	2023-01-03	144/18614	0.0230305	0.0422703	0.00690717	SFRP2	1
GO:0046546	BP	GO:0046546	development of primary male sexual characteristics	2023-01-03	145/18614	0.0231892	0.0422703	0.00690717	SFRP2	1
GO:0030177	BP	GO:0030177	positive regulation of Wnt signaling pathway	2023-01-03	146/18614	0.0233478	0.0422703	0.00690717	SFRP2	1
GO:0035107	BP	GO:0035107	appendage morphogenesis	2023-01-03	146/18614	0.0233478	0.0422703	0.00690717	SFRP2	1
GO:0035108	BP	GO:0035108	limb morphogenesis	2023-01-03	146/18614	0.0233478	0.0422703	0.00690717	SFRP2	1
GO:0045598	BP	GO:0045598	regulation of fat cell differentiation	2023-01-03	146/18614	0.0233478	0.0422703	0.00690717	SFRP2	1
GO:0055123	BP	GO:0055123	digestive system development	2023-01-03	146/18614	0.0233478	0.0422703	0.00690717	SFRP2	1
GO:0045667	BP	GO:0045667	regulation of osteoblast differentiation	2023-01-03	147/18614	0.0235065	0.0422812	0.00690895	SFRP2	1
GO:2000377	BP	GO:2000377	regulation of reactive oxygen species metabolic process	2023-01-03	150/18614	0.0239823	0.0428588	0.00700333	CRP	1
GO:0016331	BP	GO:0016331	morphogenesis of embryonic epithelium	2023-01-03	152/18614	0.0242995	0.0431472	0.00705046	SFRP2	1
GO:0035148	BP	GO:0035148	tube formation	2023-01-03	154/18614	0.0246166	0.0431662	0.00705358	SFRP2	1
GO:0008037	BP	GO:0008037	cell recognition	2023-01-03	155/18614	0.0247751	0.0431662	0.00705358	CRP	1
GO:0007584	BP	GO:0007584	response to nutrient	2023-01-03	156/18614	0.0249336	0.0431662	0.00705358	SFRP2	1
GO:2001236	BP	GO:2001236	regulation of extrinsic apoptotic signaling pathway	2023-01-03	156/18614	0.0249336	0.0431662	0.00705358	SFRP2	1
GO:0048754	BP	GO:0048754	branching morphogenesis of an epithelial tube	2023-01-03	157/18614	0.025092	0.0431708	0.00705432	SFRP2	1
GO:0021915	BP	GO:0021915	neural tube development	2023-01-03	163/18614	0.0260426	0.0445255	0.00727568	SFRP2	1
GO:0030307	BP	GO:0030307	positive regulation of cell growth	2023-01-03	164/18614	0.0262009	0.0445255	0.00727568	SFRP2	1
GO:0003205	BP	GO:0003205	cardiac chamber development	2023-01-03	166/18614	0.0265176	0.0447888	0.00731872	SFRP2	1
GO:0046661	BP	GO:0046661	male sex differentiation	2023-01-03	168/18614	0.0268342	0.0449135	0.00733908	SFRP2	1
GO:0090101	BP	GO:0090101	negative regulation of transmembrane receptor protein serine/threonine kinase signaling pathway	2023-01-03	169/18614	0.0269925	0.0449135	0.00733908	SFRP2	1
GO:0007254	BP	GO:0007254	JNK cascade	2023-01-03	170/18614	0.0271507	0.0449135	0.00733908	SFRP2	1
GO:0010950	BP	GO:0010950	positive regulation of endopeptidase activity	2023-01-03	171/18614	0.0273089	0.0449135	0.00733908	SFRP2	1
GO:0001837	BP	GO:0001837	epithelial to mesenchymal transition	2023-01-03	172/18614	0.0274672	0.0449135	0.00733908	SFRP2	1
GO:2001242	BP	GO:2001242	regulation of intrinsic apoptotic signaling pathway	2023-01-03	173/18614	0.0276254	0.0449135	0.00733908	SFRP2	1
GO:0030178	BP	GO:0030178	negative regulation of Wnt signaling pathway	2023-01-03	174/18614	0.0277836	0.0449135	0.00733908	SFRP2	1
GO:0030509	BP	GO:0030509	BMP signaling pathway	2023-01-03	176/18614	0.0280999	0.0449135	0.00733908	SFRP2	1
GO:0050680	BP	GO:0050680	negative regulation of epithelial cell proliferation	2023-01-03	177/18614	0.028258	0.0449135	0.00733908	SFRP2	1
GO:0048736	BP	GO:0048736	appendage development	2023-01-03	182/18614	0.0290484	0.0449135	0.00733908	SFRP2	1
GO:0060173	BP	GO:0060173	limb development	2023-01-03	182/18614	0.0290484	0.0449135	0.00733908	SFRP2	1
GO:1905952	BP	GO:1905952	regulation of lipid localization	2023-01-03	182/18614	0.0290484	0.0449135	0.00733908	CRP	1
GO:0043409	BP	GO:0043409	negative regulation of MAPK cascade	2023-01-03	183/18614	0.0292065	0.0449135	0.00733908	SFRP2	1
GO:0010952	BP	GO:0010952	positive regulation of peptidase activity	2023-01-03	185/18614	0.0295225	0.0449135	0.00733908	SFRP2	1
GO:0045766	BP	GO:0045766	positive regulation of angiogenesis	2023-01-03	185/18614	0.0295225	0.0449135	0.00733908	SFRP2	1
GO:1904018	BP	GO:1904018	positive regulation of vasculature development	2023-01-03	185/18614	0.0295225	0.0449135	0.00733908	SFRP2	1
GO:0043405	BP	GO:0043405	regulation of MAP kinase activity	2023-01-03	186/18614	0.0296805	0.0449135	0.00733908	SFRP2	1
GO:0051302	BP	GO:0051302	regulation of cell division	2023-01-03	187/18614	0.0298384	0.0449135	0.00733908	SFRP2	1
GO:0071772	BP	GO:0071772	response to BMP	2023-01-03	187/18614	0.0298384	0.0449135	0.00733908	SFRP2	1
GO:0071773	BP	GO:0071773	cellular response to BMP stimulus	2023-01-03	187/18614	0.0298384	0.0449135	0.00733908	SFRP2	1
GO:0061138	BP	GO:0061138	morphogenesis of a branching epithelium	2023-01-03	188/18614	0.0299964	0.0449135	0.00733908	SFRP2	1
GO:0030308	BP	GO:0030308	negative regulation of cell growth	2023-01-03	191/18614	0.0304701	0.0451349	0.00737526	SFRP2	1
GO:0071478	BP	GO:0071478	cellular response to radiation	2023-01-03	191/18614	0.0304701	0.0451349	0.00737526	SFRP2	1
GO:0032872	BP	GO:0032872	regulation of stress-activated MAPK cascade	2023-01-03	193/18614	0.0307859	0.0453342	0.00740783	SFRP2	1
GO:0045664	BP	GO:0045664	regulation of neuron differentiation	2023-01-03	194/18614	0.0309437	0.0453342	0.00740783	SFRP2	1
GO:0007369	BP	GO:0007369	gastrulation	2023-01-03	196/18614	0.0312593	0.0453342	0.00740783	SFRP2	1
GO:0070302	BP	GO:0070302	regulation of stress-activated protein kinase signaling cascade	2023-01-03	196/18614	0.0312593	0.0453342	0.00740783	SFRP2	1
GO:0001763	BP	GO:0001763	morphogenesis of a branching structure	2023-01-03	203/18614	0.0323635	0.0464349	0.00758769	SFRP2	1
GO:0051216	BP	GO:0051216	cartilage development	2023-01-03	203/18614	0.0323635	0.0464349	0.00758769	SFRP2	1
GO:0043281	BP	GO:0043281	regulation of cysteine-type endopeptidase activity involved in apoptotic process	2023-01-03	204/18614	0.0325212	0.0464349	0.00758769	SFRP2	1
GO:0009952	BP	GO:0009952	anterior/posterior pattern specification	2023-01-03	209/18614	0.0333093	0.0473163	0.00773171	SFRP2	1
GO:0006469	BP	GO:0006469	negative regulation of protein kinase activity	2023-01-03	217/18614	0.0345694	0.0488557	0.00798326	SFRP2	1
GO:0061133	MF	GO:0061133	endopeptidase activator activity	2023-01-03	13/18369	0.00212176	0.00869563	0.00091533	SFRP2	1
GO:0030169	MF	GO:0030169	low-density lipoprotein particle binding	2023-01-03	17/18369	0.002774	0.00869563	0.00091533	CRP	1
GO:0001846	MF	GO:0001846	opsonin binding	2023-01-03	21/18369	0.00342596	0.00869563	0.00091533	CRP	1
GO:0050750	MF	GO:0050750	low-density lipoprotein particle receptor binding	2023-01-03	24/18369	0.00391474	0.00869563	0.00091533	CRP	1
GO:0001848	MF	GO:0001848	complement binding	2023-01-03	26/18369	0.00424051	0.00869563	0.00091533	CRP	1
GO:0070325	MF	GO:0070325	lipoprotein particle receptor binding	2023-01-03	29/18369	0.00472902	0.00869563	0.00091533	CRP	1
GO:0071813	MF	GO:0071813	lipoprotein particle binding	2023-01-03	30/18369	0.00489183	0.00869563	0.00091533	CRP	1
GO:0071814	MF	GO:0071814	protein-lipid complex binding	2023-01-03	30/18369	0.00489183	0.00869563	0.00091533	CRP	1
GO:0001968	MF	GO:0001968	fibronectin binding	2023-01-03	31/18369	0.00505461	0.00869563	0.00091533	SFRP2	1
GO:0017147	MF	GO:0017147	Wnt-protein binding	2023-01-03	32/18369	0.00521738	0.00869563	0.00091533	SFRP2	1
GO:0016504	MF	GO:0016504	peptidase activator activity	2023-01-03	50/18369	0.00814417	0.011725	0.00123422	SFRP2	1
GO:0050997	MF	GO:0050997	quaternary ammonium group binding	2023-01-03	53/18369	0.00863141	0.011725	0.00123422	CRP	1
GO:0004869	MF	GO:0004869	cysteine-type endopeptidase inhibitor activity	2023-01-03	54/18369	0.00879378	0.011725	0.00123422	CST2	1
GO:0005178	MF	GO:0005178	integrin binding	2023-01-03	151/18369	0.0244603	0.0305753	0.00321846	SFRP2	1
GO:0004866	MF	GO:0004866	endopeptidase inhibitor activity	2023-01-03	173/18369	0.0279904	0.0323464	0.00340489	CST2	1
GO:0030414	MF	GO:0030414	peptidase inhibitor activity	2023-01-03	180/18369	0.0291118	0.0323464	0.00340489	CST2	1
