# Supplementary material for: Clinical and biomarker results from a phase II trial of combined cabozantinib and durvalumab in patients with chemotherapy-refractory colorectal cancer (CRC): CAMILLA CRC cohort
Source: Nat Commun. 2024 Feb 20;15:1533. doi: 10.1038/s41467-024-45960-2 (PMC10879200; doi:10.1038/s41467-024-45960-2)
Supplement: Supplementary file 5 — Supplementary Data 2 [file 41467_2024_45960_MOESM5_ESM.xlsx]

## Sheet: GSVA Stroma
GSVA of Nanostring annotated gene sets in tumor epithelial compartment; responders versus non reponders. BH-corrected p-values were used and linear model fit from Limma package.
	logFC	AveExpr	t	P.Value	adj.P.Val	B	Pathway
PPAR Signaling	-0.371117	-0.0149319	-4.93288	7.73743e-06	0.000858854	3.51313	Signaling Pathways
TH1 Differentiation	0.279364	0.0130561	4.31286	6.67334e-05	0.0037037	1.47701	Innate & Adaptive Immunity
Type II Interferon Signaling	0.469209	-0.0346376	4.01454	0.000180399	0.00667475	0.5436	Immune Response
Type I Interferon Signaling	0.392638	-0.0260064	3.68458	0.000521325	0.0144668	-0.446073	Immune Response
TH17 Differentiation	0.265696	-0.0135145	3.50728	0.00090491	0.020089	-0.957053	Innate & Adaptive Immunity
Dendritic Cells	-0.270702	0.0292664	-3.40205	0.00124691	0.0230678	-1.25285	Innate & Adaptive Immunity
Type III Interferon Signaling	0.515274	-0.0482109	3.25294	0.00194633	0.0308632	-1.66194	Immune Response
Other Interleukin Signaling	0.190361	-0.014225	3.12038	0.00286483	0.0372722	-2.01522	Immune Response
MHC Class I Antigen Presentation	0.328982	-0.0226345	3.08685	0.00315466	0.0372722	-2.10299	Innate & Adaptive Immunity
IL-6 Signaling	0.282917	-0.0129243	3.06502	0.00335785	0.0372722	-2.15978	Immune Response
IL-2 Signaling	0.221289	-0.010552	2.99764	0.00406474	0.0410169	-2.33322	Immune Response
Treg Differentiation	0.368618	-0.0547249	2.89637	0.00539183	0.0498744	-2.58871	Innate & Adaptive Immunity
AMPK Signaling	-0.158452	-0.0200735	-2.85197	0.00609208	0.052017	-2.69871	Signaling Pathways
NF-kB Signaling	0.161748	-0.0139321	2.77223	0.00756457	0.0576575	-2.8931	Immune Response
MHC Class II Antigen Presentation	0.448211	-0.0383394	2.76123	0.00779155	0.0576575	-2.91958	Innate & Adaptive Immunity
Arginine Metabolism	-0.249731	-0.00201827	-2.7071	0.00900307	0.0601031	-3.04877	Metabolism
TCR Signaling	0.195987	-0.00542599	2.68013	0.0096694	0.0601031	-3.11244	Innate & Adaptive Immunity
TH2 Differentiation	0.22754	-0.00207246	2.67712	0.00974644	0.0601031	-3.11952	Innate & Adaptive Immunity
Ion Transport	-0.121255	0.00784835	-2.58489	0.0123983	0.0724321	-3.33326	Cell Function
NK Activity	0.127239	-0.00784733	2.54722	0.0136589	0.0758067	-3.41889	Innate & Adaptive Immunity
Phagocytosis	0.253324	-0.0260498	2.52794	0.0143482	0.0758403	-3.46234	Cell Function
Interferon Response Genes	0.31508	-0.0383207	2.42964	0.018376	0.0927154	-3.67976	Immune Response
PDGF Signaling	0.249163	-0.0140663	2.39982	0.0197853	0.0950811	-3.74437	Signaling Pathways
Fatty Acid Oxidation	-0.299092	0.0212721	-2.38426	0.0205581	0.0950811	-3.77781	Metabolism
NLR Signaling	0.153925	-0.018268	2.34192	0.0228	0.0990862	-3.86792	Innate & Adaptive Immunity
Inflammasomes	0.284065	-0.064914	2.3296	0.0234925	0.0990862	-3.89391	Innate & Adaptive Immunity
Prostaglandin Inflammation	-0.336563	-0.0171416	-2.31902	0.0241021	0.0990862	-3.91614	Immune Response
Lymphocyte Trafficking	0.201102	-0.0264262	2.27082	0.0270593	0.107271	-4.0163	Immune Response
BCR Signaling	0.184666	-0.0148878	2.21247	0.0310666	0.11891	-4.13523	Innate & Adaptive Immunity
Myeloid Inflammation	0.15779	-0.00115067	2.19213	0.0325818	0.120553	-4.17608	Innate & Adaptive Immunity
Lipid Metabolism	-0.118427	-0.00312348	-2.17296	0.0340691	0.120625	-4.2143	Metabolism
Vitamin & Cofactor Metabolism	-0.140548	0.00625787	-2.16412	0.0347748	0.120625	-4.23183	Metabolism
Notch Signaling	0.233197	-0.0274862	2.12743	0.0378421	0.126132	-4.30392	Signaling Pathways
VEGF Signaling	0.160789	-0.0206743	2.09063	0.0411541	0.126132	-4.3752	Signaling Pathways
Angiotensin System	-0.314552	0.0159899	-2.07263	0.0428644	0.126132	-4.40968	Physiology & Disease
Glycan Sensing	0.164505	-0.0211553	2.06215	0.0438874	0.126132	-4.42962	Innate & Adaptive Immunity
Leukemia	0.17391	-0.0202278	2.05839	0.04426	0.126132	-4.43677	Physiology & Disease
DNA Damage Repair	-0.140639	0.00323716	-2.05521	0.0445769	0.126132	-4.44279	Cell Function
TNF Signaling	0.0896015	-0.0173523	2.0504	0.0450599	0.126132	-4.45189	Immune Response
Matrix Remodeling and Metastasis	0.178386	-0.0141966	2.04652	0.0454531	0.126132	-4.45922	Physiology & Disease
Chemokine Signaling	0.0845998	0.0118242	2.03151	0.0470028	0.127252	-4.48747	Immune Response
JAK-STAT Signaling	0.0917789	-0.00554694	1.99919	0.0504942	0.131803	-4.54769	Signaling Pathways
Endocytosis	0.188698	-0.0279659	1.99414	0.0510587	0.131803	-4.55701	Cell Function
Cytotoxicity	-0.27432	0.0296846	-1.95743	0.0553333	0.139591	-4.62424	Immune Response
Hedgehog Signaling	0.22661	-0.0263572	1.8775	0.065709	0.162082	-4.76686	Signaling Pathways
ERBB2 Signaling	0.205931	-0.0337966	1.85533	0.068863	0.16617	-4.80549	Signaling Pathways
Complement System	0.144591	-0.00356312	1.81216	0.0753736	0.175153	-4.87957	Innate & Adaptive Immunity
MET Signaling	0.224544	-0.0361494	1.80981	0.0757417	0.175153	-4.88355	Signaling Pathways
Oxidative Stress	0.102305	-0.0128019	1.77499	0.0813833	0.184358	-4.94209	Cell Function
MAPK Signaling	0.0618831	0.00126664	1.75491	0.0847934	0.188241	-4.97539	Signaling Pathways
Drug Resistance	0.273778	-0.0392807	1.74082	0.0872569	0.189912	-4.99856	Physiology & Disease
IL-1 Signaling	0.122027	-0.0098454	1.72308	0.090442	0.193059	-5.02749	Immune Response
DNA Sensing	0.145434	-0.0310767	1.67818	0.0989352	0.207204	-5.09953	Innate & Adaptive Immunity
Epigenetic Modification	0.0884503	-0.0169107	1.64426	0.105776	0.217428	-5.15281	Cell Function
Apoptosis	0.129411	-0.0158011	1.62303	0.110251	0.222507	-5.18566	Cell Function
GPCR Signaling	-0.0776576	0.0189757	-1.5852	0.118603	0.235089	-5.24323	Signaling Pathways
TH9 Differentiation	0.14726	-0.0420173	1.5183	0.134616	0.26051	-5.342	Innate & Adaptive Immunity
EGFR Signaling	0.176833	-0.0346057	1.51234	0.136123	0.26051	-5.35061	Signaling Pathways
Prostate Cancer	0.0806172	-0.0215441	1.42792	0.158918	0.298982	-5.46921	Physiology & Disease
Neuroendocrine Function	-0.153914	-0.0422145	-1.39213	0.169437	0.313459	-5.51758	Physiology & Disease
RNA Sensing	0.102144	-0.0178923	1.36381	0.178134	0.322771	-5.55505	Innate & Adaptive Immunity
HIF1 Signaling	0.10655	-0.0237719	1.35697	0.180286	0.322771	-5.564	Signaling Pathways
Circadian Clock	0.164605	-0.0342878	1.30443	0.197473	0.347928	-5.63128	Physiology & Disease
Wnt Signaling	0.079159	-0.0129624	1.26594	0.210824	0.365648	-5.67898	Signaling Pathways
FGFR Signaling	-0.0722969	0.00326793	-1.25611	0.21434	0.365803	-5.69095	Signaling Pathways
Immune Exhaustion	-0.135912	0.0358285	-1.24736	0.217504	0.365803	-5.70152	Immune Response
Cell Adhesion & Motility	0.0719096	-0.00959405	1.20256	0.234253	0.388091	-5.75459	Cell Function
Glioma	0.0789724	-0.0150262	1.13794	0.260036	0.419793	-5.82789	Physiology & Disease
Neutrophil Degranulation	0.116773	-0.0276208	1.13573	0.260953	0.419793	-5.83033	Innate & Adaptive Immunity
Lysosome	0.15092	-0.0434441	1.10914	0.272153	0.431557	-5.8593	Cell Function
Nucleotide Synthesis	0.105847	-0.0354732	1.09468	0.278384	0.43522	-5.87479	Metabolism
Fatty Acid Synthesis	-0.136739	-0.0461419	-1.0832	0.283403	0.436912	-5.88695	Metabolism
FoxO Signaling	0.0785904	-0.0212208	1.04535	0.300394	0.445676	-5.92616	Signaling Pathways
TGF-beta Signaling	0.0871627	-0.0178698	1.03852	0.30353	0.445676	-5.93309	Signaling Pathways
B cells	0.102613	0.0331581	1.037	0.304236	0.445676	-5.93464	Innate & Adaptive Immunity
EMT	0.078408	-0.022986	1.03502	0.305147	0.445676	-5.93663	Cell Function
Autophagy	0.102479	-0.0322114	1.01147	0.316183	0.455797	-5.96013	Cell Function
Senescence	0.0781203	-0.0127071	0.95713	0.342653	0.484843	-6.01234	Cell Function
Lymphocyte Regulation	0.0697272	-0.00310223	0.952312	0.345068	0.484843	-6.01684	Immune Response
Cell Cycle	-0.0658445	-0.0167796	-0.922492	0.360265	0.499868	-6.04417	Cell Function
Host Defense Peptides	-0.0659548	0.0220883	-0.710011	0.48067	0.653072	-6.2144	Innate & Adaptive Immunity
Cilium Assembly	-0.0671315	-0.0182799	-0.702407	0.485361	0.653072	-6.21969	Cell Function
Glycosylation	0.0771739	-0.0232215	0.697611	0.488333	0.653072	-6.223	Metabolism
IDH1/2	0.0876339	-0.050938	0.602792	0.549102	0.7256	-6.28379	Metabolism
Immortality & Stemness	0.0361295	-0.0262434	0.549001	0.585207	0.763914	-6.31439	Cell Function
Differentiation	0.0330791	-0.0238335	0.522736	0.603239	0.763914	-6.3283	Cell Function
Retinoic Acid Signaling	0.069877	0.0320265	0.520109	0.605056	0.763914	-6.32965	Signaling Pathways
Insulin Signaling	-0.0246957	-0.00297504	-0.519287	0.605626	0.763914	-6.33008	Signaling Pathways
T cells	0.043958	0.0282888	0.50813	0.613376	0.764997	-6.33575	Innate & Adaptive Immunity
Mitochondrial Metabolism / TCA	0.0625214	-0.0450148	0.446558	0.656932	0.810216	-6.36483	Metabolism
Glutamine Metabolism	0.038839	-0.0260279	0.435153	0.665139	0.811323	-6.36981	Metabolism
TLR Signaling	0.023597	-0.00987681	0.418663	0.677078	0.81691	-6.37678	Innate & Adaptive Immunity
Cancer Antigens	0.0386668	0.00855437	0.377735	0.707069	0.836389	-6.39293	Innate & Adaptive Immunity
RNA Processing	0.0329185	-0.0112487	0.376077	0.708294	0.836389	-6.39355	Cell Function
T-cell Checkpoints	-0.0346965	0.0240782	-0.350544	0.727257	0.848266	-6.40275	Innate & Adaptive Immunity
Myc	0.0345981	-0.0361054	0.34201	0.733635	0.848266	-6.40568	Signaling Pathways
p53 Signaling	0.0257691	-0.01301	0.320155	0.750053	0.858308	-6.41285	Signaling Pathways
PI3K-Akt Signaling	0.00960957	-0.00225189	0.306706	0.760215	0.859451	-6.41703	Signaling Pathways
Estrogen Signaling	0.02346	-0.0221005	0.298367	0.766537	0.859451	-6.41954	Signaling Pathways
Pentose Phosphate	0.0339331	-0.0299316	0.27468	0.784582	0.870886	-6.42627	Metabolism
Melanoma	-0.0143652	0.0200529	-0.243869	0.808232	0.888254	-6.4342	Physiology & Disease
mTOR Signaling	0.0124171	-0.0168366	0.202305	0.840418	0.906233	-6.44341	Signaling Pathways
NO Signaling	-0.0207161	0.0112033	-0.201661	0.840919	0.906233	-6.44353	Signaling Pathways
Amino Acid Synthesis & Transport	-0.0133296	-0.00974215	-0.18443	0.854349	0.908914	-6.44684	Metabolism
Tryptophan & Kynurenine Metabolism	0.0281145	0.0591588	0.177472	0.859784	0.908914	-6.44809	Metabolism
Purinergic Signaling	-0.0208698	-0.00154128	-0.16498	0.869559	0.910576	-6.45021	Signaling Pathways
RAGE Signaling	0.0206918	0.0107076	0.14206	0.887547	0.920726	-6.45371	Innate & Adaptive Immunity
Glycolysis & Glucose Transport	-0.0105023	-0.0254639	-0.111378	0.911718	0.928604	-6.45757	Metabolism
IL-17 Signaling	-0.00737749	-0.00708243	-0.111182	0.911873	0.928604	-6.45759	Immune Response
Proteotoxic Stress	0.00513644	-0.0245547	0.0517458	0.958917	0.967634	-6.4624	Cell Function
Androgen Signaling	0.00292428	-0.0275645	0.0335504	0.973356	0.973356	-6.46317	Signaling Pathways

## Sheet: GSVA Tumor
GSVA of Nanostring annotated gene sets in tumor epithelial compartment; responders versus non reponders. BH-corrected p-values were used and linear model fit from Limma package.
	logFC	AveExpr	t	P.Value	adj.P.Val	B	Pathway
Ion Transport	-0.24304	0.0083019	-5.69584	5.16742e-07	5.73584e-05	6.0452	Cell Function
Lysosome	0.433266	-0.0178765	4.19272	0.000102595	0.0046089	0.984946	Cell Function
MHC Class II Antigen Presentation	0.391165	-0.0439446	4.13419	0.000124565	0.0046089	0.801289	Innate & Adaptive Immunity
ERBB2 Signaling	0.436694	-0.00695474	3.88713	0.000278784	0.00773624	0.041129	Signaling Pathways
EMT	0.226897	-0.00636929	3.50028	0.000938092	0.0177656	-1.09514	Cell Function
MET Signaling	0.37817	0.0124842	3.45272	0.00108419	0.0177656	-1.22984	Signaling Pathways
Hedgehog Signaling	0.306407	-0.0192235	3.41328	0.00122151	0.0177656	-1.34065	Signaling Pathways
Notch Signaling	0.320527	-0.0238301	3.37904	0.00135398	0.0177656	-1.43621	Signaling Pathways
VEGF Signaling	0.193189	-0.0138843	3.35836	0.00144046	0.0177656	-1.49361	Signaling Pathways
Differentiation	0.196923	-0.0167978	3.10514	0.003023	0.0301881	-2.17745	Cell Function
HIF1 Signaling	0.22275	-0.0148102	3.07921	0.00325546	0.0301881	-2.24541	Signaling Pathways
T-cell Checkpoints	-0.282137	0.0239347	-3.07833	0.00326358	0.0301881	-2.24769	Innate & Adaptive Immunity
Estrogen Signaling	0.240026	-0.00514314	2.99859	0.00408964	0.0318744	-2.45415	Signaling Pathways
EGFR Signaling	0.329858	-0.0194924	2.97893	0.00432137	0.0318744	-2.50447	Signaling Pathways
Cell Adhesion & Motility	0.181596	-0.00154751	2.96995	0.00443119	0.0318744	-2.52736	Cell Function
TNF Signaling	0.138223	-0.0117588	2.948	0.00471072	0.0318744	-2.58313	Immune Response
Tryptophan & Kynurenine Metabolism	-0.39876	-0.0268925	-2.93517	0.00488167	0.0318744	-2.61559	Metabolism
Wnt Signaling	0.183733	-0.0093292	2.81904	0.00671274	0.0397792	-2.90474	Signaling Pathways
Phagocytosis	0.152486	-0.00488689	2.77986	0.00746145	0.0397792	-3.00033	Cell Function
Dendritic Cells	-0.284514	0.0130918	-2.77711	0.00751683	0.0397792	-3.00701	Innate & Adaptive Immunity
Neutrophil Degranulation	0.168574	0.00104322	2.77667	0.00752579	0.0397792	-3.00808	Innate & Adaptive Immunity
Immune Exhaustion	-0.331008	0.0147811	-2.75669	0.00793997	0.0400607	-3.05642	Immune Response
PDGF Signaling	0.263307	0.00769839	2.68831	0.00952099	0.0444467	-3.21983	Signaling Pathways
Fatty Acid Oxidation	-0.304706	0.000240374	-2.68477	0.0096101	0.0444467	-3.22819	Metabolism
Inflammasomes	0.259139	-0.0190033	2.65713	0.0103335	0.0458809	-3.2933	Innate & Adaptive Immunity
Treg Differentiation	0.189231	-2.08666e-07	2.62251	0.0113099	0.0482847	-3.37413	Innate & Adaptive Immunity
Prostaglandin Inflammation	-0.309404	0.00844056	-2.58606	0.012428	0.0510931	-3.45832	Immune Response
BCR Signaling	0.166786	-0.00735162	2.46469	0.016914	0.0670521	-3.73205	Innate & Adaptive Immunity
Endocytosis	0.185749	0.00595001	2.36344	0.0217224	0.0831444	-3.95238	Cell Function
Glycan Sensing	0.152096	-0.0170103	2.34908	0.0224951	0.083232	-3.98302	Innate & Adaptive Immunity
T cells	-0.182199	0.0226789	-2.31726	0.0242966	0.084585	-4.0504	Innate & Adaptive Immunity
Host Defense Peptides	-0.197015	0.0429678	-2.31575	0.0243849	0.084585	-4.05356	Innate & Adaptive Immunity
PPAR Signaling	-0.192237	0.00574599	-2.29815	0.0254384	0.0849935	-4.09047	Signaling Pathways
Pentose Phosphate	0.261313	-0.0104247	2.28849	0.026034	0.0849935	-4.11065	Metabolism
Chemokine Signaling	0.0776504	0.0174666	2.22248	0.0304448	0.0965535	-4.24657	Immune Response
TGF-beta Signaling	0.163457	-0.0103001	2.16668	0.0346746	0.106913	-4.35888	Signaling Pathways
Type II Interferon Signaling	0.206731	-0.0305113	2.14389	0.0365459	0.109638	-4.40408	Immune Response
MHC Class I Antigen Presentation	0.188578	-0.0108136	2.12693	0.0379952	0.109899	-4.43744	Innate & Adaptive Immunity
Cilium Assembly	0.235908	-0.0145052	2.11987	0.0386131	0.109899	-4.45127	Cell Function
Neuroendocrine Function	0.17333	-0.0322411	2.07701	0.042555	0.115556	-4.53434	Physiology & Disease
Lymphocyte Trafficking	0.112823	-0.0025644	2.07568	0.0426829	0.115556	-4.53689	Immune Response
Glycosylation	0.23418	-0.00906049	2.06099	0.0441163	0.116593	-4.56502	Metabolism
TH1 Differentiation	0.100168	0.0161006	2.00318	0.0501705	0.127883	-4.67408	Innate & Adaptive Immunity
Angiotensin System	-0.246151	0.0215675	-1.98842	0.0518256	0.127883	-4.70148	Physiology & Disease
Interferon Response Genes	0.271041	-0.0115607	1.98195	0.0525665	0.127883	-4.71345	Immune Response
Glycolysis & Glucose Transport	0.192632	0.00288254	1.97823	0.0529967	0.127883	-4.72031	Metabolism
Other Interleukin Signaling	0.0858079	0.00283447	1.90638	0.0619099	0.146213	-4.85066	Immune Response
mTOR Signaling	0.100126	-0.015812	1.84134	0.071048	0.158018	-4.96501	Signaling Pathways
Myeloid Inflammation	0.102529	-0.00986717	1.82877	0.0729393	0.158018	-4.98671	Innate & Adaptive Immunity
NO Signaling	0.174269	0.00693625	1.8281	0.0730421	0.158018	-4.98787	Signaling Pathways
Matrix Remodeling and Metastasis	0.128151	0.00425326	1.82574	0.0734011	0.158018	-4.99192	Physiology & Disease
Amino Acid Synthesis & Transport	0.140256	0.000541502	1.81421	0.0751836	0.158018	-5.01169	Metabolism
Circadian Clock	0.20144	-0.0168709	1.8125	0.0754499	0.158018	-5.0146	Physiology & Disease
TCR Signaling	0.0774331	-0.000382123	1.78704	0.0795249	0.163468	-5.05781	Innate & Adaptive Immunity
DNA Sensing	0.131979	-0.0267642	1.76829	0.0826416	0.164953	-5.08928	Innate & Adaptive Immunity
Myc	0.215641	-0.0231886	1.76488	0.0832197	0.164953	-5.09498	Signaling Pathways
RAGE Signaling	0.223814	0.0394037	1.73467	0.0884843	0.172312	-5.14497	Innate & Adaptive Immunity
B cells	-0.185811	0.0288016	-1.72202	0.0907704	0.173716	-5.16568	Innate & Adaptive Immunity
Prostate Cancer	0.0921163	-0.00949571	1.64983	0.104764	0.19646	-5.28125	Physiology & Disease
TH2 Differentiation	0.0855483	-0.00505059	1.6429	0.106195	0.19646	-5.29211	Innate & Adaptive Immunity
Senescence	0.134312	-0.0231603	1.58259	0.119334	0.217149	-5.38486	Cell Function
Apoptosis	0.115335	-0.0184325	1.56713	0.122907	0.217241	-5.40814	Cell Function
Lymphocyte Regulation	-0.102014	0.0172322	-1.56545	0.123299	0.217241	-5.41065	Immune Response
Mitochondrial Metabolism / TCA	0.208752	-0.0112994	1.54031	0.129304	0.221948	-5.44801	Metabolism
Androgen Signaling	0.135608	-0.0176416	1.53758	0.12997	0.221948	-5.45203	Signaling Pathways
RNA Processing	0.136257	-0.0137169	1.52881	0.132128	0.222216	-5.46491	Cell Function
FGFR Signaling	0.0915113	0.0127683	1.50457	0.13824	0.229025	-5.50016	Signaling Pathways
p53 Signaling	0.117847	-0.0203227	1.45331	0.151906	0.247964	-5.57301	Signaling Pathways
Leukemia	0.103964	-0.0166054	1.42869	0.158834	0.255515	-5.60717	Physiology & Disease
Fatty Acid Synthesis	0.192855	-0.0215888	1.38349	0.172189	0.273043	-5.66846	Metabolism
FoxO Signaling	0.0981003	-0.0161109	1.36035	0.179352	0.274638	-5.69913	Signaling Pathways
NLR Signaling	0.0790374	-0.0237996	1.35853	0.179926	0.274638	-5.70152	Innate & Adaptive Immunity
Arginine Metabolism	-0.103396	0.00854883	-1.34874	0.18303	0.274638	-5.71433	Metabolism
Glutamine Metabolism	0.113451	-0.00415495	1.34855	0.183092	0.274638	-5.71459	Metabolism
Type III Interferon Signaling	0.198193	-0.0397885	1.33037	0.18897	0.279675	-5.73815	Immune Response
IL-2 Signaling	0.073714	0.00144083	1.29545	0.200657	0.293065	-5.78257	Immune Response
Drug Resistance	0.216585	-0.051848	1.2748	0.207818	0.299582	-5.80831	Physiology & Disease
IDH1/2	0.188193	-0.0128366	1.18475	0.241286	0.343369	-5.91602	Metabolism
Cell Cycle	0.116409	-0.0177417	1.14541	0.257071	0.361202	-5.96073	Cell Function
Cytotoxicity	-0.138693	0.00900838	-1.12831	0.264162	0.36418	-5.97972	Immune Response
Glioma	0.06456	-0.00884073	1.12451	0.265753	0.36418	-5.9839	Physiology & Disease
Autophagy	0.0971548	-0.0156924	1.09846	0.276859	0.374772	-6.0122	Cell Function
Purinergic Signaling	0.124581	0.0161386	1.06846	0.290048	0.387232	-6.04401	Signaling Pathways
TH9 Differentiation	-0.0872287	0.00864513	-1.06179	0.29304	0.387232	-6.05098	Innate & Adaptive Immunity
RNA Sensing	0.0611833	-0.0185981	1.03554	0.305015	0.398313	-6.07795	Innate & Adaptive Immunity
AMPK Signaling	0.0536676	-0.0115771	1.02324	0.310741	0.401073	-6.09037	Signaling Pathways
MAPK Signaling	-0.0336538	-0.00256724	-0.979221	0.331823	0.42336	-6.13364	Signaling Pathways
Type I Interferon Signaling	0.0942046	-0.0222006	0.957049	0.342793	0.432387	-6.15475	Immune Response
Oxidative Stress	0.0572841	-0.00292313	0.938695	0.352053	0.439077	-6.17186	Cell Function
Epigenetic Modification	0.0494458	-0.0144346	0.910493	0.366595	0.452134	-6.19753	Cell Function
Immortality & Stemness	0.0624754	-0.00696901	0.870959	0.387619	0.47281	-6.23224	Cell Function
Vitamin & Cofactor Metabolism	0.0533406	0.0202271	0.857313	0.395048	0.476634	-6.24387	Metabolism
IL-17 Signaling	-0.0592763	-0.00756205	-0.838961	0.405177	0.483598	-6.25923	Immune Response
NK Activity	0.0310165	-0.00789379	0.792271	0.431657	0.509723	-6.29685	Innate & Adaptive Immunity
IL-6 Signaling	0.0601451	-0.0187623	0.770643	0.444266	0.519089	-6.31357	Immune Response
IL-1 Signaling	0.0523887	-0.0139238	0.74855	0.457365	0.528829	-6.33018	Immune Response
Melanoma	-0.0258729	0.0157393	-0.501	0.618401	0.707654	-6.48372	Physiology & Disease
Cancer Antigens	-0.0478205	-0.00294051	-0.47071	0.639737	0.7246	-6.49837	Innate & Adaptive Immunity
TH17 Differentiation	0.023058	-0.00915445	0.390913	0.697395	0.781927	-6.53264	Innate & Adaptive Immunity
Nucleotide Synthesis	-0.0344734	-0.00849116	-0.377093	0.707578	0.785411	-6.53793	Metabolism
TLR Signaling	0.00903063	-0.00145208	0.259575	0.796175	0.865868	-6.57528	Innate & Adaptive Immunity
Retinoic Acid Signaling	-0.0241385	0.0450139	-0.255208	0.799529	0.865868	-6.57641	Signaling Pathways
PI3K-Akt Signaling	-0.00740287	0.00603286	-0.25009	0.803464	0.865868	-6.5777	Signaling Pathways
Complement System	-0.0169019	0.00822706	-0.212344	0.832635	0.882618	-6.58642	Innate & Adaptive Immunity
DNA Damage Repair	-0.0178132	-0.0310623	-0.209416	0.834909	0.882618	-6.58704	Cell Function
NF-kB Signaling	0.00995109	-0.00799105	0.175282	0.861511	0.902149	-6.5936	Immune Response
JAK-STAT Signaling	-0.00697136	-0.0014921	-0.159973	0.873497	0.906151	-6.59616	Signaling Pathways
Lipid Metabolism	-0.00323028	-0.0128199	-0.0690552	0.9452	0.968768	-6.60658	Metabolism
GPCR Signaling	0.00303225	0.018344	0.061342	0.951313	0.968768	-6.60708	Signaling Pathways
Proteotoxic Stress	0.00326364	-0.0088675	0.035864	0.971523	0.980355	-6.60832	Cell Function
Insulin Signaling	-0.000748892	-0.00405073	-0.0199216	0.984179	0.984179	-6.60876	Signaling Pathways
