# Supplementary material for: Clinical and biomarker results from a phase II trial of combined cabozantinib and durvalumab in patients with chemotherapy-refractory colorectal cancer (CRC): CAMILLA CRC cohort
Source: Nat Commun. 2024 Feb 20;15:1533. doi: 10.1038/s41467-024-45960-2 (PMC10879200; doi:10.1038/s41467-024-45960-2)
Supplement: Supplementary file 6 — Supplementary Data 3 [file 41467_2024_45960_MOESM6_ESM.xlsx]

## Sheet: Stroma GSVA
GSVA of Reactome curated pathways and signatures in stroma compartment. BH-corrected p-values and linear model fit from Limma package were used.
Pathways	logFC	AveExpr	t	P.Value	adj.P.Val	B	Contrast
AFLATOXIN ACTIVATION AND DETOXIFICATION	-0.94749	-0.0291	-5.39932	1.37e-06	0.001962	5.10475	Downregulated
PARACETAMOL ADME	-0.79886	0.00982	-4.86226	9.59e-06	0.006865	3.34779	Downregulated
METABOLIC DISORDERS OF BIOLOGICAL OXIDATION ENZYMES	-0.72772	0.011011	-4.68034	1.83e-05	0.008712	2.76724	Downregulated
METHIONINE SALVAGE PATHWAY	-0.83244	-0.05271	-4.51643	3.23e-05	0.011579	2.2518	Downregulated
ABACAVIR ADME	-0.72744	0.02168	-4.19218	9.79e-05	0.028036	1.25642	Downregulated
DRUG ADME	-0.40434	0.002503	-4.06142	0.000151	0.032902	0.86517	Downregulated
MITOCHONDRIAL FATTY ACID BETA OXIDATION	-0.57988	-0.01745	-3.90926	0.00025	0.039725	0.418089	Downregulated
BIOLOGICAL OXIDATIONS	-0.48805	0.018381	-3.72192	0.000456	0.04494	-0.11945	Downregulated
ABACAVIR TRANSMEMBRANE TRANSPORT	-0.67803	0.01568	-3.69166	0.000502	0.04494	-0.20486	Downregulated
ATORVASTATIN ADME	-0.67803	0.01568	-3.69166	0.000502	0.04494	-0.20486	Downregulated
INTERLEUKIN 35 SIGNALLING	0.420004	-0.00781	4.00431	0.000183	0.032902	0.69631	Upregulated
INTERFERON GAMMA SIGNALING	0.47683	-0.03536	4.00281	0.000184	0.032902	0.691888	Upregulated
NOTCH3 INTRACELLULAR DOMAIN REGULATES TRANSCRIPTION	0.37752	-0.0119	3.74206	0.000428	0.04494	-0.06238	Upregulated
TETRAHYDROBIOPTERIN BH4 SYNTHESIS RECYCLING SALVAGE AND REGULATION	0.599187	-0.04446	3.73271	0.000441	0.04494	-0.08888	Upregulated
METABOLISM OF NITRIC OXIDE NOS3 ACTIVATION AND REGULATION	0.599187	-0.04446	3.73271	0.000441	0.04494	-0.08888	Upregulated
ENOS ACTIVATION	0.599187	-0.04446	3.73271	0.000441	0.04494	-0.08888	Upregulated
ANTIGEN PRESENTATION FOLDING ASSEMBLY AND PEPTIDE LOADING OF CLASS I MHC	0.701234	-0.06612	3.67243	0.000534	0.044947	-0.25891	Upregulated
ACTIVATED NTRK2 SIGNALS THROUGH RAS	0.439546	-0.00532	3.61754	0.000634	0.047644	-0.41229	Upregulated
INTERFERON ALPHA BETA SIGNALING	0.409868	-0.02689	3.5913	0.000688	0.047644	-0.48516	Upregulated
MET ACTIVATES RAS SIGNALING	0.491929	-0.04281	3.5749	0.000724	0.047644	-0.53049	Upregulated
INTERLEUKIN 15 SIGNALING	0.524734	-0.02656	3.57475	0.000725	0.047644	-0.53091	Upregulated
INTERFERON SIGNALING	0.403464	-0.03153	3.57159	0.000732	0.047644	-0.53965	Upregulated
FICOLINS BIND TO REPETITIVE CARBOHYDRATE STRUCTURES ON THE TARGET CELL SURFACE	-0.53337	0.055725	-3.48234	0.000965	0.060055	-0.78416
INTERLEUKIN 21 SIGNALING	0.4746	-0.02553	3.46342	0.001022	0.060989	-0.83547
ASSEMBLY OF ACTIVE LPL AND LIPC LIPASE COMPLEXES	-0.48464	0.057944	-3.38715	0.001289	0.071047	-1.04064
SIGNALING BY PDGFR IN DISEASE	0.400158	-0.03148	3.38699	0.00129	0.071047	-1.04107
NOSTRIN MEDIATED ENOS TRAFFICKING	0.649396	-0.02197	3.30262	0.001662	0.08816	-1.26458
INTERLEUKIN 27 SIGNALING	0.433426	-0.01652	3.26466	0.001861	0.094379	-1.36393
INTERLEUKIN 20 FAMILY SIGNALING	0.25461	-0.02315	3.24424	0.001977	0.094379	-1.41708
INTERLEUKIN 6 SIGNALING	0.477659	-0.02497	3.24276	0.001986	0.094379	-1.42091
MECP2 REGULATES TRANSCRIPTION FACTORS	-0.54735	-0.04444	-3.2331	0.002043	0.094379	-1.44598
REGULATION OF IFNG SIGNALING	0.441121	-0.02778	3.2185	0.002133	0.095446	-1.48373
NR1H2 NR1H3 REGULATE GENE EXPRESSION LINKED TO GLUCONEOGENESIS	-0.58245	-0.00428	-3.1992	0.002257	0.096164	-1.5335
SIGNALING BY PDGFRA TRANSMEMBRANE JUXTAMEMBRANE AND KINASE DOMAIN MUTANTS	0.400826	-0.03109	3.1953	0.002283	0.096164	-1.5435
UREA CYCLE	-0.50104	0.030686	-3.16701	0.00248	0.098095	-1.61601
SENSORY PERCEPTION	-0.2653	0.011524	-3.16389	0.002503	0.098095	-1.62399
NEF MEDIATED DOWNREGULATION OF MHC CLASS I COMPLEX CELL SURFACE EXPRESSION	0.699758	-0.04395	3.15412	0.002575	0.098095	-1.64891
INTERLEUKIN 9 SIGNALING	0.513844	-0.03738	3.15039	0.002603	0.098095	-1.6584
INTERLEUKIN 12 SIGNALING	0.244641	0.006208	3.13411	0.002729	0.100205	-1.69977
DEX H BOX HELICASES ACTIVATE TYPE I IFN AND INFLAMMATORY CYTOKINES PRODUCTION	0.514881	-0.03241	3.12109	0.002834	0.100562	-1.73276
INDUCTION OF CELL CELL FUSION	-0.58608	-0.07636	-3.10943	0.002931	0.100562	-1.76222
INTERLEUKIN 12 FAMILY SIGNALING	0.232098	0.007135	3.10725	0.002949	0.100562	-1.7677
SHC1 EVENTS IN ERBB4 SIGNALING	0.501635	-0.0215	3.09298	0.003073	0.102348	-1.80365
PLASMA LIPOPROTEIN REMODELING	-0.41173	0.004848	-3.07409	0.003245	0.103701	-1.85102
CYTOKINE SIGNALING IN IMMUNE SYSTEM	0.216143	-0.01626	3.07257	0.003259	0.103701	-1.85483
ENDOSOMAL VACUOLAR PATHWAY	0.607595	-0.05836	3.04297	0.003547	0.110405	-1.92866
TELOMERE EXTENSION BY TELOMERASE	-0.43499	0.03661	-3.02345	0.003749	0.112894	-1.97707
ACTIVATED NTRK3 SIGNALS THROUGH RAS	0.457649	-0.0295	2.99361	0.00408	0.112894	-2.05063
PYRIMIDINE SALVAGE	0.653163	-0.05062	2.98002	0.004239	0.112894	-2.08397
PLATELET AGGREGATION PLUG FORMATION	0.356871	-0.01162	2.97571	0.004291	0.112894	-2.09453
SIGNALING BY KIT IN DISEASE	0.286872	-0.01445	2.95179	0.004589	0.112894	-2.15289
ASSOCIATION OF TRIC CCT WITH TARGET PROTEINS DURING BIOSYNTHESIS	0.332314	-0.00768	2.93821	0.004767	0.112894	-2.18586
BRANCHED CHAIN AMINO ACID CATABOLISM	-0.56094	-0.00557	-2.93586	0.004798	0.112894	-2.19154
NOTCH4 INTRACELLULAR DOMAIN REGULATES TRANSCRIPTION	0.311781	-0.00234	2.93457	0.004815	0.112894	-2.19467
SYNTHESIS OF PROSTAGLANDINS PG AND THROMBOXANES TX	-0.43084	-0.00238	-2.91864	0.005034	0.112894	-2.23318
RESOLUTION OF D LOOP STRUCTURES	-0.35725	0.015081	-2.91742	0.005051	0.112894	-2.23612
RESOLUTION OF D LOOP STRUCTURES THROUGH SYNTHESIS DEPENDENT STRAND ANNEALING SDSA	-0.35725	0.015081	-2.91742	0.005051	0.112894	-2.23612
SIGNALING BY CSF1 M CSF IN MYELOID CELLS	0.369753	-0.03083	2.91735	0.005052	0.112894	-2.23631
STAT3 NUCLEAR EVENTS DOWNSTREAM OF ALK SIGNALING	0.423666	-0.03366	2.91483	0.005087	0.112894	-2.24237
INTERLEUKIN 6 FAMILY SIGNALING	0.282917	-0.01292	2.90412	0.005241	0.112894	-2.26815
REGULATION OF IFNA IFNB SIGNALING	0.325342	-0.02897	2.89828	0.005327	0.112894	-2.28219
CHYLOMICRON CLEARANCE	-0.45843	0.032984	-2.88387	0.005543	0.112894	-2.31672
INTEGRIN CELL SURFACE INTERACTIONS	0.289282	-0.00041	2.88149	0.00558	0.112894	-2.32241
MITOCHONDRIAL CALCIUM ION TRANSPORT	-0.58777	-0.05177	-2.88073	0.005591	0.112894	-2.32422
ACTIVATED NTRK2 SIGNALS THROUGH FRS2 AND FRS3	0.351468	-0.01734	2.87937	0.005613	0.112894	-2.32748
ANTIGEN PROCESSING CROSS PRESENTATION	0.382083	-0.03816	2.87845	0.005627	0.112894	-2.32967
CONSTITUTIVE SIGNALING BY OVEREXPRESSED ERBB2	0.417617	-0.04094	2.87549	0.005673	0.112894	-2.33674
SOS MEDIATED SIGNALLING	0.455777	-0.02817	2.87438	0.00569	0.112894	-2.33939
CYTOCHROME P450 ARRANGED BY SUBSTRATE TYPE	-0.42571	0.004823	-2.86936	0.00577	0.112894	-2.35135
CREATION OF C4 AND C2 ACTIVATORS	0.314911	0.012261	2.8656	0.00583	0.112894	-2.36032
THE ROLE OF NEF IN HIV 1 REPLICATION AND DISEASE PATHOGENESIS	0.368025	-0.0159	2.85978	0.005924	0.112894	-2.37416
OTHER INTERLEUKIN SIGNALING	0.323396	-0.01345	2.85418	0.006016	0.112894	-2.38746
EICOSANOIDS	-0.50598	0.003895	-2.85267	0.006041	0.112894	-2.39106
DAP12 SIGNALING	0.236856	-0.01176	2.84501	0.006169	0.112894	-2.40922
SIGNALING BY NOTCH3	0.276525	-0.02597	2.83519	0.006337	0.112894	-2.43245
SIGNALING BY THE B CELL RECEPTOR BCR	0.256986	-0.0095	2.83494	0.006341	0.112894	-2.43302
TERMINAL PATHWAY OF COMPLEMENT	-0.38795	0.050179	-2.82222	0.006566	0.112894	-2.46303
METABOLISM OF FAT SOLUBLE VITAMINS	-0.29554	0.011826	-2.81067	0.006775	0.112894	-2.49018
PTK6 EXPRESSION	0.590245	-0.01333	2.80912	0.006804	0.112894	-2.49382
CHONDROITIN SULFATE BIOSYNTHESIS	0.606348	0.010575	2.80261	0.006926	0.112894	-2.50907
DERMATAN SULFATE BIOSYNTHESIS	0.606348	0.010575	2.80261	0.006926	0.112894	-2.50907
CS DS DEGRADATION	0.606348	0.010575	2.80261	0.006926	0.112894	-2.50907
DEFECTIVE CHST3 CAUSES SEDCJD	0.606348	0.010575	2.80261	0.006926	0.112894	-2.50907
DEFECTIVE CHST14 CAUSES EDS MUSCULOCONTRACTURAL TYPE	0.606348	0.010575	2.80261	0.006926	0.112894	-2.50907
DEFECTIVE CHSY1 CAUSES TPBS	0.606348	0.010575	2.80261	0.006926	0.112894	-2.50907
CLASS I MHC MEDIATED ANTIGEN PROCESSING PRESENTATION	0.318197	-0.02664	2.7989	0.006996	0.112894	-2.51777
SIGNALING BY NTRK3 TRKC	0.373945	-0.02865	2.79747	0.007023	0.112894	-2.5211
SCAVENGING BY CLASS F RECEPTORS	-0.50866	0.023056	-2.78396	0.007285	0.112894	-2.55266
VLDL ASSEMBLY	-0.50866	0.023056	-2.78396	0.007285	0.112894	-2.55266
LDL REMODELING	-0.50866	0.023056	-2.78396	0.007285	0.112894	-2.55266
VLDL CLEARANCE	-0.50866	0.023056	-2.78396	0.007285	0.112894	-2.55266
INTERLEUKIN 2 SIGNALING	0.318952	-0.0273	2.77769	0.007409	0.112894	-2.56725
INTERLEUKIN 4 AND INTERLEUKIN 13 SIGNALING	0.245576	-0.02121	2.77122	0.00754	0.112894	-2.5823
VISUAL PHOTOTRANSDUCTION	-0.28427	0.010193	-2.76834	0.007599	0.112894	-2.58899
DAP12 INTERACTIONS	0.242949	-0.0168	2.76124	0.007746	0.112894	-2.60545
TNFR2 NON CANONICAL NF KB PATHWAY	0.221054	-0.01601	2.75366	0.007905	0.112894	-2.62299
G2 PHASE	-0.4136	0.027943	-2.74927	0.007999	0.112894	-2.63313
MHC CLASS II ANTIGEN PRESENTATION	0.442746	-0.03762	2.74803	0.008026	0.112894	-2.63599
INTERLEUKIN 2 FAMILY SIGNALING	0.221289	-0.01055	2.74799	0.008026	0.112894	-2.63608
PYRIMIDINE CATABOLISM	0.486862	-0.02788	2.74551	0.00808	0.112894	-2.6418
EXTENSION OF TELOMERES	-0.34594	0.037037	-2.74417	0.008109	0.112894	-2.6449
LECTIN PATHWAY OF COMPLEMENT ACTIVATION	-0.40082	0.061652	-2.74048	0.00819	0.112894	-2.65341
ACTIVATION OF C3 AND C5	0.389553	-0.01275	2.73848	0.008234	0.112894	-2.65801
INTERLEUKIN 1 PROCESSING	0.323816	-0.03996	2.73705	0.008265	0.112894	-2.6613
SULFUR AMINO ACID METABOLISM	-0.40494	-0.05389	-2.73649	0.008278	0.112894	-2.66258
SIGNALING BY NOTCH4	0.359635	-0.02478	2.72567	0.008521	0.114931	-2.68745
CHK1 CHK2 CDS1 MEDIATED INACTIVATION OF CYCLIN B CDK1 COMPLEX	-0.33419	-0.00701	-2.71908	0.008672	0.114931	-2.70255
ACTIVATION OF ATR IN RESPONSE TO REPLICATION STRESS	-0.33592	0.01612	-2.71157	0.008848	0.114931	-2.71972
NS1 MEDIATED EFFECTS ON HOST PATHWAYS	0.429278	-0.02229	2.70863	0.008917	0.114931	-2.72644
RAS SIGNALING DOWNSTREAM OF NF1 LOSS OF FUNCTION VARIANTS	0.426847	-0.03549	2.70681	0.008961	0.114931	-2.73061
REGULATION OF PYRUVATE DEHYDROGENASE PDH COMPLEX	0.539305	-0.06065	2.70357	0.009038	0.114931	-2.73798
SCAVENGING BY CLASS B RECEPTORS	-0.38872	-0.00616	-2.6887	0.009402	0.114931	-2.77183
CHONDROITIN SULFATE DERMATAN SULFATE METABOLISM	0.484973	-0.00707	2.68231	0.009562	0.114931	-2.78633
A TETRASACCHARIDE LINKER SEQUENCE IS REQUIRED FOR GAG SYNTHESIS	0.484973	-0.00707	2.68231	0.009562	0.114931	-2.78633
DISEASES ASSOCIATED WITH GLYCOSAMINOGLYCAN METABOLISM	0.484973	-0.00707	2.68231	0.009562	0.114931	-2.78633
DEFECTIVE B4GALT7 CAUSES EDS PROGEROID TYPE	0.484973	-0.00707	2.68231	0.009562	0.114931	-2.78633
ENDOGENOUS STEROLS	-0.43804	0.000343	-2.68005	0.00962	0.114931	-2.79144
MET RECEPTOR RECYCLING	0.399843	-0.03461	2.67808	0.00967	0.114931	-2.79591
PROTON COUPLED MONOCARBOXYLATE TRANSPORT	-0.51813	-0.02712	-2.67729	0.00969	0.114931	-2.79768
ASPIRIN ADME	-0.51813	-0.02712	-2.67729	0.00969	0.114931	-2.79768
REGULATION OF GENE EXPRESSION IN LATE STAGE BRANCHING MORPHOGENESIS PANCREATIC BUD PRECURSOR CELLS	0.323822	-0.00327	2.6762	0.009718	0.114931	-2.80015
ALPHA DEFENSINS	0.590876	-0.03573	2.67335	0.009792	0.114931	-2.8066
HOMOLOGOUS DNA PAIRING AND STRAND EXCHANGE	-0.32741	0.020178	-2.66435	0.010027	0.116734	-2.82691
PI 3K CASCADE FGFR4	-0.27348	0.045953	-2.65346	0.010318	0.118221	-2.85143
METABOLISM OF AMINE DERIVED HORMONES	-0.46564	0.037011	-2.64974	0.01042	0.118221	-2.8598
THYROXINE BIOSYNTHESIS	-0.46564	0.037011	-2.64974	0.01042	0.118221	-2.8598
ASPARTATE AND ASPARAGINE METABOLISM	-0.31265	-0.01236	-2.64724	0.010488	0.118221	-2.8654
CONSTITUTIVE SIGNALING BY EGFRVIII	0.290278	-0.01979	2.64439	0.010567	0.118221	-2.87179
IRF3 MEDIATED INDUCTION OF TYPE I IFN	0.360346	-0.01501	2.63481	0.010836	0.118925	-2.89324
DOWNSTREAM SIGNALING EVENTS OF B CELL RECEPTOR BCR	0.308033	-0.00563	2.63468	0.01084	0.118925	-2.89353
RUNX3 REGULATES YAP1 MEDIATED TRANSCRIPTION	-0.51748	-0.01895	-2.625	0.011118	0.118925	-2.91515
POTENTIAL THERAPEUTICS FOR SARS	0.310214	-0.02691	2.61416	0.011436	0.118925	-2.93927
REGULATION OF NPAS4 GENE EXPRESSION	0.571878	-0.0013	2.61318	0.011466	0.118925	-2.94146
REGULATION OF NPAS4 GENE TRANSCRIPTION	0.571878	-0.0013	2.61318	0.011466	0.118925	-2.94146
ACYL CHAIN REMODELLING OF PG	-0.38482	0.018207	-2.61213	0.011497	0.118925	-2.94377
GRB2 SOS PROVIDES LINKAGE TO MAPK SIGNALING FOR INTEGRINS	0.363821	-0.01249	2.61168	0.01151	0.118925	-2.94478
SYNTHESIS OF LEUKOTRIENES LT AND EOXINS EX	0.564845	-0.02393	2.60894	0.011593	0.118925	-2.95087
TRISTETRAPROLIN TTP ZFP36 BINDS AND DESTABILIZES MRNA	0.564845	-0.02393	2.60894	0.011593	0.118925	-2.95087
CHYLOMICRON ASSEMBLY	-0.38404	-0.0132	-2.60525	0.011705	0.118925	-2.95905
CHYLOMICRON REMODELING	-0.38404	-0.0132	-2.60525	0.011705	0.118925	-2.95905
SYNTHESIS SECRETION AND INACTIVATION OF GLUCOSE DEPENDENT INSULINOTROPIC POLYPEPTIDE GIP	-0.47548	0.053061	-2.60509	0.01171	0.118925	-2.95941
NEF MEDIATES DOWN MODULATION OF CELL SURFACE RECEPTORS BY RECRUITING THEM TO CLATHRIN ADAPTERS	0.408256	-0.0342	2.59182	0.01212	0.122225	-2.98875
ANTIVIRAL MECHANISM BY IFN STIMULATED GENES	0.360147	-0.03402	2.57983	0.012502	0.124502	-3.01517
NUCLEOTIDE CATABOLISM	0.411755	-0.00909	2.57928	0.01252	0.124502	-3.01637
MUCOPOLYSACCHARIDOSES	-0.51626	-0.02266	-2.5752	0.012653	0.124956	-3.02535
ACTIVATION OF RAS IN B CELLS	0.372959	-0.04472	2.56782	0.012896	0.126485	-3.04154
CRMPS IN SEMA3A SIGNALING	0.462093	-0.04111	2.5619	0.013094	0.127555	-3.0545
G2 M DNA DAMAGE CHECKPOINT	-0.27385	-0.01098	-2.55833	0.013215	0.127863	-3.06232
METABOLISM OF POLYAMINES	0.469566	-0.0274	2.55537	0.013316	0.127975	-3.06878
ACTIVATION OF THE PRE REPLICATIVE COMPLEX	-0.30205	0.020617	-2.55102	0.013465	0.128547	-3.07825
SIGNALING BY MST1	-0.51279	-0.03352	-2.54388	0.013714	0.129296	-3.09382
INITIAL TRIGGERING OF COMPLEMENT	0.274976	-0.02503	2.54359	0.013724	0.129296	-3.09444
SIGNALING BY CYTOSOLIC FGFR1 FUSION MUTANTS	0.385479	-0.02649	2.53342	0.014087	0.131842	-3.11655
SIGNALING BY FGFR1 IN DISEASE	0.1793	0.023043	2.51785	0.014657	0.135924	-3.15022
REGULATION OF KIT SIGNALING	0.239803	-0.0286	2.51529	0.014753	0.135924	-3.15573
REGULATION OF RUNX2 EXPRESSION AND ACTIVITY	0.30706	-0.00697	2.51288	0.014844	0.135924	-3.16095
SUMOYLATION OF UBIQUITINYLATION PROTEINS	0.355473	-0.01243	2.51133	0.014902	0.135924	-3.16427
DISEASES OF GLYCOSYLATION	0.326889	-0.02269	2.50332	0.015209	0.137842	-3.1815
SIGNALING BY NTRK2 TRKB	0.25062	-0.01536	2.49857	0.015393	0.138024	-3.1917
INTEGRIN SIGNALING	0.295363	-0.02604	2.49784	0.015422	0.138024	-3.19327
FATTY ACID METABOLISM	-0.17429	-0.01639	-2.48721	0.015842	0.140349	-3.21603
SIGNALING BY FLT3 FUSION PROTEINS	0.317065	-0.04567	2.48633	0.015877	0.140349	-3.21791
HDL REMODELING	-0.37653	-0.01497	-2.47701	0.016256	0.141966	-3.2378
EGFR INTERACTS WITH PHOSPHOLIPASE C GAMMA	-0.39399	0.054628	-2.47452	0.016358	0.141966	-3.2431
DOWNSTREAM SIGNAL TRANSDUCTION	0.302399	-0.02963	2.47447	0.01636	0.141966	-3.24319
INTERLEUKIN RECEPTOR SHC SIGNALING	0.210498	-0.01463	2.46933	0.016573	0.141966	-3.25414
CROSS PRESENTATION OF SOLUBLE EXOGENOUS ANTIGENS ENDOSOMES	0.367736	-0.01163	2.46681	0.016678	0.141966	-3.25948
NTRK2 ACTIVATES RAC1	0.303998	0.042349	2.46332	0.016825	0.141966	-3.2669
SHC RELATED EVENTS TRIGGERED BY IGF1R	0.380106	-0.03003	2.46035	0.016951	0.141966	-3.27318
CDC6 ASSOCIATION WITH THE ORC ORIGIN COMPLEX	-0.46365	0.011784	-2.45677	0.017104	0.141966	-3.28078
CYCLIN A B1 B2 ASSOCIATED EVENTS DURING G2 M TRANSITION	-0.25356	0.005342	-2.45451	0.017202	0.141966	-3.28556
SYNTHESIS SECRETION AND DEACYLATION OF GHRELIN	-0.37894	0.004538	-2.45371	0.017236	0.141966	-3.28726
CALCINEURIN ACTIVATES NFAT	0.319174	0.007558	2.45074	0.017365	0.141966	-3.29352
CLEC7A DECTIN 1 INDUCES NFAT ACTIVATION	0.319174	0.007558	2.45074	0.017365	0.141966	-3.29352
FCERI MEDIATED CA 2 MOBILIZATION	0.197935	0.017527	2.44946	0.017421	0.141966	-3.29622
STING MEDIATED INDUCTION OF HOST IMMUNE RESPONSES	0.284614	-0.01985	2.44883	0.017448	0.141966	-3.29756
NEGATIVE REGULATORS OF DDX58 IFIH1 SIGNALING	0.301002	-0.00614	2.43747	0.017951	0.145232	-3.32151
TFAP2 AP 2 FAMILY REGULATES TRANSCRIPTION OF GROWTH FACTORS AND THEIR RECEPTORS	-0.34017	0.035342	-2.43408	0.018104	0.145643	-3.32863
SYNAPTIC ADHESION LIKE MOLECULES	-0.4287	0.033089	-2.43129	0.01823	0.145839	-3.33449
PURINERGIC SIGNALING IN LEISHMANIASIS INFECTION	0.224543	-0.03871	2.42829	0.018367	0.146116	-3.34077
REGULATION OF RAS BY GAPS	0.39392	-0.02359	2.42089	0.018708	0.147337	-3.35627
OAS ANTIVIRAL RESPONSE	0.38344	-0.06678	2.41943	0.018776	0.147337	-3.35933
ECM PROTEOGLYCANS	0.221004	0.013925	2.41656	0.018911	0.147337	-3.36533
ERYTHROPOIETIN ACTIVATES RAS	0.252503	-0.0257	2.41611	0.018932	0.147337	-3.36627
METABOLISM OF LIPIDS	-0.14576	-0.00661	-2.41344	0.019058	0.147517	-3.37185
EGFR TRANSACTIVATION BY GASTRIN	0.272276	-0.03596	2.41014	0.019214	0.147927	-3.37872
INTERLEUKIN 3 INTERLEUKIN 5 AND GM CSF SIGNALING	0.219451	-0.02266	2.40261	0.019576	0.149907	-3.3944
SARS COV 2 ACTIVATES MODULATES INNATE AND ADAPTIVE IMMUNE RESPONSES	0.242176	-0.01232	2.39613	0.019892	0.151518	-3.40786
CROSS PRESENTATION OF PARTICULATE EXOGENOUS ANTIGENS PHAGOSOMES	0.387253	-0.05391	2.38803	0.020294	0.153254	-3.42464
PEPTIDE HORMONE BIOSYNTHESIS	0.459815	-0.01775	2.38723	0.020334	0.153254	-3.4263
THE NLRP3 INFLAMMASOME	0.312025	-0.07494	2.3826	0.020567	0.1542	-3.43587
SIGNALING BY VEGF	0.234109	-0.0285	2.37529	0.02094	0.155637	-3.45095
SIGNALING BY ERBB2 IN CANCER	0.247679	-0.02449	2.37249	0.021085	0.155637	-3.45672
SIGNALING BY ERBB2 ECD MUTANTS	0.247679	-0.02449	2.37249	0.021085	0.155637	-3.45672
ACYL CHAIN REMODELLING OF PC	-0.33989	0.028503	-2.36385	0.021536	0.157347	-3.47446
ACYL CHAIN REMODELLING OF PE	-0.33989	0.028503	-2.36385	0.021536	0.157347	-3.47446
PHASE I FUNCTIONALIZATION OF COMPOUNDS	-0.33954	0.026355	-2.36128	0.021673	0.157513	-3.47975
ESTROGEN STIMULATED SIGNALING THROUGH PRKCZ	0.363149	-0.02997	2.35745	0.021876	0.157513	-3.48758
SARS COV INFECTIONS	0.25998	-0.02001	2.35294	0.022119	0.157513	-3.49681
FC EPSILON RECEPTOR FCERI SIGNALING	0.217237	-0.00315	2.34637	0.022477	0.157513	-3.51024
BMAL1 CLOCK NPAS2 ACTIVATES CIRCADIAN GENE EXPRESSION	0.515845	-0.02196	2.34325	0.022648	0.157513	-3.51659
INTERLEUKIN 23 SIGNALING	0.218266	0.013843	2.33507	0.023104	0.157513	-3.53324
CD209 DC SIGN SIGNALING	0.253728	-0.03601	2.33393	0.023168	0.157513	-3.53555
ORGANIC CATION TRANSPORT	0.523284	-0.03262	2.33363	0.023185	0.157513	-3.53616
ORGANIC CATION ANION ZWITTERION TRANSPORT	0.523284	-0.03262	2.33363	0.023185	0.157513	-3.53616
RUNX1 REGULATES EXPRESSION OF COMPONENTS OF TIGHT JUNCTIONS	0.523284	-0.03262	2.33363	0.023185	0.157513	-3.53616
BLOOD GROUP SYSTEMS BIOSYNTHESIS	-0.39606	-0.00051	-2.3321	0.023272	0.157513	-3.53928
SYNTHESIS OF BILE ACIDS AND BILE SALTS	-0.39981	0.002198	-2.32966	0.02341	0.157513	-3.54422
SYNTHESIS OF BILE ACIDS AND BILE SALTS VIA 7ALPHA HYDROXYCHOLESTEROL	-0.39981	0.002198	-2.32966	0.02341	0.157513	-3.54422
SYNTHESIS OF BILE ACIDS AND BILE SALTS VIA 24 HYDROXYCHOLESTEROL	-0.39981	0.002198	-2.32966	0.02341	0.157513	-3.54422
SYNTHESIS OF BILE ACIDS AND BILE SALTS VIA 27 HYDROXYCHOLESTEROL	-0.39981	0.002198	-2.32966	0.02341	0.157513	-3.54422
BILE ACID AND BILE SALT METABOLISM	-0.39981	0.002198	-2.32966	0.02341	0.157513	-3.54422
COLLAGEN CHAIN TRIMERIZATION	0.290898	0.014806	2.32932	0.023429	0.157513	-3.54491
SEMA3A PLEXIN REPULSION SIGNALING BY INHIBITING INTEGRIN ADHESION	0.497619	-0.05667	2.32644	0.023593	0.157878	-3.55076
SIGNALING BY SCF KIT	0.182374	-0.02078	2.31775	0.024095	0.158677	-3.56833
TRANSPORT OF VITAMINS NUCLEOSIDES AND RELATED MOLECULES	0.466426	-0.03695	2.3157	0.024215	0.158677	-3.57246
TRANSPORT OF ORGANIC ANIONS	0.466426	-0.03695	2.3157	0.024215	0.158677	-3.57246
E2F ENABLED INHIBITION OF PRE REPLICATION COMPLEX FORMATION	-0.41522	0.054145	-2.31518	0.024246	0.158677	-3.57351
TRANSCRIPTIONAL REGULATION BY RUNX2	0.266733	-0.01523	2.31482	0.024267	0.158677	-3.57424
NEUREXINS AND NEUROLIGINS	-0.42059	0.021485	-2.30809	0.024665	0.160544	-3.5878
MAPK1 ERK2 ACTIVATION	0.346583	-0.00214	2.30176	0.025044	0.162278	-3.60053
HDR THROUGH HOMOLOGOUS RECOMBINATION HRR	-0.18696	-0.0175	-2.29818	0.025262	0.162948	-3.60772
LDL CLEARANCE	-0.4025	0.069233	-2.29371	0.025534	0.163969	-3.61667
PCP CE PATHWAY	0.217887	-0.02816	2.284	0.026137	0.167091	-3.63609
TRANSCRIPTIONAL REGULATION BY RUNX3	0.291773	-0.04391	2.28172	0.026281	0.167262	-3.64064
PHOSPHOLIPASE C MEDIATED CASCADE FGFR4	-0.34685	0.055158	-2.27824	0.026501	0.167669	-3.64757
PHASE II CONJUGATION OF COMPOUNDS	-0.40129	0.051103	-2.27593	0.026648	0.167669	-3.65217
ADAPTIVE IMMUNE SYSTEM	0.182323	-0.01414	2.27517	0.026696	0.167669	-3.65368
SIGNALING BY NOTCH2	0.222706	-0.04119	2.27162	0.026924	0.168361	-3.66074
SIGNALING BY NOTCH1 HD DOMAIN MUTANTS IN CANCER	0.377068	-0.04864	2.26886	0.027102	0.168431	-3.66621
INFLAMMASOMES	0.284065	-0.06491	2.26674	0.027239	0.168431	-3.67041
ASYMMETRIC LOCALIZATION OF PCP PROTEINS	0.282162	-0.0434	2.266	0.027288	0.168431	-3.67189
TCR SIGNALING	0.234544	-0.01819	2.25939	0.027721	0.168554	-3.68497
TRANSCRIPTIONAL REGULATION BY VENTX	0.309367	-0.04998	2.25803	0.027811	0.168554	-3.68767
RETROGRADE TRANSPORT AT THE TRANS GOLGI NETWORK	0.503533	-0.02187	2.25733	0.027858	0.168554	-3.68905
MET ACTIVATES RAP1 AND RAC1	0.350018	-0.05929	2.25582	0.027957	0.168554	-3.69202
MYOGENESIS	-0.25385	-0.03404	-2.2552	0.027999	0.168554	-3.69326
DISSOLUTION OF FIBRIN CLOT	0.398344	0.017275	2.25498	0.028014	0.168554	-3.6937
REGULATION OF TP53 ACTIVITY THROUGH PHOSPHORYLATION	-0.1845	-0.02283	-2.25265	0.02817	0.168782	-3.69829
DECTIN 1 MEDIATED NONCANONICAL NF KB SIGNALING	0.32598	-0.02862	2.24871	0.028435	0.16966	-3.70606
PRE NOTCH PROCESSING IN THE ENDOPLASMIC RETICULUM	0.476403	-0.01938	2.24376	0.028771	0.170899	-3.7158
ACYL CHAIN REMODELLING OF PI	-0.32888	0.032706	-2.24212	0.028883	0.170899	-3.71903
TNFR1 INDUCED NFKAPPAB SIGNALING PATHWAY	0.248	-0.03759	2.24041	0.029	0.170899	-3.72239
TGF BETA RECEPTOR SIGNALING ACTIVATES SMADS	0.286323	-0.01594	2.2348	0.029388	0.172473	-3.73338
PECAM1 INTERACTIONS	0.323418	-0.01859	2.22513	0.030067	0.175741	-3.75231
ROLE OF LAT2 NTAL LAB ON CALCIUM MOBILIZATION	0.21436	-0.00575	2.22007	0.030429	0.17698	-3.76219
SYNTHESIS OF PA	-0.3317	0.03748	-2.2187	0.030527	0.17698	-3.76484
PTK6 REGULATES RHO GTPASES RAS GTPASE AND MAP KINASES	0.380203	-0.02497	2.21277	0.030956	0.178748	-3.7764
NONCANONICAL ACTIVATION OF NOTCH3	0.326613	-0.02597	2.20881	0.031246	0.179693	-3.78408
CASPASE MEDIATED CLEAVAGE OF CYTOSKELETAL PROTEINS	-0.34088	0.018797	-2.20392	0.031607	0.180338	-3.79357
DISEASES OF DNA REPAIR	-0.22962	0.002559	-2.20323	0.031658	0.180338	-3.79491
DEFECTIVE CFTR CAUSES CYSTIC FIBROSIS	0.417323	-0.02804	2.20218	0.031735	0.180338	-3.79693
SIGNALING BY NOTCH1 T 7 9 NOTCH1 M1580 K2555 TRANSLOCATION MUTANT	0.375013	-0.04682	2.19922	0.031957	0.180374	-3.80266
NEGATIVE REGULATION OF NOTCH4 SIGNALING	0.374747	-0.01808	2.19761	0.032077	0.180374	-3.80577
REGULATION OF SIGNALING BY NODAL	-0.30512	0.029341	-2.19588	0.032208	0.180374	-3.80913
RNA POLYMERASE II TRANSCRIBES SNRNA GENES	0.242141	-0.0162	2.19386	0.03236	0.180374	-3.81301
RUNX2 REGULATES OSTEOBLAST DIFFERENTIATION	0.284183	0.002688	2.19293	0.032431	0.180374	-3.81481
ZINC TRANSPORTERS	0.441299	-0.00051	2.18955	0.032688	0.180374	-3.82134
ZINC INFLUX INTO CELLS BY THE SLC39 GENE FAMILY	0.441299	-0.00051	2.18955	0.032688	0.180374	-3.82134
PROTEIN PROTEIN INTERACTIONS AT SYNAPSES	-0.35063	0.025119	-2.18875	0.032749	0.180374	-3.82288
GP1B IX V ACTIVATION SIGNALLING	0.403982	-0.01111	2.18533	0.033012	0.181125	-3.82947
SIGNALING BY PDGF	0.239627	-0.01498	2.18232	0.033245	0.181703	-3.83524
HDR THROUGH SINGLE STRAND ANNEALING SSA	-0.24542	0.009071	-2.17373	0.033917	0.184672	-3.85173
TIE2 SIGNALING	0.220584	-0.02898	2.16606	0.034527	0.185299	-3.8664
SHC1 EVENTS IN EGFR SIGNALING	0.264612	-0.02084	2.16495	0.034615	0.185299	-3.86851
AMINO ACID TRANSPORT ACROSS THE PLASMA MEMBRANE	0.446387	-0.02897	2.16423	0.034673	0.185299	-3.86989
TRANSPORT OF INORGANIC CATIONS ANIONS AND AMINO ACIDS OLIGOPEPTIDES	0.446387	-0.02897	2.16423	0.034673	0.185299	-3.86989
SARS COV 2 HOST INTERACTIONS	0.229245	-0.01412	2.1636	0.034724	0.185299	-3.87109
METABOLISM OF ANGIOTENSINOGEN TO ANGIOTENSINS	-0.32303	0.03051	-2.16256	0.034808	0.185299	-3.87308
POLO LIKE KINASE MEDIATED EVENTS	-0.29316	0.041704	-2.15564	0.03537	0.18659	-3.88624
GRB2 EVENTS IN ERBB2 SIGNALING	0.235663	-0.03339	2.15407	0.035499	0.18659	-3.88924
MAPK3 ERK1 ACTIVATION	0.272194	-0.01106	2.15116	0.035739	0.18659	-3.89477
BETA CATENIN INDEPENDENT WNT SIGNALING	0.189371	-0.0242	2.15007	0.035829	0.18659	-3.89683
GROWTH HORMONE RECEPTOR SIGNALING	0.20776	-0.03892	2.14892	0.035925	0.18659	-3.89902
DNA REPAIR	-0.16904	0.006296	-2.1479	0.036009	0.18659	-3.90095
SIGNALING BY FGFR4 IN DISEASE	0.26171	-0.03979	2.14511	0.036242	0.18659	-3.90624
FBXW7 MUTANTS AND NOTCH1 IN CANCER	0.33862	-0.01791	2.14484	0.036265	0.18659	-3.90676
INTERLEUKIN 1 SIGNALING	0.194803	-0.01389	2.14394	0.03634	0.18659	-3.90845
ROS AND RNS PRODUCTION IN PHAGOCYTES	0.281816	0.008382	2.14377	0.036354	0.18659	-3.90877
SIGNALING BY LRP5 MUTANTS	-0.3125	0.06985	-2.13897	0.036758	0.187993	-3.91785
CLEC7A DECTIN 1 SIGNALING	0.206793	-0.02533	2.13305	0.037263	0.188741	-3.92903
SIGNALING BY INTERLEUKINS	0.143237	-0.01449	2.13256	0.037305	0.188741	-3.92995
POLB DEPENDENT LONG PATCH BASE EXCISION REPAIR	-0.38063	-0.00414	-2.12968	0.037552	0.188741	-3.93537
REDUCTION OF CYTOSOLIC CA LEVELS	0.479084	-0.00255	2.12865	0.037642	0.188741	-3.93732
PLATELET CALCIUM HOMEOSTASIS	0.479084	-0.00255	2.12865	0.037642	0.188741	-3.93732
IKBA VARIANT LEADS TO EDA ID	0.329007	-0.043	2.12705	0.03778	0.188741	-3.94033
HEDGEHOG LIGAND BIOGENESIS	0.372778	-0.03581	2.1265	0.037827	0.188741	-3.94135
INFECTIOUS DISEASE	0.216881	-0.01491	2.12393	0.038052	0.18899	-3.9462
SARS COV 2 INFECTION	0.222768	-0.01663	2.1229	0.038141	0.18899	-3.94812
NUCLEOTIDE SALVAGE	0.311891	-0.00047	2.11591	0.038757	0.190762	-3.96122
INTRAFLAGELLAR TRANSPORT	-0.4089	0.028099	-2.11582	0.038765	0.190762	-3.9614
BUTYRATE RESPONSE FACTOR 1 BRF1 BINDS AND DESTABILIZES MRNA	0.472512	-0.01055	2.11276	0.039037	0.190828	-3.96712
DCC MEDIATED ATTRACTIVE SIGNALING	0.452948	-0.04621	2.11267	0.039045	0.190828	-3.96729
PROCESSING OF DNA DOUBLE STRAND BREAK ENDS	-0.18801	-0.03592	-2.10772	0.039489	0.19234	-3.97653
FCERI MEDIATED MAPK ACTIVATION	0.215308	-0.0179	2.09125	0.040999	0.199017	-4.00718
TRANSCRIPTIONAL REGULATION BY E2F6	-0.24688	0.002738	-2.08616	0.041475	0.200649	-4.01661
HOST INTERACTIONS OF HIV FACTORS	0.301799	-0.01051	2.08372	0.041705	0.200765	-4.02112
CONSTITUTIVE SIGNALING BY LIGAND RESPONSIVE EGFR CANCER VARIANTS	0.276828	-0.02842	2.08293	0.041779	0.200765	-4.02257
RUNX2 REGULATES BONE DEVELOPMENT	0.241439	-0.00145	2.08106	0.041957	0.200946	-4.02604
IRE1ALPHA ACTIVATES CHAPERONES	0.48146	-0.02735	2.07042	0.042978	0.20515	-4.04563
TRANSCRIPTIONAL REGULATION OF TESTIS DIFFERENTIATION	-0.26166	0.024153	-2.0685	0.043165	0.205219	-4.04916
GLUCONEOGENESIS	-0.24564	-0.07149	-2.06667	0.043344	0.205219	-4.05252
SIGNALING BY FLT3 ITD AND TKD MUTANTS	0.256234	-0.04322	2.06586	0.043423	0.205219	-4.054
DEGRADATION OF DVL	0.391105	-0.02672	2.06427	0.043579	0.20528	-4.05692
INACTIVATION OF CSF3 G CSF SIGNALING	0.283304	-0.04769	2.06272	0.043731	0.205321	-4.05976
SIGNAL ATTENUATION	0.385806	-0.02546	2.05816	0.044182	0.206761	-4.06811
SYNDECAN INTERACTIONS	0.323728	-0.02244	2.0511	0.044889	0.209382	-4.081
DEGRADATION OF GLI1 BY THE PROTEASOME	0.3472	-0.00731	2.04371	0.045638	0.212189	-4.09445
HOMOLOGY DIRECTED REPAIR	-0.17439	-0.01282	-2.03399	0.046641	0.213814	-4.11209
COLLAGEN DEGRADATION	0.232322	-1.17e-05	2.03353	0.04669	0.213814	-4.11293
MET ACTIVATES PTPN11	0.316318	-0.05776	2.02994	0.047065	0.213814	-4.11941
DEATH RECEPTOR SIGNALING	0.176026	-0.02438	2.02971	0.047089	0.213814	-4.11984
SEMA3A PAK DEPENDENT AXON REPULSION	0.330775	-0.02577	2.0291	0.047153	0.213814	-4.12093
SIGNALING BY NOTCH1	0.23085	-0.02529	2.02733	0.04734	0.213814	-4.12413
DNA DOUBLE STRAND BREAK REPAIR	-0.16587	-0.01378	-2.02729	0.047344	0.213814	-4.12421
ION HOMEOSTASIS	0.214044	0.03096	2.02559	0.047523	0.213814	-4.12727
DEFECTS OF CONTACT ACTIVATION SYSTEM CAS AND KALLIKREIN KININ SYSTEM KKS	0.330199	-0.00491	2.0231	0.047788	0.213814	-4.13177
NECTIN NECL TRANS HETERODIMERIZATION	-0.34316	-0.01951	-2.02175	0.047932	0.213814	-4.1342
SCF BETA TRCP MEDIATED DEGRADATION OF EMI1	0.334412	-0.02053	2.02034	0.048081	0.213814	-4.13672
CROSSLINKING OF COLLAGEN FIBRILS	0.260104	0.022871	2.01964	0.048157	0.213814	-4.13799
SIGNALING BY NOTCH1 PEST DOMAIN MUTANTS IN CANCER	0.227706	-0.03008	2.01941	0.048181	0.213814	-4.13841
ABC TRANSPORTER DISORDERS	0.365851	-0.03145	2.01924	0.0482	0.213814	-4.13872
DEFECTIVE RIPK1 MEDIATED REGULATED NECROSIS	-0.27677	0.008902	-2.01898	0.048228	0.213814	-4.13918
UNBLOCKING OF NMDA RECEPTORS GLUTAMATE BINDING AND ACTIVATION	-0.34556	0.029134	-2.01756	0.04838	0.213829	-4.14174
ACYL CHAIN REMODELLING OF PS	-0.29468	0.035932	-2.0075	0.049471	0.217821	-4.15978
SIGNALING BY CSF3 G CSF	0.293068	-0.03702	2.00565	0.049675	0.217821	-4.1631
TLR3 MEDIATED TICAM1 DEPENDENT PROGRAMMED CELL DEATH	-0.27961	0.021681	-2.00296	0.049971	0.217821	-4.1679
RUNX3 REGULATES NOTCH SIGNALING	0.222334	-0.02615	2.0028	0.049989	0.217821	-4.16819
PLATELET ADHESION TO EXPOSED COLLAGEN	0.362541	-0.01715	2.0023	0.050044	0.217821	-4.16908
ANTIGEN PROCESSING UBIQUITINATION PROTEASOME DEGRADATION	0.246068	-0.01538	1.99936	0.050371	0.218553	-4.17434
STABILIZATION OF P53	0.316879	-0.04421	1.99677	0.050659	0.218553	-4.17895
ASSEMBLY AND CELL SURFACE PRESENTATION OF NMDA RECEPTORS	-0.34428	0.024778	-1.99265	0.051122	0.218553	-4.18629
NEGATIVE REGULATION OF NMDA RECEPTOR MEDIATED NEURONAL TRANSMISSION	-0.34428	0.024778	-1.99265	0.051122	0.218553	-4.18629
LONG TERM POTENTIATION	-0.34428	0.024778	-1.99265	0.051122	0.218553	-4.18629
RHO GTPASES ACTIVATE RHOTEKIN AND RHOPHILINS	0.368309	-0.06655	1.9926	0.051128	0.218553	-4.18638
SIGNALING BY ALK	0.22745	-0.03099	1.98436	0.052064	0.221877	-4.20101
CYTOSOLIC SENSORS OF PATHOGEN ASSOCIATED DNA	0.240895	-0.01997	1.98304	0.052215	0.221877	-4.20335
HEDGEHOG OFF STATE	0.293736	-0.01805	1.98085	0.052467	0.222284	-4.20722
NOTCH2 ACTIVATION AND TRANSMISSION OF SIGNAL TO THE NUCLEUS	0.276576	-0.05776	1.97717	0.052893	0.222732	-4.21373
REGULATION OF RUNX3 EXPRESSION AND ACTIVITY	0.308236	-0.03936	1.97359	0.05331	0.222732	-4.22006
FCERI MEDIATED NF KB ACTIVATION	0.221246	-0.00464	1.97152	0.053552	0.222732	-4.22371
TELOMERE C STRAND LAGGING STRAND SYNTHESIS	-0.24537	0.034787	-1.96976	0.053758	0.222732	-4.2268
GENE AND PROTEIN EXPRESSION BY JAK STAT SIGNALING AFTER INTERLEUKIN 12 STIMULATION	0.186476	0.003663	1.96905	0.053842	0.222732	-4.22806
REGULATION OF CHOLESTEROL BIOSYNTHESIS BY SREBP SREBF	0.352775	-0.02108	1.96646	0.054148	0.222732	-4.2326
ACTIVATION OF GENE EXPRESSION BY SREBF SREBP	0.352775	-0.02108	1.96646	0.054148	0.222732	-4.2326
WNT LIGAND BIOGENESIS AND TRAFFICKING	-0.29343	0.020746	-1.96595	0.054208	0.222732	-4.23351
NEUROTRANSMITTER RELEASE CYCLE	0.439598	-0.01591	1.96551	0.054261	0.222732	-4.23429
GLUTAMATE NEUROTRANSMITTER RELEASE CYCLE	0.439598	-0.01591	1.96551	0.054261	0.222732	-4.23429
REGULATION OF PTEN LOCALIZATION	0.412066	-0.03457	1.96463	0.054366	0.222732	-4.23584
ROLE OF ABL IN ROBO SLIT SIGNALING	0.43465	-0.02935	1.96401	0.054439	0.222732	-4.23692
TNF RECEPTOR SUPERFAMILY TNFSF MEMBERS MEDIATING NON CANONICAL NF KB PATHWAY	0.173098	-0.00602	1.95861	0.055085	0.224733	-4.2464
SIGNALLING TO RAS	0.209765	-0.03932	1.95539	0.055472	0.224792	-4.25203
DISEASES ASSOCIATED WITH O GLYCOSYLATION OF PROTEINS	0.28029	-0.02541	1.95383	0.055661	0.224792	-4.25476
VEGF LIGAND RECEPTOR INTERACTIONS	0.239049	0.005448	1.95147	0.055949	0.224792	-4.2589
UCH PROTEINASES	0.339393	-0.02827	1.95137	0.055961	0.224792	-4.25907
BETA OXIDATION OF VERY LONG CHAIN FATTY ACIDS	-0.36855	0.023556	-1.94947	0.056192	0.224792	-4.26237
PEROXISOMAL LIPID METABOLISM	-0.36855	0.023556	-1.94947	0.056192	0.224792	-4.26237
RAS PROCESSING	0.359531	-0.04179	1.94942	0.056198	0.224792	-4.26247
ACTIVATED NOTCH1 TRANSMITS SIGNAL TO THE NUCLEUS	0.255657	-0.03532	1.94473	0.056774	0.225944	-4.27065
PRESYNAPTIC DEPOLARIZATION AND CALCIUM CHANNEL OPENING	-0.30469	0.04742	-1.94451	0.056802	0.225944	-4.27103
POST TRANSLATIONAL MODIFICATION SYNTHESIS OF GPI ANCHORED PROTEINS	0.207918	0.046171	1.94053	0.057294	0.226221	-4.27796
SIGNALING BY NOTCH	0.227287	-0.02649	1.94043	0.057307	0.226221	-4.27813
NITRIC OXIDE STIMULATES GUANYLATE CYCLASE	0.339199	0.033443	1.94012	0.057345	0.226221	-4.27867
REGULATION OF PTEN STABILITY AND ACTIVITY	0.34726	-0.02774	1.93589	0.057874	0.226484	-4.28602
METABOLISM OF VITAMINS AND COFACTORS	-0.14055	0.006258	-1.93441	0.058058	0.226484	-4.28858
PI 3K CASCADE FGFR3	-0.21057	0.043406	-1.93439	0.058062	0.226484	-4.28862
INTERLEUKIN 10 SIGNALING	0.173133	0.003333	1.93434	0.058068	0.226484	-4.28871
NOTCH3 ACTIVATION AND TRANSMISSION OF SIGNAL TO THE NUCLEUS	0.236008	-0.04345	1.93327	0.058203	0.226484	-4.29056
PLATELET ACTIVATION SIGNALING AND AGGREGATION	0.158523	-0.01284	1.93053	0.058548	0.227211	-4.2953
GASTRIN CREB SIGNALLING PATHWAY VIA PKC AND MAPK	0.212892	-0.04173	1.92279	0.059535	0.230418	-4.30868
INTEGRATION OF PROVIRUS	-0.29222	-0.00786	-1.91469	0.060583	0.23321	-4.32262
2 LTR CIRCLE FORMATION	-0.29222	-0.00786	-1.91469	0.060583	0.23321	-4.32262
RUNX2 REGULATES GENES INVOLVED IN CELL MIGRATION	0.38241	-0.01702	1.91289	0.060818	0.233255	-4.32571
MODULATION BY MTB OF HOST IMMUNE SYSTEM	0.353932	-0.04621	1.91211	0.06092	0.233255	-4.32705
RNA POLYMERASE III TRANSCRIPTION INITIATION FROM TYPE 3 PROMOTER	-0.34724	-0.01932	-1.90884	0.06135	0.233796	-4.33267
NFE2L2 REGULATES PENTOSE PHOSPHATE PATHWAY GENES	0.333378	-0.04216	1.90855	0.061388	0.233796	-4.33316
HDR THROUGH MMEJ ALT NHEJ	-0.24651	-0.0135	-1.90652	0.061656	0.234194	-4.33664
RAB REGULATION OF TRAFFICKING	0.317084	-0.02987	1.90135	0.062342	0.234966	-4.34547
RESOLUTION OF AP SITES VIA THE MULTIPLE NUCLEOTIDE PATCH REPLACEMENT PATHWAY	-0.23455	0.035905	-1.90018	0.062499	0.234966	-4.34747
PCNA DEPENDENT LONG PATCH BASE EXCISION REPAIR	-0.23455	0.035905	-1.90018	0.062499	0.234966	-4.34747
SIGNALING BY ERBB2	0.225368	-0.03111	1.89971	0.062562	0.234966	-4.34828
AUF1 HNRNP D0 BINDS AND DESTABILIZES MRNA	0.361448	-0.03113	1.89431	0.063289	0.234966	-4.35748
GENERATION OF SECOND MESSENGER MOLECULES	0.232461	0.008663	1.89384	0.063353	0.234966	-4.35829
DIGESTION OF DIETARY CARBOHYDRATE	0.377806	-0.01885	1.8933	0.063426	0.234966	-4.3592
DIGESTION	0.377806	-0.01885	1.8933	0.063426	0.234966	-4.3592
DIGESTION AND ABSORPTION	0.377806	-0.01885	1.8933	0.063426	0.234966	-4.3592
C TYPE LECTIN RECEPTORS CLRS	0.159477	-0.02048	1.89275	0.0635	0.234966	-4.36013
PROCESSIVE SYNTHESIS ON THE C STRAND OF THE TELOMERE	-0.2416	0.045201	-1.89087	0.063755	0.235302	-4.36333
PHOSPHOLIPID METABOLISM	-0.19824	0.013362	-1.88695	0.064292	0.236673	-4.37
DNA DAMAGE REVERSAL	-0.36073	0.014408	-1.88136	0.065061	0.238837	-4.37946
METABOLISM OF COFACTORS	0.311346	-0.04901	1.8781	0.065513	0.238837	-4.38497
PRE NOTCH PROCESSING IN GOLGI	0.327481	-0.04152	1.87779	0.065558	0.238837	-4.38551
GLYCEROPHOSPHOLIPID BIOSYNTHESIS	-0.27272	0.029827	-1.87763	0.06558	0.238837	-4.38578
SIGNALING BY LEPTIN	0.232957	-0.01395	1.87667	0.065713	0.238837	-4.3874
SIGNALING BY MET	0.247721	-0.03407	1.87067	0.066555	0.240991	-4.3975
SIGNALING BY HEDGEHOG	0.261219	-0.02124	1.87005	0.066643	0.240991	-4.39855
FGFR3B LIGAND BINDING AND ACTIVATION	-0.2908	0.057962	-1.86622	0.067187	0.241781	-4.405
P75NTR SIGNALS VIA NF KB	0.267804	-0.02983	1.86542	0.067301	0.241781	-4.40635
DEGRADATION OF AXIN	0.30393	-0.03898	1.86426	0.067465	0.241781	-4.40829
TNFR1 MEDIATED CERAMIDE PRODUCTION	0.327367	-0.07883	1.86376	0.067537	0.241781	-4.40912
HEDGEHOG ON STATE	0.282761	-0.03234	1.85894	0.068229	0.243652	-4.41722
ACTIVATION OF THE PHOTOTRANSDUCTION CASCADE	-0.34881	0.019806	-1.85555	0.06872	0.244698	-4.42289
PEPTIDE HORMONE METABOLISM	-0.17717	0.004076	-1.85455	0.068864	0.244698	-4.42455
COPI MEDIATED ANTEROGRADE TRANSPORT	0.35622	-0.02148	1.85296	0.069095	0.244912	-4.42721
NEGATIVE REGULATION OF MET ACTIVITY	0.310515	-0.06682	1.85035	0.069476	0.245655	-4.43157
NEGATIVE REGULATION OF FGFR4 SIGNALING	-0.14537	0.023379	-1.84689	0.069985	0.246842	-4.43733
MEIOTIC RECOMBINATION	-0.17685	-0.02961	-1.84217	0.070682	0.248661	-4.44518
THE ROLE OF GTSE1 IN G2 M PROGRESSION AFTER G2 CHECKPOINT	0.288218	-0.03436	1.84106	0.070848	0.248661	-4.44703
P75 NTR RECEPTOR MEDIATED SIGNALLING	0.216839	-0.0219	1.8352	0.071724	0.251123	-4.45675
ACTIVATION OF PPARGC1A PGC 1ALPHA BY PHOSPHORYLATION	-0.22413	-0.00808	-1.8312	0.072327	0.25226	-4.46335
SIGNALING BY EGFR IN CANCER	0.233563	-0.03466	1.83071	0.072401	0.25226	-4.46417
RAB GEFS EXCHANGE GTP FOR GDP ON RABS	0.346298	-0.02419	1.82499	0.073273	0.25408	-4.47361
SIGNAL TRANSDUCTION BY L1	0.232062	-0.02769	1.82495	0.073279	0.25408	-4.47367
RHOBTB1 GTPASE CYCLE	0.343841	-0.03321	1.81784	0.074373	0.257074	-4.48536
TRANSCRIPTIONAL REGULATION BY NPAS4	0.202275	0.001187	1.81618	0.074632	0.257074	-4.4881
PD 1 SIGNALING	0.239425	-0.01285	1.81303	0.075123	0.257074	-4.49326
FGFR2C LIGAND BINDING AND ACTIVATION	-0.28926	0.046026	-1.81034	0.075544	0.257074	-4.49766
PHASE 0 RAPID DEPOLARISATION	-0.28282	0.032019	-1.8096	0.07566	0.257074	-4.49887
MAPK FAMILY SIGNALING CASCADES	0.10527	0.005018	1.80905	0.075746	0.257074	-4.49976
LYSOSOME VESICLE BIOGENESIS	0.431463	-0.04437	1.80883	0.075782	0.257074	-4.50013
INSERTION OF TAIL ANCHORED PROTEINS INTO THE ENDOPLASMIC RETICULUM MEMBRANE	0.431463	-0.04437	1.80883	0.075782	0.257074	-4.50013
RUNX1 REGULATES TRANSCRIPTION OF GENES INVOLVED IN DIFFERENTIATION OF HSCS	0.235781	-0.02011	1.80819	0.075883	0.257074	-4.50118
LEISHMANIA INFECTION	0.141049	-0.01206	1.80784	0.075937	0.257074	-4.50175
HIV INFECTION	0.195079	-0.00123	1.80373	0.076587	0.258663	-4.50845
RUNX1 REGULATES TRANSCRIPTION OF GENES INVOLVED IN DIFFERENTIATION OF KERATINOCYTES	0.384539	-0.0562	1.79677	0.077701	0.261805	-4.51979
G0 AND EARLY G1	-0.1977	0.010697	-1.795	0.077986	0.262149	-4.52267
MOLECULES ASSOCIATED WITH ELASTIC FIBRES	0.199385	0.00782	1.79074	0.078674	0.263843	-4.52957
SIGNALING BY PTK6	0.251259	-0.03389	1.78893	0.078969	0.264175	-4.53251
REACTOMEMATURATION OF SARS COV 1 NUCLEOPROTEIN	0.298802	-0.02005	1.78674	0.079326	0.264175	-4.53604
MATURATION OF SARS COV 2 NUCLEOPROTEIN	0.298802	-0.02005	1.78674	0.079326	0.264175	-4.53604
RHOF GTPASE CYCLE	0.338809	-0.04141	1.78475	0.079652	0.264644	-4.53926
TRYPTOPHAN CATABOLISM	0.270549	0.038678	1.78016	0.080409	0.26654	-4.54667
MET ACTIVATES PI3K AKT SIGNALING	0.226734	0.002451	1.77634	0.081043	0.268021	-4.55282
SIGNALING BY ROBO RECEPTORS	0.27486	-0.01305	1.77426	0.08139	0.268549	-4.55617
GOLGI TO ER RETROGRADE TRANSPORT	-0.30746	0.046334	-1.7713	0.081885	0.269075	-4.56092
G1 S SPECIFIC TRANSCRIPTION	-0.19257	0.005019	-1.77107	0.081925	0.269075	-4.56129
COLLAGEN BIOSYNTHESIS AND MODIFYING ENZYMES	0.232162	0.012981	1.76846	0.082364	0.269427	-4.56547
SIGNALING BY WNT IN CANCER	-0.16535	-0.00108	-1.7682	0.082409	0.269427	-4.5659
NOTCH1 INTRACELLULAR DOMAIN REGULATES TRANSCRIPTION	0.223265	-0.02717	1.767	0.082612	0.269476	-4.56782
ONCOGENIC MAPK SIGNALING	0.183401	-0.01087	1.76514	0.082925	0.269883	-4.57078
CELLULAR RESPONSE TO HYPOXIA	0.279708	-0.02961	1.76241	0.083391	0.270784	-4.57516
PREDNISONE ADME	-0.27474	0.036911	-1.75903	0.083969	0.272044	-4.58055
EXTRACELLULAR MATRIX ORGANIZATION	0.152687	-0.00089	1.75594	0.0845	0.273147	-4.58547
FGFR3 LIGAND BINDING AND ACTIVATION	-0.28389	0.046929	-1.74432	0.086524	0.275985	-4.60393
CYTOSOLIC IRON SULFUR CLUSTER ASSEMBLY	-0.29062	0.081659	-1.74417	0.086549	0.275985	-4.60416
NF KB IS ACTIVATED AND SIGNALS SURVIVAL	0.27723	-0.03559	1.74331	0.0867	0.275985	-4.60552
INTERLEUKIN 7 SIGNALING	0.164585	-0.02329	1.74263	0.086821	0.275985	-4.6066
CARGO TRAFFICKING TO THE PERICILIARY MEMBRANE	-0.30805	0.039918	-1.74262	0.086822	0.275985	-4.60661
BBSOME MEDIATED CARGO TARGETING TO CILIUM	-0.30805	0.039918	-1.74262	0.086822	0.275985	-4.60661
RESPONSE TO ELEVATED PLATELET CYTOSOLIC CA2	0.148779	-0.01837	1.74094	0.08712	0.275985	-4.60927
NUCLEAR SIGNALING BY ERBB4	-0.18562	0.010561	-1.74018	0.087254	0.275985	-4.61047
SARS COV 1 HOST INTERACTIONS	0.222641	-0.02213	1.74011	0.087267	0.275985	-4.61059
G2 M DNA REPLICATION CHECKPOINT	-0.28026	0.017963	-1.73975	0.08733	0.275985	-4.61115
L1CAM INTERACTIONS	0.191842	-0.02644	1.7388	0.087498	0.275985	-4.61265
SIGNALING BY ERYTHROPOIETIN	0.132873	-0.00976	1.73394	0.088363	0.278102	-4.6203
RAC3 GTPASE CYCLE	0.221856	-0.05447	1.73236	0.088646	0.27838	-4.62279
SUMOYLATION OF IMMUNE RESPONSE PROTEINS	0.246776	-0.04127	1.73107	0.088879	0.278502	-4.62483
NEF MEDIATED CD4 DOWN REGULATION	0.312179	0.020173	1.729	0.089252	0.27906	-4.62808
GPVI MEDIATED ACTIVATION CASCADE	0.177547	-0.02346	1.72373	0.090207	0.280881	-4.63634
NUCLEOTIDE LIKE PURINERGIC RECEPTORS	-0.30476	0.037857	-1.72362	0.090227	0.280881	-4.63652
MAP3K8 TPL2 DEPENDENT MAPK1 3 ACTIVATION	0.206608	-0.01809	1.72212	0.090499	0.281051	-4.63885
CREB3 FACTORS ACTIVATE GENES	-0.25816	0.032808	-1.72022	0.090848	0.281051	-4.64184
MITOCHONDRIAL PROTEIN IMPORT	-0.30557	0.020135	-1.72009	0.090871	0.281051	-4.64203
SIGNALLING TO ERKS	0.18776	-0.01554	1.71881	0.091105	0.28117	-4.64403
REGULATION OF INNATE IMMUNE RESPONSES TO CYTOSOLIC DNA	0.291345	-0.03328	1.71622	0.091582	0.282032	-4.64808
ESTROGEN BIOSYNTHESIS	-0.30093	0.045831	-1.70824	0.093062	0.284923	-4.6605
SIGNALING BY TGF BETA RECEPTOR COMPLEX	0.229989	-0.0128	1.7082	0.093069	0.284923	-4.66056
GLYCOSAMINOGLYCAN METABOLISM	0.285955	-0.02746	1.70609	0.093465	0.284923	-4.66384
NUCLEAR EVENTS MEDIATED BY NFE2L2	0.273286	-0.02858	1.70608	0.093466	0.284923	-4.66386
SIGNALING BY EGFR	0.214143	-0.02861	1.70582	0.093515	0.284923	-4.66426
ERBB2 ACTIVATES PTK6 SIGNALING	-0.29397	0.015161	-1.70362	0.093929	0.285576	-4.66768
REGULATION OF BETA CELL DEVELOPMENT	0.187991	-0.01857	1.69799	0.094993	0.288198	-4.67638
ERYTHROPOIETIN ACTIVATES PHOSPHOINOSITIDE 3 KINASE PI3K	-0.20896	0.015907	-1.69598	0.095374	0.288744	-4.67948
CLASS B 2 SECRETIN FAMILY RECEPTORS	-0.15566	0.019993	-1.6945	0.095658	0.288993	-4.68178
CHL1 INTERACTIONS	0.351348	-0.04591	1.69198	0.096139	0.289835	-4.68565
CYTOPROTECTION BY HMOX1	0.305381	-0.02951	1.68737	0.097027	0.290834	-4.69275
RNA POLYMERASE II TRANSCRIPTION TERMINATION	0.335546	-0.05552	1.68714	0.097072	0.290834	-4.6931
TRAF6 MEDIATED IRF7 ACTIVATION IN TLR7 8 OR 9 SIGNALING	0.235751	-0.00936	1.6871	0.09708	0.290834	-4.69317
RHO GTPASES ACTIVATE ROCKS	0.377386	-0.02855	1.67511	0.099421	0.297225	-4.71153
DISORDERS OF TRANSMEMBRANE TRANSPORTERS	0.272794	-0.0273	1.67156	0.100122	0.298697	-4.71693
ADRENALINE NORADRENALINE INHIBITS INSULIN SECRETION	-0.22689	0.037551	-1.66969	0.100494	0.299185	-4.71979
NEF AND SIGNAL TRANSDUCTION	0.203893	0.012705	1.66808	0.100814	0.299513	-4.72223
REGULATED NECROSIS	0.129945	-0.02186	1.66534	0.101362	0.300253	-4.7264
FERTILIZATION	0.373327	-0.04004	1.66265	0.101902	0.300253	-4.73048
ACROSOME REACTION AND SPERM OOCYTE MEMBRANE BINDING	0.373327	-0.04004	1.66265	0.101902	0.300253	-4.73048
UPTAKE AND FUNCTION OF DIPHTHERIA TOXIN	0.373327	-0.04004	1.66265	0.101902	0.300253	-4.73048
SUPPRESSION OF PHAGOSOMAL MATURATION	0.338388	-0.04371	1.65727	0.10299	0.300792	-4.73863
TRANSCRIPTIONAL REGULATION BY RUNX1	0.148257	-0.00927	1.65675	0.103094	0.300792	-4.73941
RUNX1 REGULATES TRANSCRIPTION OF GENES INVOLVED IN DIFFERENTIATION OF MYELOID CELLS	0.210648	0.005307	1.65656	0.103134	0.300792	-4.73971
RETINOID CYCLE DISEASE EVENTS	-0.29583	-0.01537	-1.65655	0.103135	0.300792	-4.73971
THE CANONICAL RETINOID CYCLE IN RODS TWILIGHT VISION	-0.29583	-0.01537	-1.65655	0.103135	0.300792	-4.73971
SHC1 EVENTS IN ERBB2 SIGNALING	0.175689	-0.03068	1.64801	0.104883	0.304526	-4.7526
APOPTOTIC CLEAVAGE OF CELLULAR PROTEINS	-0.16613	-0.00729	-1.64525	0.105451	0.304526	-4.75674
SIGNALING BY NODAL	-0.17657	0.020702	-1.64362	0.10579	0.304526	-4.75919
RAF ACTIVATION	0.184555	-0.02841	1.64291	0.105938	0.304526	-4.76026
TRANS GOLGI NETWORK VESICLE BUDDING	0.313944	-0.07346	1.64138	0.106256	0.304526	-4.76256
ABC TRANSPORTERS IN LIPID HOMEOSTASIS	-0.32436	-0.03031	-1.641	0.106334	0.304526	-4.76312
HDL CLEARANCE	-0.32436	-0.03031	-1.641	0.106334	0.304526	-4.76312
REGULATION OF MRNA STABILITY BY PROTEINS THAT BIND AU RICH ELEMENTS	0.273588	-0.02091	1.64049	0.10644	0.304526	-4.76388
MET INTERACTS WITH TNS PROTEINS	0.274579	-0.06935	1.64037	0.106465	0.304526	-4.76406
SIGNALING BY BRAF AND RAF1 FUSIONS	0.174013	-0.00485	1.64001	0.106542	0.304526	-4.76461
SARS COV 1 ACTIVATES MODULATES INNATE IMMUNE RESPONSES	0.20723	-0.02982	1.63645	0.107285	0.305522	-4.76992
APEX1 INDEPENDENT RESOLUTION OF AP SITES VIA THE SINGLE NUCLEOTIDE REPLACEMENT PATHWAY	-0.29857	0.006121	-1.6363	0.107317	0.305522	-4.77015
IL 6 TYPE CYTOKINE RECEPTOR LIGAND INTERACTIONS	0.153387	-0.01078	1.63267	0.108081	0.307088	-4.77557
DNA DAMAGE TELOMERE STRESS INDUCED SENESCENCE	-0.13791	-0.01622	-1.62713	0.109255	0.309807	-4.78382
FLT3 SIGNALING IN DISEASE	0.222286	-0.03932	1.62579	0.109541	0.310005	-4.78581
TP53 REGULATES TRANSCRIPTION OF GENES INVOLVED IN G1 CELL CYCLE ARREST	-0.16322	0.004537	-1.62469	0.109776	0.310057	-4.78745
SEMAPHORIN INTERACTIONS	0.226484	-0.02618	1.62179	0.110398	0.310445	-4.79175
LOSS OF FUNCTION OF MECP2 IN RETT SYNDROME	0.255715	-0.01293	1.62166	0.110425	0.310445	-4.79194
REGULATED PROTEOLYSIS OF P75NTR	0.201357	-0.04609	1.62102	0.110563	0.310445	-4.7929
REGULATION OF MECP2 EXPRESSION AND ACTIVITY	0.20536	-0.04253	1.61835	0.111138	0.311448	-4.79685
DETOXIFICATION OF REACTIVE OXYGEN SPECIES	0.294025	-0.0654	1.61495	0.111875	0.3129	-4.80188
TRAF6 MEDIATED IRF7 ACTIVATION	-0.13615	-0.00662	-1.61005	0.112943	0.315271	-4.80911
RORA ACTIVATES GENE EXPRESSION	0.279805	-0.04843	1.59807	0.115586	0.322021	-4.82668
TRANSLATION OF SARS COV 1 STRUCTURAL PROTEINS	0.287227	-0.05696	1.59317	0.116682	0.324444	-4.83384
SARS COV 1 INFECTION	0.195513	-0.02903	1.58705	0.118064	0.32765	-4.84275
PHOSPHORYLATION OF EMI1	-0.26253	0.008793	-1.5839	0.118779	0.328998	-4.84733
INTERLEUKIN 1 FAMILY SIGNALING	0.117357	-0.01513	1.57406	0.121039	0.333831	-4.86157
PI 3K CASCADE FGFR2	-0.17002	0.03646	-1.57367	0.121128	0.333831	-4.86213
RNA POLYMERASE I TRANSCRIPTION TERMINATION	-0.20497	0.050058	-1.57318	0.121241	0.333831	-4.86283
TELOMERE MAINTENANCE	-0.138	-0.00279	-1.57138	0.12166	0.333831	-4.86544
MET PROMOTES CELL MOTILITY	0.195336	-0.02505	1.57125	0.12169	0.333831	-4.86562
NON INTEGRIN MEMBRANE ECM INTERACTIONS	0.169059	-0.00906	1.56961	0.122071	0.334236	-4.86798
DEPOLYMERISATION OF THE NUCLEAR LAMINA	-0.23015	-0.00912	-1.56833	0.122368	0.334411	-4.86981
SIGNALING BY MEMBRANE TETHERED FUSIONS OF PDGFRA OR PDGFRB	0.316467	-0.01222	1.56654	0.122787	0.334414	-4.87239
SLC MEDIATED TRANSMEMBRANE TRANSPORT	0.225089	-0.04359	1.56572	0.122979	0.334414	-4.87357
SMOOTH MUSCLE CONTRACTION	0.250357	-0.0084	1.56456	0.123251	0.334414	-4.87523
NUCLEOTIDE BINDING DOMAIN LEUCINE RICH REPEAT CONTAINING RECEPTOR NLR SIGNALING PATHWAYS	0.143334	-0.03406	1.56434	0.123303	0.334414	-4.87555
SIGNALING BY RNF43 MUTANTS	-0.18712	0.019343	-1.55959	0.124422	0.335736	-4.88235
PTEN REGULATION	0.218368	-0.04093	1.55889	0.124588	0.335736	-4.88336
OPSINS	-0.32667	-0.02508	-1.55868	0.124639	0.335736	-4.88367
FLT3 SIGNALING	0.18193	-0.03516	1.55829	0.124729	0.335736	-4.88421
HS GAG DEGRADATION	-0.29783	0.000323	-1.55634	0.125192	0.33635	-4.887
ZBP1 DAI MEDIATED INDUCTION OF TYPE I IFNS	0.159926	-0.00992	1.55132	0.126391	0.338442	-4.89417
SIGNALING BY RECEPTOR TYROSINE KINASES	0.109522	-0.00798	1.5511	0.126443	0.338442	-4.89448
DISEASES OF SIGNAL TRANSDUCTION BY GROWTH FACTOR RECEPTORS AND SECOND MESSENGERS	0.120384	-0.00991	1.54121	0.12883	0.344187	-4.90852
REGULATION OF FOXO TRANSCRIPTIONAL ACTIVITY BY ACETYLATION	0.231359	-0.03433	1.53854	0.12948	0.344669	-4.91229
MEIOSIS	-0.14692	-0.02377	-1.53849	0.129492	0.344669	-4.91236
TNF SIGNALING	0.14384	-0.03617	1.53458	0.13045	0.346576	-4.91788
DDX58 IFIH1 MEDIATED INDUCTION OF INTERFERON ALPHA BETA	0.141137	-0.01938	1.5326	0.130937	0.347226	-4.92067
REGULATION OF EXPRESSION OF SLITS AND ROBOS	0.278799	-0.03046	1.53037	0.131487	0.347471	-4.92381
MET ACTIVATES PTK2 SIGNALING	0.183918	-0.01961	1.53025	0.131515	0.347471	-4.92397
EICOSANOID LIGAND BINDING RECEPTORS	-0.26377	0.020125	-1.52794	0.132089	0.347644	-4.92723
PROSTANOID LIGAND RECEPTORS	-0.26377	0.020125	-1.52794	0.132089	0.347644	-4.92723
COPI DEPENDENT GOLGI TO ER RETROGRADE TRAFFIC	-0.28481	0.056375	-1.52558	0.132675	0.347644	-4.93054
KINESINS	-0.28481	0.056375	-1.52558	0.132675	0.347644	-4.93054
CELLULAR RESPONSE TO CHEMICAL STRESS	0.232494	-0.02429	1.52487	0.13285	0.347644	-4.93153
GPCR LIGAND BINDING	-0.13464	0.025291	-1.52412	0.133037	0.347644	-4.93257
ABC FAMILY PROTEINS MEDIATED TRANSPORT	0.23928	-0.03543	1.52201	0.133564	0.348387	-4.93553
INTERACTION BETWEEN L1 AND ANKYRINS	0.229168	-0.04431	1.52071	0.13389	0.3486	-4.93735
ACTIVATED NTRK2 SIGNALS THROUGH FYN	0.162478	0.036054	1.51808	0.134551	0.349685	-4.94102
O LINKED GLYCOSYLATION	0.227326	-0.07096	1.51388	0.13561	0.351801	-4.94687
O GLYCOSYLATION OF TSR DOMAIN CONTAINING PROTEINS	0.246086	0.00086	1.51242	0.135981	0.352124	-4.94891
DEFECTIVE LFNG CAUSES SCDO3	0.298558	-0.0272	1.51076	0.136405	0.352567	-4.95123
STRIATED MUSCLE CONTRACTION	0.34487	-0.02674	1.50855	0.136968	0.352567	-4.9543
NEGATIVE REGULATION OF TCF DEPENDENT SIGNALING BY DVL INTERACTING PROTEINS	-0.27387	0.048644	-1.50754	0.137224	0.352567	-4.95569
LOSS OF MECP2 BINDING ABILITY TO THE NCOR SMRT COMPLEX	0.315752	-0.01911	1.5071	0.137338	0.352567	-4.9563
RHOV GTPASE CYCLE	0.240712	-0.06098	1.50668	0.137445	0.352567	-4.95688
TRANSPORT OF MATURE TRANSCRIPT TO CYTOPLASM	0.273398	-0.02145	1.50596	0.137629	0.352567	-4.95788
RESOLUTION OF ABASIC SITES AP SITES	-0.16747	0.009193	-1.50069	0.138984	0.355402	-4.96517
PROCESSING OF CAPPED INTRON CONTAINING PRE MRNA	0.240715	-0.03166	1.49886	0.139458	0.35598	-4.9677
HCMV INFECTION	0.211777	-0.03607	1.49689	0.139968	0.35601	-4.97041
HCMV EARLY EVENTS	0.211777	-0.03607	1.49689	0.139968	0.35601	-4.97041
FORMATION OF PARAXIAL MESODERM	0.136208	-0.01677	1.4957	0.140279	0.356168	-4.97206
GPER1 SIGNALING	0.204947	-0.01132	1.48888	0.142062	0.360057	-4.98143
DEGRADATION OF THE EXTRACELLULAR MATRIX	0.161331	-0.00899	1.48563	0.142918	0.361379	-4.98588
SENSORY PROCESSING OF SOUND	-0.15054	0.027904	-1.48498	0.143088	0.361379	-4.98676
PKMTS METHYLATE HISTONE LYSINES	0.196852	-0.04164	1.48263	0.143711	0.361954	-4.98998
ANDROGEN BIOSYNTHESIS	-0.27728	-0.01308	-1.48191	0.143903	0.361954	-4.99097
SIGNALING BY TGFB FAMILY MEMBERS	0.158162	-0.01316	1.48126	0.144074	0.361954	-4.99185
TNFR1 INDUCED PROAPOPTOTIC SIGNALING	0.140806	-0.01322	1.47615	0.145436	0.364149	-4.99881
INLB MEDIATED ENTRY OF LISTERIA MONOCYTOGENES INTO HOST CELL	0.272018	-0.05947	1.47463	0.145843	0.364149	-5.00088
NOTCH4 ACTIVATION AND TRANSMISSION OF SIGNAL TO THE NUCLEUS	0.195316	-0.04971	1.47437	0.145914	0.364149	-5.00123
FRS MEDIATED FGFR4 SIGNALING	-0.11807	0.025191	-1.47332	0.146195	0.364149	-5.00265
KEAP1 NFE2L2 PATHWAY	0.202829	-0.0206	1.47323	0.146219	0.364149	-5.00278
FORMATION OF FIBRIN CLOT CLOTTING CASCADE	0.183938	-0.00833	1.47207	0.146532	0.364296	-5.00436
RELEASE OF APOPTOTIC FACTORS FROM THE MITOCHONDRIA	0.336423	-0.0267	1.46687	0.147937	0.366242	-5.0114
TRANSLATION OF SARS COV 2 STRUCTURAL PROTEINS	0.244292	-0.05678	1.46633	0.148084	0.366242	-5.01213
PROTEIN FOLDING	0.157775	-0.01564	1.46532	0.148356	0.366242	-5.01349
RUNX1 REGULATES GENES INVOLVED IN MEGAKARYOCYTE DIFFERENTIATION AND PLATELET FUNCTION	0.185416	-0.03045	1.46369	0.1488	0.366242	-5.01569
KERATINIZATION	-0.14826	-0.04527	-1.46351	0.14885	0.366242	-5.01594
FORMATION OF THE CORNIFIED ENVELOPE	-0.14826	-0.04527	-1.46351	0.14885	0.366242	-5.01594
E3 UBIQUITIN LIGASES UBIQUITINATE TARGET PROTEINS	0.276815	-0.03744	1.46233	0.149173	0.366408	-5.01754
MAP2K AND MAPK ACTIVATION	0.183989	-0.00942	1.46066	0.14963	0.366847	-5.01979
INTRINSIC PATHWAY OF FIBRIN CLOT FORMATION	0.240339	-0.01159	1.4598	0.149864	0.366847	-5.02094
G1 S DNA DAMAGE CHECKPOINTS	0.1621	-0.03045	1.45867	0.150176	0.366982	-5.02247
ANTIGEN ACTIVATES B CELL RECEPTOR BCR LEADING TO GENERATION OF SECOND MESSENGERS	0.137099	0.023274	1.4532	0.151681	0.367851	-5.02981
ATTACHMENT OF GPI ANCHOR TO UPAR	0.314556	-0.01493	1.45281	0.151789	0.367851	-5.03033
FGFR2 MUTANT RECEPTOR ACTIVATION	-0.1659	0.049079	-1.4525	0.151875	0.367851	-5.03075
TBC RABGAPS	0.268964	-0.01893	1.45121	0.152233	0.367851	-5.03248
NEDDYLATION	0.16727	-0.01618	1.45083	0.152339	0.367851	-5.03299
MAPK6 MAPK4 SIGNALING	0.197191	-0.01654	1.45017	0.152521	0.367851	-5.03387
CLEC7A INFLAMMASOME PATHWAY	0.220013	-0.08694	1.44924	0.15278	0.367851	-5.03511
BIOTIN TRANSPORT AND METABOLISM	-0.27575	0.042226	-1.44781	0.153178	0.367851	-5.03702
DEFECTS IN VITAMIN AND COFACTOR METABOLISM	-0.27575	0.042226	-1.44781	0.153178	0.367851	-5.03702
DEFECTS IN BIOTIN BTN METABOLISM	-0.27575	0.042226	-1.44781	0.153178	0.367851	-5.03702
INNATE IMMUNE SYSTEM	0.108464	-0.01482	1.446	0.153684	0.367851	-5.03944
PROGRAMMED CELL DEATH	0.117109	-0.01145	1.44538	0.153856	0.367851	-5.04027
SEMA4D INDUCED CELL MIGRATION AND GROWTH CONE COLLAPSE	0.27105	-0.06171	1.44533	0.153871	0.367851	-5.04034
HSF1 ACTIVATION	0.198371	-0.07063	1.44201	0.154802	0.369461	-5.04476
NOTCH2 INTRACELLULAR DOMAIN REGULATES TRANSCRIPTION	0.139573	0.000611	1.43862	0.155756	0.371034	-5.04927
PYROPTOSIS	0.128082	-0.01444	1.43783	0.15598	0.371034	-5.05032
REGULATION OF HMOX1 EXPRESSION AND ACTIVITY	0.331523	-0.03122	1.43535	0.156681	0.372085	-5.05361
TRAFFICKING OF GLUR2 CONTAINING AMPA RECEPTORS	-0.22475	0.014747	-1.4309	0.157947	0.37386	-5.05949
SIGNAL REGULATORY PROTEIN FAMILY INTERACTIONS	0.300387	-0.03204	1.43089	0.157951	0.37386	-5.05951
SHC MEDIATED CASCADE FGFR1	0.112468	0.022485	1.42975	0.158277	0.374015	-5.06102
DOWNREGULATION OF ERBB4 SIGNALING	0.327221	-0.02899	1.42607	0.159332	0.375888	-5.06588
APOPTOTIC CLEAVAGE OF CELL ADHESION PROTEINS	-0.24467	-0.04256	-1.41172	0.163499	0.384789	-5.0847
SIGNALING BY MODERATE KINASE ACTIVITY BRAF MUTANTS	0.149419	-0.00852	1.41122	0.163643	0.384789	-5.08534
DARPP 32 EVENTS	0.20749	-0.02631	1.41013	0.163963	0.38491	-5.08676
SEPARATION OF SISTER CHROMATIDS	0.179349	-0.02605	1.40766	0.164691	0.385985	-5.08998
CIRCADIAN CLOCK	0.193485	-0.03984	1.4047	0.165566	0.387404	-5.09384
GRB7 EVENTS IN ERBB2 SIGNALING	-0.26365	-0.03345	-1.40187	0.166406	0.388065	-5.09751
P75NTR RECRUITS SIGNALLING COMPLEXES	0.194179	-0.04073	1.39992	0.166987	0.388065	-5.10004
ACYL CHAIN REMODELING OF CL	-0.26349	0.045738	-1.39951	0.167108	0.388065	-5.10057
COPI INDEPENDENT GOLGI TO ER RETROGRADE TRAFFIC	-0.26349	0.045738	-1.39951	0.167108	0.388065	-5.10057
SIGNALING BY ALK IN CANCER	0.203935	-0.02214	1.39919	0.167204	0.388065	-5.10099
RAF INDEPENDENT MAPK1 3 ACTIVATION	0.145725	-0.00209	1.39774	0.167636	0.388438	-5.10286
CONVERSION FROM APC C CDC20 TO APC C CDH1 IN LATE ANAPHASE	-0.20272	0.008737	-1.39466	0.16856	0.389949	-5.10684
PLATELET HOMEOSTASIS	0.145389	-0.00811	1.39123	0.169592	0.39136	-5.11126
RUNX2 REGULATES CHONDROCYTE MATURATION	-0.24846	0.035393	-1.39081	0.169717	0.39136	-5.1118
SEMA4D MEDIATED INHIBITION OF CELL ATTACHMENT AND MIGRATION	0.263384	-0.05161	1.38846	0.170429	0.391734	-5.11483
PI5P REGULATES TP53 ACETYLATION	-0.20349	0.025172	-1.38707	0.170849	0.391734	-5.11661
TP53 REGULATES TRANSCRIPTION OF DNA REPAIR GENES	-0.12129	0.002972	-1.38689	0.170903	0.391734	-5.11684
REPRODUCTION	-0.12898	-0.02158	-1.38666	0.170973	0.391734	-5.11713
TRANSFERRIN ENDOCYTOSIS AND RECYCLING	-0.29218	-0.07396	-1.38552	0.17132	0.391809	-5.1186
POST TRANSLATIONAL PROTEIN MODIFICATION	0.117065	-0.01454	1.38435	0.171676	0.391809	-5.1201
RNA POLYMERASE I TRANSCRIPTION INITIATION	-0.1568	0.032878	-1.38386	0.171827	0.391809	-5.12073
PROTEIN UBIQUITINATION	0.236837	-0.03275	1.3823	0.172301	0.392108	-5.12272
RUNX3 REGULATES CDKN1A TRANSCRIPTION	0.18732	-0.05202	1.38163	0.172506	0.392108	-5.12358
NONHOMOLOGOUS END JOINING NHEJ	-0.14533	-0.0348	-1.37696	0.173937	0.393217	-5.12955
UNFOLDED PROTEIN RESPONSE UPR	0.173473	-0.0617	1.37587	0.174274	0.393217	-5.13094
NOTCH HLH TRANSCRIPTION PATHWAY	0.178167	-0.01664	1.37562	0.174349	0.393217	-5.13126
FGFR2 LIGAND BINDING AND ACTIVATION	-0.20403	0.044511	-1.37557	0.174366	0.393217	-5.13133
PHOSPHOLIPASE C MEDIATED CASCADE FGFR2	-0.20403	0.044511	-1.37557	0.174366	0.393217	-5.13133
RHOBTB GTPASE CYCLE	0.26741	-0.01795	1.37422	0.174782	0.393535	-5.13304
LRR FLII INTERACTING PROTEIN 1 LRRFIP1 ACTIVATES TYPE I IFN PRODUCTION	0.258223	-0.05474	1.37256	0.175296	0.394072	-5.13516
NCAM SIGNALING FOR NEURITE OUT GROWTH	0.118191	0.005072	1.37143	0.175645	0.394238	-5.13659
INHIBITION OF DNA RECOMBINATION AT TELOMERE	0.200506	-0.04427	1.36919	0.176339	0.395177	-5.13943
SEMA4D IN SEMAPHORIN SIGNALING	0.229947	-0.06599	1.36542	0.177515	0.397191	-5.14422
INHIBITION OF REPLICATION INITIATION OF DAMAGED DNA BY RB1 E2F1	0.251634	-0.04903	1.36223	0.178514	0.398803	-5.14825
IRF3 MEDIATED ACTIVATION OF TYPE 1 IFN	0.211465	-0.00931	1.35532	0.180692	0.402716	-5.15695
CARDIAC CONDUCTION	-0.15542	0.046325	-1.35489	0.180828	0.402716	-5.15749
DOWNREGULATION OF ERBB2 ERBB3 SIGNALING	0.260592	-0.04538	1.35028	0.182292	0.404692	-5.16327
REGULATION OF RUNX1 EXPRESSION AND ACTIVITY	0.208688	-0.08241	1.34963	0.1825	0.404692	-5.16409
NEGATIVE REGULATION OF FGFR3 SIGNALING	-0.10696	0.022009	-1.34943	0.182564	0.404692	-5.16434
VEGFR2 MEDIATED CELL PROLIFERATION	0.168984	-0.03606	1.34676	0.183417	0.405955	-5.16768
DEGRADATION OF BETA CATENIN BY THE DESTRUCTION COMPLEX	0.194433	-0.02983	1.34558	0.183796	0.406167	-5.16915
IMMUNOREGULATORY INTERACTIONS BETWEEN A LYMPHOID AND A NON LYMPHOID CELL	0.103692	-0.0059	1.33785	0.186287	0.410519	-5.17877
SCF SKP2 MEDIATED DEGRADATION OF P27 P21	0.168448	-0.01752	1.33769	0.186339	0.410519	-5.17897
NEGATIVE REGULATION OF FGFR2 SIGNALING	-0.0869	0.017603	-1.33445	0.187391	0.412203	-5.18299
BASE EXCISION REPAIR	-0.14443	-0.00229	-1.33158	0.188326	0.412456	-5.18654
ELASTIC FIBRE FORMATION	0.159454	0.008046	1.3314	0.188386	0.412456	-5.18676
ATF4 ACTIVATES GENES IN RESPONSE TO ENDOPLASMIC RETICULUM STRESS	0.2195	-0.08053	1.33057	0.188658	0.412456	-5.18779
PERK REGULATES GENE EXPRESSION	0.2195	-0.08053	1.33057	0.188658	0.412456	-5.18779
APC C CDH1 MEDIATED DEGRADATION OF CDC20 AND OTHER APC C CDH1 TARGETED PROTEINS IN LATE MITOSIS EARLY G1	0.188476	-0.03378	1.32732	0.189722	0.41415	-5.19179
P130CAS LINKAGE TO MAPK SIGNALING FOR INTEGRINS	0.208721	0.011924	1.32562	0.190281	0.414738	-5.19389
REELIN SIGNALLING PATHWAY	0.211967	0.021316	1.32266	0.191258	0.41566	-5.19753
CHROMOSOME MAINTENANCE	-0.11614	-0.00463	-1.32258	0.191285	0.41566	-5.19763
TP53 REGULATES TRANSCRIPTION OF ADDITIONAL CELL CYCLE GENES WHOSE EXACT ROLE IN THE P53 PATHWAY REMAIN UNCERTAIN	-0.20349	-0.06664	-1.32133	0.191698	0.415926	-5.19916
HEMOSTASIS	0.104897	-0.02553	1.3204	0.192006	0.415965	-5.2003
RUNX1 REGULATES TRANSCRIPTION OF GENES INVOLVED IN INTERLEUKIN SIGNALING	0.218098	0.005918	1.31874	0.192559	0.416533	-5.20235
HDL ASSEMBLY	0.199906	-0.01557	1.31445	0.193987	0.417229	-5.20759
CAMK IV MEDIATED PHOSPHORYLATION OF CREB	-0.24711	0.008408	-1.31323	0.194395	0.417229	-5.20907
CREB1 PHOSPHORYLATION THROUGH THE ACTIVATION OF CAMKII CAMKK CAMKIV CASCASDE	-0.24711	0.008408	-1.31323	0.194395	0.417229	-5.20907
SIALIC ACID METABOLISM	0.28449	-0.06408	1.31079	0.195212	0.417229	-5.21205
BIOSYNTHESIS OF THE N GLYCAN PRECURSOR DOLICHOL LIPID LINKED OLIGOSACCHARIDE LLO AND TRANSFER TO A NASCENT PROTEIN	0.28449	-0.06408	1.31079	0.195212	0.417229	-5.21205
SYNTHESIS OF SUBSTRATES IN N GLYCAN BIOSYTHESIS	0.28449	-0.06408	1.31079	0.195212	0.417229	-5.21205
MATURATION OF PROTEIN 3A	0.28449	-0.06408	1.31079	0.195212	0.417229	-5.21205
N GLYCAN ANTENNAE ELONGATION	0.28449	-0.06408	1.31079	0.195212	0.417229	-5.21205
METABOLISM OF RNA	0.194042	-0.01293	1.30483	0.197221	0.420435	-5.21929
APOPTOTIC EXECUTION PHASE	-0.13244	-0.01717	-1.30444	0.197353	0.420435	-5.21977
GLUCOCORTICOID BIOSYNTHESIS	0.272267	-0.03075	1.30344	0.197693	0.420435	-5.22098
FORMATION OF AXIAL MESODERM	-0.14163	-0.0169	-1.30226	0.198093	0.420435	-5.22241
AUTOPHAGY	0.138651	-0.02588	1.30201	0.19818	0.420435	-5.22272
TGF BETA RECEPTOR SIGNALING IN EMT EPITHELIAL TO MESENCHYMAL TRANSITION	0.274732	-0.0323	1.30106	0.198501	0.420493	-5.22386
DEACTIVATION OF THE BETA CATENIN TRANSACTIVATING COMPLEX	0.177945	-0.04229	1.2997	0.198963	0.42085	-5.22551
CHROMATIN MODIFYING ENZYMES	0.167892	-0.03004	1.29596	0.200242	0.42293	-5.23003
PRE NOTCH EXPRESSION AND PROCESSING	0.175911	-0.03847	1.29478	0.200644	0.423052	-5.23144
MET RECEPTOR ACTIVATION	0.219151	-0.02327	1.28965	0.202409	0.423052	-5.23761
TRANSPORT OF THE SLBP DEPENDANT MATURE MRNA	0.233693	0.00014	1.28891	0.202663	0.423052	-5.23849
TRANSPORT OF MATURE MRNAS DERIVED FROM INTRONLESS TRANSCRIPTS	0.233693	0.00014	1.28891	0.202663	0.423052	-5.23849
REGULATION OF GLUCOKINASE BY GLUCOKINASE REGULATORY PROTEIN	0.233693	0.00014	1.28891	0.202663	0.423052	-5.23849
SNRNP ASSEMBLY	0.233693	0.00014	1.28891	0.202663	0.423052	-5.23849
TRNA PROCESSING IN THE NUCLEUS	0.233693	0.00014	1.28891	0.202663	0.423052	-5.23849
TRNA PROCESSING	0.233693	0.00014	1.28891	0.202663	0.423052	-5.23849
RNA POLYMERASE III CHAIN ELONGATION	-0.27783	-0.02918	-1.28241	0.204918	0.42642	-5.24627
RNA POLYMERASE III TRANSCRIPTION TERMINATION	-0.27783	-0.02918	-1.28241	0.204918	0.42642	-5.24627
MTOR SIGNALLING	0.180991	-0.03604	1.28169	0.20517	0.42642	-5.24714
ERYTHROPOIETIN ACTIVATES STAT5	-0.16662	0.019433	-1.27793	0.206482	0.428299	-5.25161
RHOD GTPASE CYCLE	0.188753	-0.01799	1.27676	0.206892	0.428299	-5.253
ACTIVATION OF NIMA KINASES NEK9 NEK6 NEK7	-0.21766	0.006271	-1.27653	0.206971	0.428299	-5.25327
REGULATION OF TP53 ACTIVITY THROUGH METHYLATION	0.216573	-0.06057	1.27567	0.207273	0.428305	-5.25429
ACTIVATION OF CASPASES THROUGH APOPTOSOME MEDIATED CLEAVAGE	-0.24289	0.03748	-1.27372	0.20796	0.428487	-5.25661
SMAC XIAP REGULATED APOPTOTIC RESPONSE	-0.24289	0.03748	-1.27372	0.20796	0.428487	-5.25661
MRNA SPLICING	0.216632	-0.0418	1.27259	0.208357	0.428689	-5.25795
REGULATION OF PTEN MRNA TRANSLATION	0.294301	-0.01689	1.26242	0.211968	0.435492	-5.26996
SIGNALING BY HIPPO	-0.24575	0.054749	-1.26081	0.212542	0.436046	-5.27184
CONSTITUTIVE SIGNALING BY ABERRANT PI3K IN CANCER	-0.11048	0.028978	-1.25892	0.213217	0.436805	-5.27406
TAK1 DEPENDENT IKK AND NF KAPPA B ACTIVATION	0.135686	-0.03149	1.25333	0.21523	0.438637	-5.2806
FORMATION OF LATERAL PLATE MESODERM	-0.23958	-0.00458	-1.25221	0.215634	0.438637	-5.28191
RHOB GTPASE CYCLE	0.199783	-0.04645	1.25062	0.216211	0.438637	-5.28377
DOWNSTREAM SIGNALING OF ACTIVATED FGFR1	0.088592	0.010934	1.24992	0.216462	0.438637	-5.28458
ATF6 ATF6 ALPHA ACTIVATES CHAPERONES	0.268898	-0.05889	1.24986	0.216487	0.438637	-5.28465
ATF6 ATF6 ALPHA ACTIVATES CHAPERONE GENES	0.268898	-0.05889	1.24986	0.216487	0.438637	-5.28465
CYCLIN A CDK2 ASSOCIATED EVENTS AT S PHASE ENTRY	0.155552	-0.00908	1.24967	0.216554	0.438637	-5.28487
SYNTHESIS OF 5 EICOSATETRAENOIC ACIDS	0.293928	-0.05787	1.24881	0.216868	0.438637	-5.28588
SYNTHESIS OF 12 EICOSATETRAENOIC ACID DERIVATIVES	0.293928	-0.05787	1.24881	0.216868	0.438637	-5.28588
MITOTIC METAPHASE AND ANAPHASE	0.150437	-0.02645	1.2463	0.217781	0.439862	-5.2888
RIP MEDIATED NFKB ACTIVATION VIA ZBP1	0.134457	-0.0182	1.24096	0.219732	0.443178	-5.29498
LOSS OF FUNCTION OF SMAD2 3 IN CANCER	0.193865	-0.04647	1.23873	0.220552	0.443582	-5.29757
SIGNALING BY TGF BETA RECEPTOR COMPLEX IN CANCER	0.193865	-0.04647	1.23873	0.220552	0.443582	-5.29757
RAB GERANYLGERANYLATION	0.302492	-0.05056	1.23761	0.220963	0.443785	-5.29886
TP53 REGULATES METABOLIC GENES	0.210851	-0.01736	1.2349	0.221961	0.444189	-5.30198
SIGNALING BY FGFR1	0.092185	0.005108	1.23446	0.222123	0.444189	-5.30248
HEPARAN SULFATE HEPARIN HS GAG METABOLISM	0.202203	-0.02964	1.2338	0.222368	0.444189	-5.30324
NFE2L2 REGULATING ANTI OXIDANT DETOXIFICATION ENZYMES	0.246326	-0.06147	1.23235	0.222906	0.444189	-5.30491
OVARIAN TUMOR DOMAIN PROTEASES	0.145468	-0.01883	1.23137	0.223268	0.444189	-5.30604
GAP JUNCTION TRAFFICKING AND REGULATION	0.290941	-0.03834	1.23119	0.223335	0.444189	-5.30625
GAP JUNCTION DEGRADATION	0.290941	-0.03834	1.23119	0.223335	0.444189	-5.30625
PTK6 REGULATES RTKS AND THEIR EFFECTORS AKT1 AND DOK1	0.264567	-0.04971	1.22804	0.224506	0.445897	-5.30985
FGFRL1 MODULATION OF FGFR1 SIGNALING	-0.15328	0.048254	-1.22445	0.225845	0.447005	-5.31396
TP53 REGULATES TRANSCRIPTION OF CELL CYCLE GENES	-0.12152	-0.03197	-1.22427	0.225912	0.447005	-5.31416
COOPERATION OF PREFOLDIN AND TRIC CCT IN ACTIN AND TUBULIN FOLDING	0.299823	-0.0535	1.22321	0.226312	0.447005	-5.31538
FOLDING OF ACTIN BY CCT TRIC	0.299823	-0.0535	1.22321	0.226312	0.447005	-5.31538
RIBAVIRIN ADME	0.254291	-0.02883	1.22009	0.227482	0.448697	-5.31894
ABERRANT REGULATION OF MITOTIC EXIT IN CANCER DUE TO RB1 DEFECTS	0.223485	-0.0354	1.21836	0.228135	0.449342	-5.32091
P38MAPK EVENTS	0.161522	-0.05073	1.21756	0.228436	0.449342	-5.32182
LAGGING STRAND SYNTHESIS	-0.15219	0.030211	-1.21672	0.228751	0.449343	-5.32276
PEXOPHAGY	0.269558	-0.05938	1.21384	0.229842	0.450869	-5.32604
NRAGE SIGNALS DEATH THROUGH JNK	0.12715	-0.0295	1.21166	0.230667	0.451868	-5.3285
DOWNREGULATION OF ERBB2 SIGNALING	0.188976	-0.037	1.20962	0.231444	0.452193	-5.33081
EPHRIN SIGNALING	0.190243	-0.00171	1.20943	0.231516	0.452193	-5.33102
APOPTOSIS	0.111111	-0.00375	1.20874	0.231781	0.452193	-5.3318
SCAVENGING OF HEME FROM PLASMA	0.173595	-0.02345	1.20746	0.232269	0.452529	-5.33325
PHOSPHATE BOND HYDROLYSIS BY NTPDASE PROTEINS	0.256371	0.021473	1.20515	0.233152	0.453497	-5.33585
SUMOYLATION OF INTRACELLULAR RECEPTORS	-0.13451	0.034794	-1.2045	0.233399	0.453497	-5.33657
REGULATION OF INSULIN LIKE GROWTH FACTOR IGF TRANSPORT AND UPTAKE BY INSULIN LIKE GROWTH FACTOR BINDING PROTEINS IGFBPS	0.121301	-0.01016	1.20254	0.234154	0.45372	-5.33878
POLYMERASE SWITCHING ON THE C STRAND OF THE TELOMERE	-0.15776	0.036975	-1.20173	0.234464	0.45372	-5.33969
POLYMERASE SWITCHING	-0.15776	0.036975	-1.20173	0.234464	0.45372	-5.33969
REGULATION OF SIGNALING BY CBL	0.125252	-0.02816	1.19596	0.236692	0.457412	-5.34616
SARS COV 1 TARGETS HOST INTRACELLULAR SIGNALLING AND REGULATORY PATHWAYS	0.188144	-0.03637	1.19506	0.237039	0.457465	-5.34716
ROLE OF PHOSPHOLIPIDS IN PHAGOCYTOSIS	-0.11614	0.025455	-1.18914	0.239343	0.461291	-5.35376
CALCITONIN LIKE LIGAND RECEPTORS	-0.25074	-0.03977	-1.18766	0.239921	0.461784	-5.3554
PREVENTION OF PHAGOSOMAL LYSOSOMAL FUSION	0.285814	-0.0408	1.18438	0.241204	0.463629	-5.35903
RAC2 GTPASE CYCLE	0.122628	-0.04171	1.18201	0.242134	0.464794	-5.36165
TERMINATION OF TRANSLESION DNA SYNTHESIS	0.129701	-0.01705	1.17322	0.245614	0.470842	-5.37133
PARASITE INFECTION	0.137667	-0.00294	1.17047	0.246708	0.472308	-5.37434
REGULATION OF BACH1 ACTIVITY	0.208132	-0.02082	1.16835	0.247555	0.473296	-5.37666
BH3 ONLY PROTEINS ASSOCIATE WITH AND INACTIVATE ANTI APOPTOTIC BCL 2 MEMBERS	0.115903	0.010447	1.16593	0.248525	0.474516	-5.3793
ROBO RECEPTORS BIND AKAP5	0.198316	-0.02283	1.16464	0.249042	0.474544	-5.38071
CLASS A 1 RHODOPSIN LIKE RECEPTORS	-0.11607	0.033892	-1.16352	0.249492	0.474544	-5.38193
IRAK1 RECRUITS IKK COMPLEX	0.192072	-0.03231	1.16338	0.24955	0.474544	-5.38209
ION CHANNEL TRANSPORT	0.144644	-0.03883	1.16227	0.249997	0.474544	-5.38329
G ALPHA 12 13 SIGNALLING EVENTS	0.130445	-0.01398	1.15824	0.251623	0.474544	-5.38766
G ALPHA S SIGNALLING EVENTS	0.127848	-0.01773	1.15726	0.252017	0.474544	-5.38872
HSF1 DEPENDENT TRANSACTIVATION	0.145113	-0.0428	1.15604	0.252515	0.474544	-5.39005
CD22 MEDIATED BCR REGULATION	0.159716	0.023721	1.15213	0.254103	0.474544	-5.39427
TRIF MEDIATED PROGRAMMED CELL DEATH	-0.13687	0.021533	-1.15197	0.254167	0.474544	-5.39444
REGULATION OF TP53 EXPRESSION AND DEGRADATION	0.142894	-0.04007	1.15193	0.254185	0.474544	-5.39448
PI3K AKT SIGNALING IN CANCER	-0.08151	0.02208	-1.14904	0.255365	0.474544	-5.3976
NERVOUS SYSTEM DEVELOPMENT	0.09674	-0.01816	1.14754	0.255978	0.474544	-5.39921
NADE MODULATES DEATH SIGNALLING	-0.19404	0.029456	-1.14642	0.256436	0.474544	-5.40041
BUDDING AND MATURATION OF HIV VIRION	0.275838	-0.0443	1.14548	0.256824	0.474544	-5.40142
ASSEMBLY OF THE HIV VIRION	0.275838	-0.0443	1.14548	0.256824	0.474544	-5.40142
GLYCOGEN STORAGE DISEASES	0.275838	-0.0443	1.14548	0.256824	0.474544	-5.40142
GLYCOGEN SYNTHESIS	0.275838	-0.0443	1.14548	0.256824	0.474544	-5.40142
MYOCLONIC EPILEPSY OF LAFORA	0.275838	-0.0443	1.14548	0.256824	0.474544	-5.40142
N GLYCAN TRIMMING IN THE ER AND CALNEXIN CALRETICULIN CYCLE	0.275838	-0.0443	1.14548	0.256824	0.474544	-5.40142
JOSEPHIN DOMAIN DUBS	0.275838	-0.0443	1.14548	0.256824	0.474544	-5.40142
VLDLR INTERNALISATION AND DEGRADATION	0.275838	-0.0443	1.14548	0.256824	0.474544	-5.40142
GLYCOGEN METABOLISM	0.275838	-0.0443	1.14548	0.256824	0.474544	-5.40142
ER QUALITY CONTROL COMPARTMENT ERQC	0.275838	-0.0443	1.14548	0.256824	0.474544	-5.40142
CALNEXIN CALRETICULIN CYCLE	0.275838	-0.0443	1.14548	0.256824	0.474544	-5.40142
ENDOSOMAL SORTING COMPLEX REQUIRED FOR TRANSPORT ESCRT	0.275838	-0.0443	1.14548	0.256824	0.474544	-5.40142
ATTENUATION PHASE	0.168484	-0.05624	1.1441	0.25739	0.474977	-5.4029
P2Y RECEPTORS	-0.21255	0.048415	-1.14319	0.257764	0.475055	-5.40387
AKT PHOSPHORYLATES TARGETS IN THE NUCLEUS	0.181364	-0.01507	1.14139	0.258507	0.47534	-5.4058
COSTIMULATION BY THE CD28 FAMILY	0.104201	-0.01359	1.14121	0.258582	0.47534	-5.40599
ASSEMBLY OF COLLAGEN FIBRILS AND OTHER MULTIMERIC STRUCTURES	0.123827	0.017075	1.13755	0.260093	0.477216	-5.40989
GOLGI ASSOCIATED VESICLE BIOGENESIS	0.209853	-0.06215	1.13713	0.260269	0.477216	-5.41035
INTERCONVERSION OF NUCLEOTIDE DI AND TRIPHOSPHATES	-0.23212	-0.04295	-1.13573	0.260847	0.477664	-5.41183
SUPPRESSION OF APOPTOSIS	-0.19023	0.034649	-1.13402	0.261561	0.478142	-5.41365
STAT5 ACTIVATION DOWNSTREAM OF FLT3 ITD MUTANTS	0.191884	-0.02535	1.13322	0.261892	0.478142	-5.4145
DOWNREGULATION OF SMAD2 3 SMAD4 TRANSCRIPTIONAL ACTIVITY	0.205298	-0.03842	1.13122	0.262727	0.478142	-5.41662
CASPASE ACTIVATION VIA DEPENDENCE RECEPTORS IN THE ABSENCE OF LIGAND	-0.21104	0.077389	-1.13018	0.263161	0.478142	-5.41773
O LINKED GLYCOSYLATION OF MUCINS	0.207823	-0.09929	1.12995	0.263254	0.478142	-5.41796
TERMINATION OF O GLYCAN BIOSYNTHESIS	0.207823	-0.09929	1.12995	0.263254	0.478142	-5.41796
REGULATION OF HSF1 MEDIATED HEAT SHOCK RESPONSE	0.141252	-0.02533	1.12949	0.263446	0.478142	-5.41845
LISTERIA MONOCYTOGENES ENTRY INTO HOST CELLS	0.205614	-0.0613	1.12764	0.264223	0.478463	-5.42041
SIGNALING BY ERBB4	0.112763	-0.03312	1.12748	0.264291	0.478463	-5.42058
PHYSIOLOGICAL FACTORS	-0.20371	0.036263	-1.1214	0.266844	0.482476	-5.42698
PKA ACTIVATION IN GLUCAGON SIGNALLING	0.184492	-0.03678	1.11881	0.26794	0.483847	-5.4297
RHO GTPASES ACTIVATE KTN1	0.26817	-0.05286	1.11583	0.269203	0.485516	-5.43283
PI METABOLISM	-0.10671	-0.00331	-1.11364	0.270133	0.486066	-5.43511
ACTIVATION OF THE TFAP2 AP 2 FAMILY OF TRANSCRIPTION FACTORS	0.218839	-0.06174	1.11351	0.270188	0.486066	-5.43524
PLASMA LIPOPROTEIN ASSEMBLY	-0.11418	-0.0075	-1.11173	0.270945	0.486816	-5.4371
ION TRANSPORT BY P TYPE ATPASES	0.148548	0.04002	1.10978	0.271778	0.487567	-5.43913
PTK6 PROMOTES HIF1A STABILIZATION	0.228996	-0.03141	1.10835	0.272392	0.487567	-5.44062
TP53 REGULATES TRANSCRIPTION OF CASPASE ACTIVATORS AND CASPASES	0.164672	0.031376	1.10558	0.273577	0.487567	-5.44349
LIGAND RECEPTOR INTERACTIONS	-0.1759	-0.02588	-1.10544	0.273636	0.487567	-5.44364
DOWNSTREAM SIGNALING OF ACTIVATED FGFR4	-0.07799	0.01797	-1.10484	0.273897	0.487567	-5.44426
FORMATION OF ATP BY CHEMIOSMOTIC COUPLING	0.265827	-0.02162	1.10462	0.273989	0.487567	-5.44449
CRISTAE FORMATION	0.265827	-0.02162	1.10462	0.273989	0.487567	-5.44449
ACTIVATION OF ANTERIOR HOX GENES IN HINDBRAIN DEVELOPMENT DURING EARLY EMBRYOGENESIS	0.153631	-0.04614	1.10342	0.274506	0.487567	-5.44573
CONDENSATION OF PROMETAPHASE CHROMOSOMES	-0.19966	-0.00739	-1.10306	0.274661	0.487567	-5.4461
WNT5A DEPENDENT INTERNALIZATION OF FZD4	-0.14965	-0.00477	-1.10281	0.274767	0.487567	-5.44636
DNA STRAND ELONGATION	-0.12915	0.01108	-1.09994	0.276009	0.489164	-5.44933
G2 M CHECKPOINTS	-0.08748	-0.0286	-1.09825	0.276737	0.489849	-5.45107
CELL CYCLE CHECKPOINTS	-0.08496	-0.02271	-1.09558	0.277895	0.49129	-5.45382
APOBEC3G MEDIATED RESISTANCE TO HIV 1 INFECTION	-0.25246	-0.03135	-1.09448	0.278374	0.491531	-5.45495
SYNTHESIS OF ACTIVE UBIQUITIN ROLES OF E1 AND E2 ENZYMES	0.204722	-0.03359	1.09181	0.279534	0.492972	-5.45768
ESTABLISHMENT OF SISTER CHROMATID COHESION	0.209421	-0.0536	1.08943	0.280576	0.492991	-5.46013
COHESIN LOADING ONTO CHROMATIN	0.209421	-0.0536	1.08943	0.280576	0.492991	-5.46013
NEUTROPHIL DEGRANULATION	0.116773	-0.02762	1.08899	0.280766	0.492991	-5.46057
MRNA SPLICING MINOR PATHWAY	0.182945	-0.04355	1.08863	0.280923	0.492991	-5.46094
SARS COV 2 TARGETS HOST INTRACELLULAR SIGNALLING AND REGULATORY PATHWAYS	0.206717	-0.03263	1.08664	0.281794	0.493789	-5.46297
CELLULAR RESPONSE TO HEAT STRESS	0.121902	-0.0308	1.08602	0.282067	0.493789	-5.4636
FANCONI ANEMIA PATHWAY	-0.09587	0.006434	-1.083	0.283394	0.495505	-5.46668
FOXO MEDIATED TRANSCRIPTION OF CELL DEATH GENES	0.123623	-0.03047	1.08221	0.283739	0.495505	-5.46747
FOXO MEDIATED TRANSCRIPTION	0.12946	-0.03615	1.07803	0.285588	0.496155	-5.47172
TRAF3 DEPENDENT IRF ACTIVATION PATHWAY	0.114076	0.000918	1.07602	0.286476	0.496155	-5.47375
RUNX1 REGULATES TRANSCRIPTION OF GENES INVOLVED IN WNT SIGNALING	0.12515	-0.00675	1.07566	0.286635	0.496155	-5.47411
SYNTHESIS SECRETION AND INACTIVATION OF GLUCAGON LIKE PEPTIDE 1 GLP 1	-0.12465	0.003596	-1.07476	0.287033	0.496155	-5.47502
INCRETIN SYNTHESIS SECRETION AND INACTIVATION	-0.12465	0.003596	-1.07476	0.287033	0.496155	-5.47502
RMTS METHYLATE HISTONE ARGININES	0.175599	-0.03304	1.07466	0.287079	0.496155	-5.47512
CHAPERONE MEDIATED AUTOPHAGY	0.203694	-0.07276	1.07446	0.287167	0.496155	-5.47532
NOD1 2 SIGNALING PATHWAY	0.091604	-0.03194	1.07396	0.287389	0.496155	-5.47583
RHO GTPASE CYCLE	0.111431	-0.03368	1.07334	0.287666	0.496155	-5.47645
RIPK1 MEDIATED REGULATED NECROSIS	0.096167	-0.02449	1.07307	0.287786	0.496155	-5.47673
RESPONSE OF EIF2AK1 HRI TO HEME DEFICIENCY	0.18258	-0.08374	1.07234	0.28811	0.496155	-5.47746
APOPTOTIC FACTOR MEDIATED RESPONSE	-0.14	0.013888	-1.07168	0.288405	0.496155	-5.47812
RECOGNITION AND ASSOCIATION OF DNA GLYCOSYLASE WITH SITE CONTAINING AN AFFECTED PURINE	0.225725	-0.04866	1.07069	0.288846	0.496155	-5.47912
AKT PHOSPHORYLATES TARGETS IN THE CYTOSOL	0.128382	-0.00274	1.06967	0.2893	0.496155	-5.48014
POU5F1 OCT4 SOX2 NANOG ACTIVATE GENES RELATED TO PROLIFERATION	0.140523	-0.02287	1.06965	0.289308	0.496155	-5.48016
REGULATION OF TP53 ACTIVITY THROUGH ASSOCIATION WITH CO FACTORS	0.16418	0.022737	1.06808	0.290011	0.496766	-5.48174
DISEASES ASSOCIATED WITH SURFACTANT METABOLISM	0.239566	-0.04789	1.06431	0.2917	0.498122	-5.48552
DEFECTIVE CSF2RB CAUSES SMDP5	0.239566	-0.04789	1.06431	0.2917	0.498122	-5.48552
CTLA4 INHIBITORY SIGNALING	0.123855	-0.00874	1.06386	0.291901	0.498122	-5.48596
DNA REPLICATION PRE INITIATION	0.136601	-0.03419	1.06321	0.292194	0.498122	-5.48662
ORC1 REMOVAL FROM CHROMATIN	0.124818	-0.01888	1.05771	0.294672	0.501133	-5.49209
STIMULI SENSING CHANNELS	0.15964	-0.04947	1.05749	0.294773	0.501133	-5.49231
IRS MEDIATED SIGNALLING	-0.08265	0.014387	-1.05697	0.29501	0.501133	-5.49283
COLLAGEN FORMATION	0.124537	0.003183	1.05362	0.296526	0.503085	-5.49615
VESICLE MEDIATED TRANSPORT	0.111972	-0.01655	1.05288	0.296862	0.503085	-5.49688
INFLUENZA INFECTION	0.163853	-0.03771	1.04659	0.299732	0.507348	-5.50309
NEF MEDIATED CD8 DOWN REGULATION	-0.20334	-0.02316	-1.04325	0.301261	0.507494	-5.50637
RUNX3 REGULATES P14 ARF	0.129738	-0.03786	1.04265	0.301535	0.507494	-5.50696
CREB1 PHOSPHORYLATION THROUGH NMDA RECEPTOR MEDIATED ACTIVATION OF RAS SIGNALING	-0.101	-0.00196	-1.0425	0.301605	0.507494	-5.50711
VEGFR2 MEDIATED VASCULAR PERMEABILITY	0.142117	-0.04521	1.04235	0.301676	0.507494	-5.50726
PP2A MEDIATED DEPHOSPHORYLATION OF KEY METABOLIC FACTORS	0.235214	-0.03153	1.04227	0.301711	0.507494	-5.50733
PHOSPHORYLATION OF THE APC C	-0.164	-0.02099	-1.04171	0.301969	0.507494	-5.50788
DISINHIBITION OF SNARE FORMATION	-0.17891	-0.01821	-1.04059	0.302483	0.507494	-5.50898
INFECTION WITH MYCOBACTERIUM TUBERCULOSIS	0.136846	-0.04258	1.04022	0.302654	0.507494	-5.50934
REGULATION OF TP53 ACTIVITY THROUGH ACETYLATION	0.140022	-0.01859	1.03803	0.303662	0.508589	-5.51147
PI 3K CASCADE FGFR1	-0.10071	0.035767	-1.03308	0.305951	0.511825	-5.51629
HYDROLYSIS OF LPC	-0.18077	0.03894	-1.02895	0.307874	0.514112	-5.5203
MECP2 REGULATES NEURONAL RECEPTORS AND CHANNELS	0.11482	-0.02885	1.0286	0.308037	0.514112	-5.52064
SWITCHING OF ORIGINS TO A POST REPLICATIVE STATE	0.113383	-0.01773	1.02559	0.309441	0.515855	-5.52355
EPHB MEDIATED FORWARD SIGNALING	0.11702	-0.03647	1.01944	0.312325	0.519659	-5.52946
RUNX1 INTERACTS WITH CO FACTORS WHOSE PRECISE EFFECT ON RUNX1 TARGETS IS NOT KNOWN	0.154477	-0.03795	1.01918	0.312448	0.519659	-5.52972
RNA POLYMERASE II TRANSCRIPTION	0.08106	-0.02334	1.0154	0.314227	0.522011	-5.53333
POU5F1 OCT4 SOX2 NANOG REPRESS GENES RELATED TO DIFFERENTIATION	-0.13175	0.047428	-1.00716	0.318138	0.527895	-5.54117
METAL ION SLC TRANSPORTERS	0.187372	-0.01865	1.00533	0.319009	0.528633	-5.54291
ACTIVATION OF SMO	-0.15094	0.001379	-1.00468	0.319321	0.528633	-5.54352
CELL SURFACE INTERACTIONS AT THE VASCULAR WALL	0.09695	-0.03048	1.00343	0.319916	0.529005	-5.5447
ACTIVATION OF MATRIX METALLOPROTEINASES	-0.13822	0.043955	-1.00189	0.320656	0.529005	-5.54616
TCF DEPENDENT SIGNALING IN RESPONSE TO WNT	0.098732	-0.03276	1.00146	0.320858	0.529005	-5.54656
DEFECTIVE GALNT3 CAUSES HFTC	0.198463	-0.10096	1.00002	0.321552	0.529005	-5.54792
DEFECTIVE C1GALT1C1 CAUSES TNPS	0.198463	-0.10096	1.00002	0.321552	0.529005	-5.54792
M PHASE	0.128649	-0.02969	0.999578	0.321762	0.529005	-5.54834
SUMOYLATION OF SUMOYLATION PROTEINS	0.1591	-0.01333	0.997362	0.322827	0.530147	-5.55042
XENOBIOTICS	-0.18908	-0.00276	-0.99262	0.325111	0.532031	-5.55486
ARYL HYDROCARBON RECEPTOR SIGNALLING	-0.18908	-0.00276	-0.99262	0.325111	0.532031	-5.55486
TRAF6 MEDIATED NF KB ACTIVATION	0.105231	-0.02057	0.992124	0.325353	0.532031	-5.55533
GLUCAGON SIGNALING IN METABOLIC REGULATION	0.138491	-0.019	0.991674	0.325571	0.532031	-5.55575
NR1H2 AND NR1H3 MEDIATED SIGNALING	-0.12102	-0.02571	-0.99113	0.325832	0.532031	-5.55625
DNA METHYLATION	0.178394	-0.06212	0.988568	0.327075	0.533453	-5.55864
NUCLEAR EVENTS STIMULATED BY ALK SIGNALING IN CANCER	0.139074	-0.02219	0.984973	0.328823	0.535693	-5.56198
PLASMA LIPOPROTEIN ASSEMBLY REMODELING AND CLEARANCE	-0.08449	-0.01536	-0.98403	0.329284	0.535834	-5.56286
TRANSCRIPTIONAL ACTIVITY OF SMAD2 SMAD3 SMAD4 HETEROTRIMER	0.153048	-0.03106	0.981038	0.330742	0.537597	-5.56563
THE PHOTOTRANSDUCTION CASCADE	-0.16667	0.015868	-0.98011	0.331197	0.537725	-5.56649
RHOG GTPASE CYCLE	0.142778	-0.05587	0.977153	0.332645	0.539464	-5.56921
ASPARAGINE N LINKED GLYCOSYLATION	0.142739	-0.02886	0.976169	0.333128	0.539637	-5.57012
G BETA GAMMA SIGNALLING THROUGH PI3KGAMMA	0.106597	0.005998	0.969257	0.336534	0.543208	-5.57646
INTERACTIONS OF REV WITH HOST CELLULAR PROTEINS	0.176387	-0.01288	0.968806	0.336757	0.543208	-5.57687
NUCLEAR IMPORT OF REV PROTEIN	0.176387	-0.01288	0.968806	0.336757	0.543208	-5.57687
FGFR1 LIGAND BINDING AND ACTIVATION	-0.13573	0.047545	-0.96786	0.337225	0.543208	-5.57773
INLA MEDIATED ENTRY OF LISTERIA MONOCYTOGENES INTO HOST CELLS	0.207829	-0.06108	0.967852	0.337229	0.543208	-5.57774
GLYOXYLATE METABOLISM AND GLYCINE DEGRADATION	0.214556	-0.02664	0.963053	0.339611	0.54643	-5.58211
BUTYROPHILIN BTN FAMILY INTERACTIONS	-0.16679	0.018181	-0.9618	0.340235	0.54682	-5.58324
CELLULAR RESPONSES TO STIMULI	0.10727	-0.02471	0.960851	0.340707	0.546965	-5.5841
NEGATIVE REGULATION OF TCF DEPENDENT SIGNALING BY WNT LIGAND ANTAGONISTS	-0.11716	0.064161	-0.95649	0.342886	0.549846	-5.58805
TRANSCRIPTIONAL REGULATION OF GRANULOPOIESIS	0.106027	-0.04188	0.955321	0.343471	0.550169	-5.5891
INTERLEUKIN 18 SIGNALING	-0.14599	0.047412	-0.95218	0.345045	0.550882	-5.59192
SIGNALING BY GPCR	-0.04999	0.017244	-0.95215	0.345064	0.550882	-5.59195
SIGNALING BY WNT	0.074361	-0.01948	0.951152	0.345565	0.550882	-5.59285
TRANSCRIPTION OF E2F TARGETS UNDER NEGATIVE CONTROL BY DREAM COMPLEX	-0.1241	-0.01728	-0.95039	0.345946	0.550882	-5.59353
RNA POLYMERASE II PRE TRANSCRIPTION EVENTS	-0.09115	0.010522	-0.94926	0.346517	0.550882	-5.59454
LATE ENDOSOMAL MICROAUTOPHAGY	0.200993	-0.07318	0.949077	0.34661	0.550882	-5.59471
AGGREPHAGY	0.200993	-0.07318	0.949077	0.34661	0.550882	-5.59471
RUNX1 REGULATES TRANSCRIPTION OF GENES INVOLVED IN BCR SIGNALING	0.14723	0.050727	0.944706	0.348818	0.553777	-5.59861
PHENYLALANINE AND TYROSINE METABOLISM	-0.18224	-0.00497	-0.94203	0.350176	0.554704	-5.601
PHENYLALANINE METABOLISM	-0.18224	-0.00497	-0.94203	0.350176	0.554704	-5.601
CYTOCHROME C MEDIATED APOPTOTIC RESPONSE	-0.14824	0.031012	-0.93881	0.35181	0.556676	-5.60385
FOXO MEDIATED TRANSCRIPTION OF OXIDATIVE STRESS METABOLIC AND NEURONAL GENES	0.115652	-0.04231	0.937538	0.352459	0.557088	-5.60498
ADHERENS JUNCTIONS INTERACTIONS	-0.11692	-0.04902	-0.93515	0.353676	0.55778	-5.60708
CELL CELL JUNCTION ORGANIZATION	-0.11692	-0.04902	-0.93515	0.353676	0.55778	-5.60708
NPAS4 REGULATES EXPRESSION OF TARGET GENES	0.104696	0.005108	0.930911	0.355847	0.560586	-5.61082
PHASE 2 PLATEAU PHASE	-0.15418	0.04638	-0.92827	0.357205	0.562107	-5.61314
LATE SARS COV 2 INFECTION EVENTS	0.143586	-0.078	0.925875	0.358436	0.563425	-5.61523
SIGNAL AMPLIFICATION	-0.11815	0.008106	-0.92367	0.359574	0.563881	-5.61716
ADP SIGNALLING THROUGH P2Y PURINOCEPTOR 1	-0.11815	0.008106	-0.92367	0.359574	0.563881	-5.61716
PEPTIDE LIGAND BINDING RECEPTORS	-0.09133	0.035087	-0.92302	0.359907	0.563881	-5.61772
TRANSMISSION ACROSS CHEMICAL SYNAPSES	-0.08089	0.014319	-0.9198	0.361575	0.565875	-5.62053
BETA DEFENSINS	-0.13727	0.041797	-0.9186	0.362194	0.566225	-5.62156
G ALPHA I SIGNALLING EVENTS	-0.05828	0.028954	-0.91051	0.366409	0.572189	-5.62855
SENSORY PROCESSING OF SOUND BY OUTER HAIR CELLS OF THE COCHLEA	0.199165	-0.00713	0.909162	0.367113	0.572665	-5.62971
REGULATION OF LOCALIZATION OF FOXO TRANSCRIPTION FACTORS	0.150398	-0.03281	0.906098	0.368719	0.573989	-5.63234
GLUTAMATE AND GLUTAMINE METABOLISM	0.103265	-0.03621	0.906012	0.368764	0.573989	-5.63241
MEMBRANE TRAFFICKING	0.10059	-0.01129	0.903503	0.370082	0.575416	-5.63456
SELECTIVE AUTOPHAGY	0.137335	-0.04822	0.896723	0.373659	0.580346	-5.64032
UB SPECIFIC PROCESSING PROTEASES	0.086412	-0.02972	0.894476	0.374849	0.581071	-5.64222
IRS ACTIVATION	0.192248	-0.04923	0.893616	0.375305	0.581071	-5.64295
TRANSCRIPTIONAL REGULATION BY THE AP 2 TFAP2 FAMILY OF TRANSCRIPTION FACTORS	-0.10087	-0.01868	-0.89355	0.375343	0.581071	-5.64301
NEURONAL SYSTEM	-0.0776	0.01813	-0.89219	0.376061	0.581555	-5.64415
FGFR1C LIGAND BINDING AND ACTIVATION	-0.12771	0.057132	-0.88744	0.378592	0.584837	-5.64815
ERK MAPK TARGETS	-0.11275	-0.01481	-0.88452	0.38015	0.586611	-5.65059
MEIOTIC SYNAPSIS	-0.10361	-0.01014	-0.88263	0.381165	0.587544	-5.65218
MITOPHAGY	0.167108	-0.04416	0.876898	0.384243	0.591016	-5.65694
PINK1 PRKN MEDIATED MITOPHAGY	0.167108	-0.04416	0.876898	0.384243	0.591016	-5.65694
SIGNALING BY NTRKS	0.077177	-0.02383	0.874354	0.385615	0.592489	-5.65905
REGULATION OF NF KAPPA B SIGNALING	0.107918	-0.04985	0.87009	0.38792	0.595393	-5.66256
VIRAL MESSENGER RNA SYNTHESIS	0.133798	-0.01716	0.868545	0.388758	0.59604	-5.66384
RND3 GTPASE CYCLE	0.118724	-0.04343	0.867767	0.38918	0.596049	-5.66447
CELL DEATH SIGNALLING VIA NRAGE NRIF AND NADE	0.091655	-0.0448	0.866037	0.39012	0.596377	-5.66589
RHO GTPASES ACTIVATE WASPS AND WAVES	0.139375	-0.01797	0.864371	0.391027	0.596377	-5.66726
METABOLISM OF STEROID HORMONES	-0.13016	0.041798	-0.86432	0.391054	0.596377	-5.6673
DNA DAMAGE BYPASS	0.086862	-0.01362	0.863578	0.391459	0.596377	-5.6679
WNT5A DEPENDENT INTERNALIZATION OF FZD2 FZD5 AND ROR2	-0.12598	-0.00717	-0.86347	0.391516	0.596377	-5.66799
ACTIVATION OF AMPK DOWNSTREAM OF NMDARS	-0.15635	0.030475	-0.86278	0.391893	0.596377	-5.66855
ACTIVATION OF NMDA RECEPTORS AND POSTSYNAPTIC EVENTS	-0.078	-0.00255	-0.85891	0.394008	0.598377	-5.67171
ACTIVATED NTRK2 SIGNALS THROUGH PI3K	0.097002	0.051163	0.858151	0.394423	0.598377	-5.67232
NEGATIVE REGULATION OF MAPK PATHWAY	0.109416	-0.02203	0.857365	0.394853	0.598377	-5.67296
RHOU GTPASE CYCLE	0.109421	-0.00758	0.857261	0.39491	0.598377	-5.67305
INHIBITION OF THE PROTEOLYTIC ACTIVITY OF APC C REQUIRED FOR THE ONSET OF ANAPHASE BY MITOTIC SPINDLE CHECKPOINT COMPONENTS	-0.16556	-0.00833	-0.85656	0.395297	0.598377	-5.67362
TRANSPORT OF SMALL MOLECULES	0.06661	-0.02358	0.854639	0.396348	0.59872	-5.67517
CASPASE ACTIVATION VIA EXTRINSIC APOPTOTIC SIGNALLING PATHWAY	-0.07657	0.033346	-0.85462	0.396359	0.59872	-5.67519
DOWNREGULATION OF TGF BETA RECEPTOR SIGNALING	0.134979	-0.04679	0.845629	0.401315	0.605075	-5.68242
MITOCHONDRIAL TRANSLATION	-0.16752	0.01667	-0.84545	0.401412	0.605075	-5.68256
PROCESSING OF CAPPED INTRONLESS PRE MRNA	0.181252	-0.03225	0.843001	0.40277	0.605848	-5.68452
PROCESSING OF INTRONLESS PRE MRNAS	0.181252	-0.03225	0.843001	0.40277	0.605848	-5.68452
NEGATIVE REGULATION OF THE PI3K AKT NETWORK	-0.053	0.020571	-0.83958	0.404672	0.60807	-5.68725
FGFR1 MUTANT RECEPTOR ACTIVATION	0.075512	0.050424	0.838192	0.405443	0.60859	-5.68835
TRAIL SIGNALING	-0.08634	0.000609	-0.83626	0.406522	0.60957	-5.68988
RHOC GTPASE CYCLE	0.14182	-0.043	0.833832	0.407875	0.610123	-5.6918
SYNTHESIS OF PIPS AT THE PLASMA MEMBRANE	-0.08381	-0.00498	-0.83319	0.408235	0.610123	-5.6923
INACTIVATION OF CDC42 AND RAC1	0.201161	-0.04239	0.832045	0.408875	0.610123	-5.69321
ACTIVATION OF RAC1 DOWNSTREAM OF NMDARS	0.201161	-0.04239	0.832045	0.408875	0.610123	-5.69321
CELL JUNCTION ORGANIZATION	-0.09216	-0.0436	-0.83133	0.409277	0.610123	-5.69377
TRANSCRIPTION OF THE HIV GENOME	-0.07974	0.009247	-0.83102	0.409447	0.610123	-5.69401
P75NTR NEGATIVELY REGULATES CELL CYCLE VIA SC1	0.121352	-0.04216	0.824879	0.412898	0.614408	-5.69883
ACTIVATED TAK1 MEDIATES P38 MAPK ACTIVATION	0.096313	-0.03362	0.824376	0.413181	0.614408	-5.69922
FLT3 SIGNALING BY CBL MUTANTS	0.134677	-0.04891	0.820542	0.415344	0.616984	-5.70221
S PHASE	0.085951	-0.01525	0.818042	0.416758	0.617318	-5.70415
METABOLISM OF NUCLEOTIDES	0.09626	-0.01552	0.817291	0.417183	0.617318	-5.70473
RAC1 GTPASE CYCLE	0.071315	-0.03446	0.816231	0.417785	0.617318	-5.70555
AMYLOID FIBER FORMATION	0.09884	-0.04087	0.816209	0.417797	0.617318	-5.70557
ERYTHROPOIETIN ACTIVATES PHOSPHOLIPASE C GAMMA PLCG	-0.12042	0.031598	-0.81569	0.418089	0.617318	-5.70596
HCMV LATE EVENTS	0.145918	-0.03144	0.815577	0.418156	0.617318	-5.70605
EGFR DOWNREGULATION	0.109493	-0.0336	0.811238	0.420622	0.62032	-5.7094
RND1 GTPASE CYCLE	-0.07832	-0.03901	-0.80969	0.421507	0.620985	-5.71059
HORMONE LIGAND BINDING RECEPTORS	-0.14478	0.057062	-0.80596	0.423635	0.62348	-5.71344
CD163 MEDIATING AN ANTI INFLAMMATORY RESPONSE	0.117098	0.021997	0.804117	0.424688	0.624026	-5.71485
NRIF SIGNALS CELL DEATH FROM THE NUCLEUS	0.100425	-0.06063	0.803328	0.425141	0.624026	-5.71545
TRANSCRIPTIONAL REGULATION OF PLURIPOTENT STEM CELLS	-0.07895	0.020129	-0.80159	0.426138	0.624026	-5.71677
ABORTIVE ELONGATION OF HIV 1 TRANSCRIPT IN THE ABSENCE OF TAT	0.116252	-0.01726	0.800747	0.426621	0.624026	-5.71741
MICRORNA MIRNA BIOGENESIS	0.116252	-0.01726	0.800747	0.426621	0.624026	-5.71741
PIWI INTERACTING RNA PIRNA BIOGENESIS	0.116252	-0.01726	0.800747	0.426621	0.624026	-5.71741
TRANSLESION SYNTHESIS BY Y FAMILY DNA POLYMERASES BYPASSES LESIONS ON DNA TEMPLATE	0.079206	-0.01581	0.795875	0.429425	0.626902	-5.7211
ANTI INFLAMMATORY RESPONSE FAVOURING LEISHMANIA PARASITE INFECTION	0.059353	0.014922	0.795808	0.429463	0.626902	-5.72115
JNK C JUN KINASES PHOSPHORYLATION AND ACTIVATION MEDIATED BY ACTIVATED HUMAN TAK1	0.085784	-0.04231	0.791704	0.431833	0.62972	-5.72424
SIGNALING BY TYPE 1 INSULIN LIKE GROWTH FACTOR 1 RECEPTOR IGF1R	-0.05749	0.010967	-0.78947	0.43313	0.630968	-5.72591
RUNX3 REGULATES BCL2L11 BIM TRANSCRIPTION	0.104379	-0.03292	0.78648	0.434862	0.632848	-5.72815
UNWINDING OF DNA	-0.1217	-0.03068	-0.78558	0.435383	0.632962	-5.72881
EARLY SARS COV 2 INFECTION EVENTS	0.116165	-0.04184	0.781131	0.437975	0.635619	-5.73212
SMAD2 SMAD3 SMAD4 HETEROTRIMER REGULATES TRANSCRIPTION	0.120554	-0.03181	0.780921	0.438098	0.635619	-5.73228
DEUBIQUITINATION	0.069314	-0.02024	0.779472	0.438943	0.636201	-5.73335
EPITHELIAL MESENCHYMAL TRANSITION EMT DURING GASTRULATION	0.089459	-0.02617	0.778638	0.439431	0.636264	-5.73396
PROCESSIVE SYNTHESIS ON THE LAGGING STRAND	-0.10178	0.046632	-0.77522	0.441431	0.638114	-5.73648
RET SIGNALING	0.066859	-0.03319	0.774195	0.442032	0.638114	-5.73724
SUMOYLATION OF TRANSCRIPTION COFACTORS	0.082982	-0.02381	0.774173	0.442045	0.638114	-5.73725
MISMATCH REPAIR	-0.08782	0.032348	-0.77147	0.44363	0.639558	-5.73923
APC CDC20 MEDIATED DEGRADATION OF NEK2A	0.150602	-0.05144	0.770347	0.444292	0.639558	-5.74006
ACTIVATION OF TRKA RECEPTORS	-0.13284	0.040797	-0.77019	0.444386	0.639558	-5.74017
RESPONSE TO METAL IONS	0.152594	-0.00207	0.763541	0.448307	0.644554	-5.74501
MTORC1 MEDIATED SIGNALLING	0.123615	-0.05632	0.758342	0.451387	0.648295	-5.74876
SYNTHESIS OF DNA	0.068429	-0.01828	0.757315	0.451997	0.648295	-5.7495
ALPHA PROTEIN KINASE 1 SIGNALING PATHWAY	0.133658	-0.08665	0.756556	0.452448	0.648295	-5.75004
NR1H2 NR1H3 REGULATE GENE EXPRESSION TO CONTROL BILE ACID HOMEOSTASIS	0.17107	0.003449	0.7561	0.45272	0.648295	-5.75037
SHC MEDIATED CASCADE FGFR4	-0.06261	0.030713	-0.75132	0.455567	0.651076	-5.75379
TP53 REGULATES TRANSCRIPTION OF CELL DEATH GENES	0.066248	0.021336	0.750237	0.456214	0.651076	-5.75456
EXPORT OF VIRAL RIBONUCLEOPROTEINS FROM NUCLEUS	0.136362	-0.00965	0.748235	0.457412	0.651076	-5.75599
ACTIVATION OF KAINATE RECEPTORS UPON GLUTAMATE BINDING	-0.09358	0.020504	-0.74736	0.457932	0.651076	-5.7566
PRESYNAPTIC FUNCTION OF KAINATE RECEPTORS	-0.09358	0.020504	-0.74736	0.457932	0.651076	-5.7566
OTHER SEMAPHORIN INTERACTIONS	0.136268	-0.03769	0.747083	0.458101	0.651076	-5.7568
RELEASE OF HH NP FROM THE SECRETING CELL	-0.15288	0.015076	-0.74675	0.458301	0.651076	-5.75704
PTK6 REGULATES CELL CYCLE	-0.09589	-0.03028	-0.74667	0.458347	0.651076	-5.7571
TRANSLOCATION OF SLC2A4 GLUT4 TO THE PLASMA MEMBRANE	0.144165	-0.03459	0.745993	0.458754	0.651076	-5.75758
GOLGI CISTERNAE PERICENTRIOLAR STACK REORGANIZATION	-0.11104	0.014081	-0.74048	0.462064	0.655124	-5.76147
HIV TRANSCRIPTION INITIATION	-0.07464	0.018287	-0.7366	0.464405	0.657382	-5.76419
SYNTHESIS OF PIPS AT THE GOLGI MEMBRANE	-0.14178	0.012117	-0.73632	0.464574	0.657382	-5.76439
RHO GTPASES ACTIVATE CIT	0.13331	-0.04257	0.732027	0.467167	0.660399	-5.76738
YAP1 AND WWTR1 TAZ STIMULATED GENE EXPRESSION	-0.13528	0.051019	-0.72948	0.46871	0.661925	-5.76914
METABOLISM OF AMINO ACIDS AND DERIVATIVES	0.0627	-0.02569	0.726288	0.47065	0.662862	-5.77135
AMINO ACIDS REGULATE MTORC1	0.144319	-0.04767	0.725895	0.470889	0.662862	-5.77162
HISTIDINE CATABOLISM	-0.13503	0.05277	-0.72569	0.471015	0.662862	-5.77176
GLYCOSPHINGOLIPID METABOLISM	-0.14586	-0.02376	-0.72458	0.471688	0.662862	-5.77252
SPHINGOLIPID METABOLISM	-0.14586	-0.02376	-0.72458	0.471688	0.662862	-5.77252
BIOSYNTHESIS OF SPECIALIZED PRORESOLVING MEDIATORS SPMS	-0.10551	-0.02993	-0.72211	0.473192	0.663674	-5.77422
BIOSYNTHESIS OF EPA DERIVED SPMS	-0.10551	-0.02993	-0.72211	0.473192	0.663674	-5.77422
SYNTHESIS OF LIPOXINS LX	-0.13586	0.041684	-0.7211	0.473813	0.663784	-5.77492
RAS ACTIVATION UPON CA2 INFLUX THROUGH NMDA RECEPTOR	-0.08174	-0.00673	-0.72047	0.474198	0.663784	-5.77535
ARMS MEDIATED ACTIVATION	-0.12692	0.055706	-0.71597	0.476946	0.666328	-5.77841
SIGNALLING TO P38 VIA RIT AND RIN	-0.12692	0.055706	-0.71597	0.476946	0.666328	-5.77841
HDMS DEMETHYLATE HISTONES	0.104096	-0.0409	0.714188	0.478041	0.667207	-5.77963
REGULATION OF GENE EXPRESSION BY HYPOXIA INDUCIBLE FACTOR	0.09993	-0.01172	0.711829	0.479489	0.668577	-5.78123
PENTOSE PHOSPHATE PATHWAY	0.130887	0.007599	0.710531	0.480287	0.669039	-5.7821
PRC2 METHYLATES HISTONES AND DNA	0.11293	-0.0671	0.704586	0.483952	0.672977	-5.7861
RECEPTOR MEDIATED MITOPHAGY	-0.12745	0.023809	-0.70442	0.484055	0.672977	-5.78621
SERINE BIOSYNTHESIS	0.098357	-0.04415	0.69848	0.487732	0.677432	-5.79017
REGULATION OF GLYCOLYSIS BY FRUCTOSE 2 6 BISPHOSPHATE METABOLISM	0.119304	-0.03079	0.694783	0.490029	0.679488	-5.79262
VITAMIN D CALCIFEROL METABOLISM	-0.13144	0.007374	-0.69457	0.490161	0.679488	-5.79276
FCGAMMA RECEPTOR FCGR DEPENDENT PHAGOCYTOSIS	0.058684	0.005121	0.685664	0.495719	0.686528	-5.7986
INSULIN RECEPTOR SIGNALLING CASCADE	-0.0487	0.012132	-0.68078	0.498781	0.689435	-5.80178
SIGNALING BY INSULIN RECEPTOR	-0.0487	0.012132	-0.68078	0.498781	0.689435	-5.80178
SUMOYLATION OF DNA METHYLATION PROTEINS	0.106454	0.037229	0.675083	0.502367	0.693722	-5.80545
ANTIMICROBIAL PEPTIDES	-0.06595	0.022088	-0.67325	0.503521	0.694645	-5.80662
ONCOGENE INDUCED SENESCENCE	0.091835	-0.02284	0.668725	0.506385	0.697656	-5.80951
CILIUM ASSEMBLY	-0.06713	-0.01828	-0.66826	0.506677	0.697656	-5.80981
OPIOID SIGNALLING	0.066532	-0.00808	0.664835	0.508851	0.699207	-5.81198
CELL CYCLE	-0.05607	-0.02441	-0.66384	0.509485	0.699207	-5.81261
DNA DAMAGE RECOGNITION IN GG NER	0.141208	-0.05868	0.663455	0.509728	0.699207	-5.81285
APC C MEDIATED DEGRADATION OF CELL CYCLE PROTEINS	0.073038	-0.02266	0.663409	0.509757	0.699207	-5.81288
COMPLEMENT CASCADE	0.053624	0.000632	0.661742	0.510817	0.699396	-5.81393
METAL SEQUESTRATION BY ANTIMICROBIAL PROTEINS	-0.10288	0.015441	-0.66166	0.510872	0.699396	-5.81399
ENERGY DEPENDENT REGULATION OF MTOR BY LKB1 AMPK	0.094405	-0.01639	0.658544	0.512854	0.701104	-5.81594
GLYCOLYSIS	0.094494	-0.0352	0.658161	0.513098	0.701104	-5.81618
EPH EPHRIN SIGNALING	-0.04589	-0.02233	-0.65714	0.513752	0.701328	-5.81682
DEPOSITION OF NEW CENPA CONTAINING NUCLEOSOMES AT THE CENTROMERE	0.142826	-0.0197	0.65588	0.514555	0.701754	-5.81761
SIGNALING BY FGFR2	0.044705	0.007304	0.654511	0.515429	0.702278	-5.81846
TRANSCRIPTIONAL REGULATION BY MECP2	0.05873	-0.02835	0.650798	0.517806	0.704391	-5.82076
RHO GTPASES ACTIVATE NADPH OXIDASES	0.069851	-0.03344	0.650552	0.517963	0.704391	-5.82092
IKK COMPLEX RECRUITMENT MEDIATED BY RIP1	0.068467	-0.03655	0.647664	0.519817	0.706241	-5.8227
GLUCAGON LIKE PEPTIDE 1 GLP1 REGULATES INSULIN SECRETION	0.085362	-0.01557	0.645328	0.521318	0.706685	-5.82414
VASOPRESSIN REGULATES RENAL WATER HOMEOSTASIS VIA AQUAPORINS	0.085362	-0.01557	0.645328	0.521318	0.706685	-5.82414
VITAMIN C ASCORBATE METABOLISM	0.126653	-0.01526	0.644851	0.521624	0.706685	-5.82443
GENE SILENCING BY RNA	0.104343	-0.03556	0.640911	0.524163	0.708783	-5.82684
TRANSCRIPTIONAL REGULATION BY SMALL RNAS	0.104343	-0.03556	0.640911	0.524163	0.708783	-5.82684
SUMOYLATION	0.054058	-0.0243	0.639417	0.525127	0.709213	-5.82775
FRS MEDIATED FGFR1 SIGNALING	0.04852	0.014843	0.636941	0.526727	0.709213	-5.82926
PKA MEDIATED PHOSPHORYLATION OF KEY METABOLIC FACTORS	0.123077	-0.01975	0.636585	0.526957	0.709213	-5.82947
TRIGLYCERIDE CATABOLISM	0.123077	-0.01975	0.636585	0.526957	0.709213	-5.82947
TRIGLYCERIDE METABOLISM	0.123077	-0.01975	0.636585	0.526957	0.709213	-5.82947
MITOTIC SPINDLE CHECKPOINT	-0.06522	-0.00603	-0.63567	0.527546	0.709339	-5.83002
REACTIONS SPECIFIC TO THE COMPLEX N GLYCAN SYNTHESIS PATHWAY	-0.11948	0.020472	-0.63403	0.528613	0.709695	-5.83102
INTERACTIONS OF VPR WITH HOST CELLULAR PROTEINS	0.108809	-0.01878	0.632879	0.529357	0.709695	-5.83171
MATURATION OF SARS COV 2 SPIKE PROTEIN	0.106095	-0.00649	0.632206	0.529794	0.709695	-5.83212
N GLYCAN ANTENNAE ELONGATION IN THE MEDIAL TRANS GOLGI	0.106095	-0.00649	0.632206	0.529794	0.709695	-5.83212
DUAL INCISION IN GG NER	-0.06004	-0.02576	-0.62836	0.532292	0.710109	-5.83443
SIGNALING BY FGFR	0.043478	0.002454	0.626761	0.533332	0.710109	-5.83538
MITOTIC G2 G2 M PHASES	0.066837	-0.02232	0.626691	0.533377	0.710109	-5.83542
FRS MEDIATED FGFR3 SIGNALING	-0.05022	0.021732	-0.62612	0.533747	0.710109	-5.83576
AQUAPORIN MEDIATED TRANSPORT	0.073945	-0.00502	0.625319	0.534271	0.710109	-5.83624
INOSITOL PHOSPHATE METABOLISM	0.0666	-0.02682	0.624971	0.534497	0.710109	-5.83645
SYNTHESIS OF IP3 AND IP4 IN THE CYTOSOL	0.0666	-0.02682	0.624971	0.534497	0.710109	-5.83645
RHOBTB2 GTPASE CYCLE	0.138968	0.004699	0.623501	0.535456	0.710109	-5.83732
TP53 REGULATES TRANSCRIPTION OF GENES INVOLVED IN G2 CELL CYCLE ARREST	-0.07863	-0.04348	-0.62222	0.536293	0.710109	-5.83808
HIV ELONGATION ARREST AND RECOVERY	0.087921	-0.02401	0.620305	0.537542	0.710109	-5.83921
INWARDLY RECTIFYING K CHANNELS	-0.08902	0.006697	-0.61923	0.538244	0.710109	-5.83985
POTASSIUM CHANNELS	-0.08902	0.006697	-0.61923	0.538244	0.710109	-5.83985
ADP SIGNALLING THROUGH P2Y PURINOCEPTOR 12	-0.08902	0.006697	-0.61923	0.538244	0.710109	-5.83985
G BETA GAMMA SIGNALLING THROUGH CDC42	-0.08902	0.006697	-0.61923	0.538244	0.710109	-5.83985
GABA RECEPTOR ACTIVATION	-0.08902	0.006697	-0.61923	0.538244	0.710109	-5.83985
GABA B RECEPTOR ACTIVATION	-0.08902	0.006697	-0.61923	0.538244	0.710109	-5.83985
HATS ACETYLATE HISTONES	0.079887	-0.04088	0.617845	0.539152	0.710109	-5.84066
FGFR2B LIGAND BINDING AND ACTIVATION	-0.08977	0.048371	-0.6159	0.540425	0.710109	-5.84181
MAPK TARGETS NUCLEAR EVENTS MEDIATED BY MAP KINASES	-0.07094	-0.01602	-0.61569	0.540566	0.710109	-5.84193
RECRUITMENT OF MITOTIC CENTROSOME PROTEINS AND COMPLEXES	0.087574	-0.02095	0.614547	0.541312	0.710109	-5.8426
RECRUITMENT OF NUMA TO MITOTIC CENTROSOMES	0.087574	-0.02095	0.614547	0.541312	0.710109	-5.8426
ANCHORING OF THE BASAL BODY TO THE PLASMA MEMBRANE	0.087574	-0.02095	0.614547	0.541312	0.710109	-5.8426
DNA REPLICATION	0.061682	-0.02679	0.61425	0.541508	0.710109	-5.84277
PASSIVE TRANSPORT BY AQUAPORINS	-0.12366	0.042101	-0.60905	0.544924	0.713935	-5.8458
TRANSPORT OF BILE SALTS AND ORGANIC ACIDS METAL IONS AND AMINE COMPOUNDS	0.098666	-0.05258	0.606284	0.546746	0.715668	-5.8474
IRON UPTAKE AND TRANSPORT	0.102898	-0.05922	0.604198	0.548122	0.71618	-5.84861
HDACS DEACETYLATE HISTONES	0.108301	-0.02977	0.604175	0.548137	0.71618	-5.84862
DEVELOPMENTAL BIOLOGY	0.043701	-0.02246	0.598166	0.552112	0.720171	-5.85206
DEADENYLATION DEPENDENT MRNA DECAY	-0.13601	-0.03587	-0.59723	0.552734	0.720171	-5.8526
DEADENYLATION OF MRNA	-0.13601	-0.03587	-0.59723	0.552734	0.720171	-5.8526
SIGNALING BY FGFR2 IIIA TM	-0.06373	0.011641	-0.59652	0.553204	0.720171	-5.853
SIGNALING BY FGFR IN DISEASE	0.040183	0.019753	0.594667	0.554432	0.720754	-5.85405
ACTIVATION OF RAC1	0.075598	-0.01151	0.594326	0.554658	0.720754	-5.85424
DISASSEMBLY OF THE DESTRUCTION COMPLEX AND RECRUITMENT OF AXIN TO THE MEMBRANE	-0.06001	-0.02436	-0.59321	0.555402	0.720902	-5.85488
RNA POLYMERASE I TRANSCRIPTION	-0.07167	-0.0239	-0.59264	0.555779	0.720902	-5.8552
REGULATION OF TP53 ACTIVITY	-0.04684	-0.02439	-0.58825	0.5587	0.724034	-5.85767
SCAVENGING BY CLASS A RECEPTORS	0.064593	-0.04099	0.587114	0.559458	0.724361	-5.8583
UPTAKE AND FUNCTION OF ANTHRAX TOXINS	-0.08422	-0.02288	-0.58291	0.562264	0.727338	-5.86065
LAMININ INTERACTIONS	0.063091	-0.01435	0.580986	0.563552	0.728346	-5.86171
ETHANOL OXIDATION	-0.1049	0.066227	-0.57856	0.565178	0.729479	-5.86305
ATTACHMENT AND ENTRY	0.088066	-0.05539	0.578157	0.565448	0.729479	-5.86328
FCGR3A MEDIATED IL10 SYNTHESIS	0.05434	0.025219	0.575611	0.567156	0.731023	-5.86468
INTRACELLULAR SIGNALING BY SECOND MESSENGERS	0.034807	0.001008	0.573524	0.568558	0.732172	-5.86582
HS GAG BIOSYNTHESIS	-0.11518	0.003282	-0.57185	0.569686	0.732308	-5.86673
DEFECTIVE EXT2 CAUSES EXOSTOSES 2	-0.11518	0.003282	-0.57185	0.569686	0.732308	-5.86673
BINDING AND UPTAKE OF LIGANDS BY SCAVENGER RECEPTORS	0.06034	-0.02368	0.570843	0.570362	0.732519	-5.86728
REGULATION OF INSULIN SECRETION	-0.05453	0.018494	-0.56897	0.571627	0.733218	-5.8683
RHOA GTPASE CYCLE	0.069953	-0.02526	0.568515	0.571931	0.733218	-5.86855
DSCAM INTERACTIONS	-0.07724	-0.04296	-0.56605	0.573595	0.734466	-5.86988
THE CITRIC ACID TCA CYCLE AND RESPIRATORY ELECTRON TRANSPORT	0.098836	-0.04821	0.565552	0.57393	0.734466	-5.87015
DEFECTIVE INTRINSIC PATHWAY FOR APOPTOSIS	0.063706	-0.03798	0.561605	0.576598	0.737008	-5.87227
RECYCLING OF EIF2 GDP	0.116429	0.009054	0.561093	0.576945	0.737008	-5.87254
AURKA ACTIVATION BY TPX2	-0.07805	-0.02821	-0.5568	0.579852	0.73994	-5.87483
CHEMOKINE RECEPTORS BIND CHEMOKINES	-0.06081	0.035484	-0.55618	0.580274	0.73994	-5.87516
CONSTITUTIVE SIGNALING BY AKT1 E17K IN CANCER	0.060789	-0.03367	0.552695	0.582645	0.741469	-5.877
TRAFFICKING OF AMPA RECEPTORS	-0.07159	0.009041	-0.55153	0.583439	0.741469	-5.87762
TYPE I HEMIDESMOSOME ASSEMBLY	-0.06886	-0.03614	-0.55149	0.583465	0.741469	-5.87764
SENESCENCE ASSOCIATED SECRETORY PHENOTYPE SASP	0.064873	-0.02302	0.551373	0.583544	0.741469	-5.8777
SPRY REGULATION OF FGF SIGNALING	0.097967	-0.0267	0.546882	0.586606	0.743424	-5.88005
STAT5 ACTIVATION	0.077169	-0.01754	0.546874	0.586611	0.743424	-5.88005
PEROXISOMAL PROTEIN IMPORT	0.088452	-0.03651	0.546831	0.586641	0.743424	-5.88008
SYNTHESIS OF PYROPHOSPHATES IN THE CYTOSOL	-0.12043	-0.02966	-0.54524	0.587726	0.74403	-5.88091
RESPIRATORY ELECTRON TRANSPORT ATP SYNTHESIS BY CHEMIOSMOTIC COUPLING AND HEAT PRODUCTION BY UNCOUPLING PROTEINS	0.102403	-0.0536	0.544545	0.588202	0.74403	-5.88127
SIGNALING BY RHO GTPASES MIRO GTPASES AND RHOBTB3	0.049531	-0.0254	0.543453	0.588949	0.74403	-5.88183
DEGRADATION OF CYSTEINE AND HOMOCYSTEINE	-0.08873	-0.02719	-0.54309	0.589197	0.74403	-5.88202
EPHA MEDIATED GROWTH CONE COLLAPSE	0.044805	-0.00456	0.539749	0.591484	0.746043	-5.88375
PROSTACYCLIN SIGNALLING THROUGH PROSTACYCLIN RECEPTOR	0.069501	-0.02376	0.537853	0.592784	0.746043	-5.88472
GLUCAGON TYPE LIGAND RECEPTORS	0.069501	-0.02376	0.537853	0.592784	0.746043	-5.88472
TICAM1 TRAF6 DEPENDENT INDUCTION OF TAK1 COMPLEX	-0.07064	-0.07323	-0.53772	0.592875	0.746043	-5.88479
FCGR ACTIVATION	0.069298	0.038236	0.532054	0.596768	0.750282	-5.88768
CELLULAR RESPONSE TO STARVATION	0.085508	-0.05493	0.52942	0.598581	0.750843	-5.88902
SLC TRANSPORTER DISORDERS	0.082628	-0.02385	0.529142	0.598773	0.750843	-5.88916
ADORA2B MEDIATED ANTI INFLAMMATORY CYTOKINES PRODUCTION	0.059691	-0.01109	0.529122	0.598786	0.750843	-5.88917
NUCLEAR PORE COMPLEX NPC DISASSEMBLY	0.078568	-0.01812	0.527706	0.599763	0.751409	-5.88988
IRAK2 MEDIATED ACTIVATION OF TAK1 COMPLEX	0.085365	-0.0692	0.525348	0.60139	0.752789	-5.89106
EFFECTS OF PIP2 HYDROLYSIS	-0.09031	-0.01732	-0.52128	0.604205	0.755652	-5.8931
G PROTEIN ACTIVATION	-0.07344	0.004792	-0.51422	0.609098	0.759559	-5.89658
THROMBOXANE SIGNALLING THROUGH TP RECEPTOR	-0.07344	0.004792	-0.51422	0.609098	0.759559	-5.89658
COOPERATION OF PDCL PHLP1 AND TRIC CCT IN G PROTEIN BETA FOLDING	-0.07344	0.004792	-0.51422	0.609098	0.759559	-5.89658
GAB1 SIGNALOSOME	-0.05258	-0.00982	-0.51258	0.610238	0.759559	-5.89739
ESTROGEN DEPENDENT NUCLEAR EVENTS DOWNSTREAM OF ESR MEMBRANE SIGNALING	-0.06249	-0.00822	-0.51143	0.611037	0.759559	-5.89795
AMPK INHIBITS CHREBP TRANSCRIPTIONAL ACTIVATION ACTIVITY	0.088886	-0.00088	0.510994	0.61134	0.759559	-5.89816
CELL EXTRACELLULAR MATRIX INTERACTIONS	0.107016	-0.03927	0.510942	0.611376	0.759559	-5.89819
RNA POLYMERASE I PROMOTER ESCAPE	-0.06198	-0.0406	-0.51066	0.611573	0.759559	-5.89833
NEUROTRANSMITTER RECEPTORS AND POSTSYNAPTIC SIGNAL TRANSMISSION	-0.04581	0.000945	-0.50859	0.613012	0.760687	-5.89933
DISEASES OF METABOLISM	0.058563	-0.02607	0.507239	0.613954	0.76101	-5.89999
APC C CDC20 MEDIATED DEGRADATION OF CYCLIN B	0.082768	-0.0582	0.506693	0.614335	0.76101	-5.90025
COMPLEX I BIOGENESIS	0.090674	-0.05264	0.502519	0.617249	0.763959	-5.90226
ACETYLCHOLINE REGULATES INSULIN SECRETION	0.082271	-0.01129	0.499475	0.619378	0.765932	-5.90372
RESPIRATORY ELECTRON TRANSPORT	0.09133	-0.05586	0.493133	0.623823	0.770763	-5.90672
REGULATION OF GENE EXPRESSION IN BETA CELLS	0.073395	-0.00133	0.490495	0.625676	0.772387	-5.90796
RNA POLYMERASE III TRANSCRIPTION	-0.07815	-0.03003	-0.48832	0.627203	0.772939	-5.90898
RNA POLYMERASE III TRANSCRIPTION INITIATION FROM TYPE 1 PROMOTER	-0.07815	-0.03003	-0.48832	0.627203	0.772939	-5.90898
CARNITINE METABOLISM	-0.09087	0.024452	-0.48511	0.629467	0.774396	-5.91047
LIPOPHAGY	-0.09087	0.024452	-0.48511	0.629467	0.774396	-5.91047
RHOJ GTPASE CYCLE	0.070573	-0.03548	0.480075	0.633021	0.776144	-5.91279
SYNTHESIS OF PG	-0.09089	0.025327	-0.47805	0.634456	0.776144	-5.91372
CARGO CONCENTRATION IN THE ER	0.079087	-0.03266	0.47793	0.634538	0.776144	-5.91377
SARS COV 1 MODULATES HOST TRANSLATION MACHINERY	0.115967	-0.05521	0.476393	0.635626	0.776144	-5.91447
SARS COV 2 MODULATES HOST TRANSLATION MACHINERY	0.115967	-0.05521	0.476393	0.635626	0.776144	-5.91447
PROLONGED ERK ACTIVATION EVENTS	0.055263	-0.01365	0.476323	0.635675	0.776144	-5.9145
PYRUVATE METABOLISM AND CITRIC ACID TCA CYCLE	0.066534	-0.04639	0.476155	0.635794	0.776144	-5.91458
ABERRANT REGULATION OF MITOTIC G1 S TRANSITION IN CANCER DUE TO RB1 DEFECTS	-0.04953	-0.03366	-0.47612	0.635818	0.776144	-5.9146
MITOTIC PROPHASE	0.067647	-0.03827	0.476078	0.635849	0.776144	-5.91462
SENSING OF DNA DOUBLE STRAND BREAKS	-0.07045	-0.03748	-0.47543	0.636308	0.776144	-5.91491
EXTRA NUCLEAR ESTROGEN SIGNALING	0.03807	-0.0131	0.472538	0.638357	0.776833	-5.91622
METABOLISM OF WATER SOLUBLE VITAMINS AND COFACTORS	-0.04292	0.019669	-0.4721	0.638666	0.776833	-5.91642
BINDING OF TCF LEF CTNNB1 TO TARGET GENE PROMOTERS	-0.05975	-0.08151	-0.47179	0.638885	0.776833	-5.91655
RESOLUTION OF SISTER CHROMATID COHESION	-0.05129	-0.0292	-0.47157	0.639043	0.776833	-5.91666
FORMATION OF TC NER PRE INCISION COMPLEX	0.051411	-0.01326	0.468253	0.641399	0.779036	-5.91814
SIGNALING BY MRAS COMPLEX MUTANTS	-0.07725	0.009431	-0.46659	0.642582	0.779811	-5.91889
CLATHRIN MEDIATED ENDOCYTOSIS	0.05538	-0.02165	0.465398	0.643429	0.779909	-5.91942
TP53 REGULATES TRANSCRIPTION OF DEATH RECEPTORS AND LIGANDS	-0.05187	0.016977	-0.46494	0.643752	0.779909	-5.91962
TRANSLESION SYNTHESIS BY POLH	0.070318	-0.06011	0.461903	0.645919	0.781873	-5.92097
TFAP2 AP 2 FAMILY REGULATES TRANSCRIPTION OF CELL CYCLE FACTORS	0.094574	-0.0487	0.460076	0.647221	0.782788	-5.92177
NGF INDEPENDANT TRKA ACTIVATION	-0.0825	0.03685	-0.45686	0.649516	0.783955	-5.92318
NEPHRIN FAMILY INTERACTIONS	0.0667	0.030543	0.456606	0.649699	0.783955	-5.92329
ARACHIDONIC ACID METABOLISM	-0.05208	-0.00175	-0.45642	0.649829	0.783955	-5.92337
RUNX3 REGULATES WNT SIGNALING	-0.05863	-0.06777	-0.45187	0.653084	0.78722	-5.92534
RECOGNITION OF DNA DAMAGE BY PCNA CONTAINING REPLICATION COMPLEX	0.051762	-0.02987	0.447319	0.656349	0.79049	-5.9273
CASPASE ACTIVATION VIA DEATH RECEPTORS IN THE PRESENCE OF LIGAND	-0.03914	0.026097	-0.44551	0.65765	0.791216	-5.92807
SUMOYLATION OF DNA REPLICATION PROTEINS	-0.05908	-0.0403	-0.44494	0.658058	0.791216	-5.92831
RHOQ GTPASE CYCLE	0.090216	-0.06902	0.44271	0.65966	0.792477	-5.92926
DECTIN 2 FAMILY	-0.04084	0.006799	-0.43808	0.662994	0.795457	-5.93121
BETA CATENIN PHOSPHORYLATION CASCADE	-0.06026	-0.03219	-0.43625	0.664313	0.795457	-5.93197
SIGNALING BY CTNNB1 PHOSPHO SITE MUTANTS	-0.06026	-0.03219	-0.43625	0.664313	0.795457	-5.93197
SYNTHESIS OF 15 EICOSATETRAENOIC ACID DERIVATIVES	0.077396	-0.04634	0.436181	0.664362	0.795457	-5.932
CITRIC ACID CYCLE TCA CYCLE	0.080709	-0.06449	0.434008	0.66593	0.796071	-5.93291
PI3K EVENTS IN ERBB2 SIGNALING	-0.0541	0.020592	-0.43384	0.666054	0.796071	-5.93298
TRANSCRIPTIONAL ACTIVATION OF MITOCHONDRIAL BIOGENESIS	0.04578	-0.03351	0.432614	0.666936	0.796071	-5.93348
RHO GTPASE EFFECTORS	0.041554	-0.02414	0.431462	0.667769	0.796071	-5.93396
RESPONSE OF EIF2AK4 GCN2 TO AMINO ACID DEFICIENCY	0.073248	-0.0676	0.431074	0.668049	0.796071	-5.93412
TRAFFICKING AND PROCESSING OF ENDOSOMAL TLR	0.048981	-0.01884	0.430851	0.668211	0.796071	-5.93421
TRANSCRIPTION OF E2F TARGETS UNDER NEGATIVE CONTROL BY P107 RBL1 AND P130 RBL2 IN COMPLEX WITH HDAC1	-0.05122	-0.00808	-0.41913	0.676706	0.805522	-5.93897
DRUG MEDIATED INHIBITION OF CDK4 CDK6 ACTIVITY	-0.0652	-0.05194	-0.41673	0.678449	0.806927	-5.93993
TOLL LIKE RECEPTOR 9 TLR9 CASCADE	0.033361	-0.01353	0.415656	0.679231	0.807186	-5.94036
RHO GTPASES ACTIVATE IQGAPS	0.079539	-0.05802	0.413528	0.68078	0.808356	-5.9412
ALK MUTANTS BIND TKIS	-0.05917	-0.00083	-0.4095	0.683719	0.811172	-5.94279
FRS MEDIATED FGFR2 SIGNALING	-0.03398	0.025761	-0.40452	0.687356	0.814813	-5.94473
SIGNALING BY FGFR2 IN DISEASE	-0.03193	0.025015	-0.40365	0.68799	0.81489	-5.94506
DISEASES OF CARBOHYDRATE METABOLISM	0.088972	-0.05662	0.397807	0.692267	0.818913	-5.9473
NF KB ACTIVATION THROUGH FADD RIP 1 PATHWAY MEDIATED BY CASPASE 8 AND 10	0.038487	-0.01539	0.39662	0.693137	0.818913	-5.94775
FORMYL PEPTIDE RECEPTORS BIND FORMYL PEPTIDES AND MANY OTHER LIGANDS	-0.04353	0.016021	-0.39573	0.693786	0.818913	-5.94809
SRP DEPENDENT COTRANSLATIONAL PROTEIN TARGETING TO MEMBRANE	0.081506	-0.06429	0.395519	0.693944	0.818913	-5.94817
FASL CD95L SIGNALING	0.048718	0.024701	0.394361	0.694794	0.818913	-5.94861
FORMATION OF SENESCENCE ASSOCIATED HETEROCHROMATIN FOCI SAHF	-0.05895	-0.03006	-0.39433	0.694818	0.818913	-5.94862
PURINE CATABOLISM	-0.07703	0.009408	-0.38825	0.699284	0.823499	-5.95089
POSTMITOTIC NUCLEAR PORE COMPLEX NPC REFORMATION	0.070634	-0.01095	0.387372	0.699931	0.823584	-5.95122
ERBB2 REGULATES CELL MOTILITY	-0.04586	-0.02168	-0.38598	0.700953	0.823764	-5.95173
FATTY ACIDS BOUND TO GPR40 FFAR1 REGULATE INSULIN SECRETION	0.071051	0.001262	0.385601	0.701235	0.823764	-5.95187
FACTORS INVOLVED IN MEGAKARYOCYTE DEVELOPMENT AND PLATELET PRODUCTION	-0.03307	-0.03212	-0.38241	0.703589	0.825817	-5.95305
ACTIVATION OF THE MRNA UPON BINDING OF THE CAP BINDING COMPLEX AND EIFS AND SUBSEQUENT BINDING TO 43S	0.081298	-0.04804	0.381666	0.704136	0.825817	-5.95332
INTERLEUKIN 37 SIGNALING	0.03727	-0.02955	0.379043	0.706072	0.82741	-5.95427
RHO GTPASES ACTIVATE FORMINS	0.046051	-0.02786	0.377598	0.707139	0.827983	-5.95479
UPTAKE AND ACTIONS OF BACTERIAL TOXINS	0.049679	-0.02398	0.374715	0.70927	0.8298	-5.95583
CELLULAR SENESCENCE	0.03806	-0.02371	0.373243	0.71036	0.829909	-5.95636
P75NTR REGULATES AXONOGENESIS	0.057693	-0.0606	0.372256	0.71109	0.829909	-5.95671
RND2 GTPASE CYCLE	0.049566	-0.03765	0.372239	0.711103	0.829909	-5.95672
RUNX3 REGULATES IMMUNE RESPONSE AND CELL MIGRATION	-0.05	-0.02948	-0.37127	0.711817	0.830067	-5.95706
MASTL FACILITATES MITOTIC PROGRESSION	0.055653	-0.05033	0.368434	0.713922	0.831844	-5.95806
PI3K AKT ACTIVATION	0.039097	-0.02092	0.366103	0.715651	0.833181	-5.95888
GAP FILLING DNA REPAIR SYNTHESIS AND LIGATION IN GG NER	0.041874	-0.03532	0.362722	0.718161	0.835424	-5.96006
EPIGENETIC REGULATION OF GENE EXPRESSION	0.041366	-0.02311	0.359872	0.72028	0.837209	-5.96105
SIGNALING BY FGFR3	0.027723	0.008895	0.35642	0.722849	0.83927	-5.96223
CHOLESTEROL BIOSYNTHESIS	-0.08077	-0.03497	-0.35446	0.724309	0.83927	-5.9629
NR1H2 NR1H3 REGULATE GENE EXPRESSION LINKED TO LIPOGENESIS	-0.08077	-0.03497	-0.35446	0.724309	0.83927	-5.9629
ERCC6 CSB AND EHMT2 G9A POSITIVELY REGULATE RRNA EXPRESSION	0.06247	-0.06039	0.354341	0.724398	0.83927	-5.96294
PLATELET SENSITIZATION BY LDL	0.055237	-0.00394	0.353292	0.72518	0.839497	-5.96329
MYD88 INDEPENDENT TLR4 CASCADE	0.029988	-0.01978	0.352013	0.726134	0.839922	-5.96372
TP53 REGULATES TRANSCRIPTION OF GENES INVOLVED IN CYTOCHROME C RELEASE	0.04237	0.016917	0.347603	0.729425	0.842813	-5.9652
ESR MEDIATED SIGNALING	0.033506	-0.02267	0.347023	0.729859	0.842813	-5.96539
GLOBAL GENOME NUCLEOTIDE EXCISION REPAIR GG NER	-0.03338	-0.02549	-0.3463	0.730399	0.842813	-5.96563
RESPONSE OF MTB TO PHAGOCYTOSIS	0.055146	-0.04512	0.344521	0.731729	0.843668	-5.96622
LGI ADAM INTERACTIONS	-0.06357	0.046331	-0.34163	0.733889	0.844939	-5.96717
CARGO RECOGNITION FOR CLATHRIN MEDIATED ENDOCYTOSIS	0.038467	-0.01712	0.341471	0.734012	0.844939	-5.96722
NEGATIVE REGULATION OF FLT3	0.048659	-0.03969	0.338428	0.736291	0.846793	-5.96821
SIGNALING BY MAPK MUTANTS	-0.04965	0.022657	-0.33774	0.736805	0.846793	-5.96843
MUSCLE CONTRACTION	0.025443	0.029467	0.336492	0.737742	0.847191	-5.96884
PROTEIN LOCALIZATION	0.050003	-0.04672	0.335169	0.738735	0.84747	-5.96926
TRANSLATION	0.057713	-0.04547	0.33459	0.739169	0.84747	-5.96945
OXIDATIVE STRESS INDUCED SENESCENCE	-0.03864	-0.02681	-0.33166	0.741366	0.848086	-5.97038
RUNX1 REGULATES ESTROGEN RECEPTOR MEDIATED TRANSCRIPTION	0.049257	0.016232	0.330903	0.741937	0.848086	-5.97062
ACTIVATION OF THE AP 1 FAMILY OF TRANSCRIPTION FACTORS	-0.0444	-0.01486	-0.33081	0.742011	0.848086	-5.97065
CD28 CO STIMULATION	0.024373	-0.01085	0.33072	0.742075	0.848086	-5.97068
HIV LIFE CYCLE	0.033047	-0.00481	0.325248	0.74619	0.852109	-5.9724
SIGNALING BY RETINOIC ACID	0.051135	0.035866	0.323128	0.747788	0.853252	-5.97306
NETRIN MEDIATED REPULSION SIGNALS	0.077291	-0.02766	0.319149	0.750786	0.855992	-5.97428
DISEASES OF MISMATCH REPAIR MMR	0.048934	0.028326	0.317573	0.751975	0.856666	-5.97476
ANCHORING FIBRIL FORMATION	0.037852	0.010187	0.315285	0.753703	0.857765	-5.97545
PROTEIN REPAIR	-0.0668	-0.00216	-0.31467	0.754168	0.857765	-5.97564
CELLULAR HEXOSE TRANSPORT	0.048908	0.025239	0.313916	0.754737	0.857765	-5.97586
CDC42 GTPASE CYCLE	-0.02797	-0.01625	-0.30777	0.759383	0.86236	-5.97769
DISPLACEMENT OF DNA GLYCOSYLASE BY APEX1	-0.04602	-0.04267	-0.30491	0.761548	0.864007	-5.97853
REGULATION OF TLR BY ENDOGENOUS LIGAND	-0.03795	-0.01741	-0.30352	0.762607	0.864007	-5.97894
RHO GTPASES ACTIVATE PAKS	0.045076	-0.03159	0.303469	0.762643	0.864007	-5.97895
DISEASES OF PROGRAMMED CELL DEATH	0.03133	-0.04065	0.299083	0.76597	0.867091	-5.98022
COPII MEDIATED VESICLE TRANSPORT	-0.0445	0.02304	-0.29642	0.767995	0.868695	-5.98098
GLUCOSE METABOLISM	-0.0366	-0.04682	-0.2947	0.769296	0.86948	-5.98146
MITOCHONDRIAL BIOGENESIS	0.03104	-0.03592	0.293646	0.770101	0.869704	-5.98176
NEGATIVE EPIGENETIC REGULATION OF RRNA EXPRESSION	0.037746	-0.03229	0.292655	0.770855	0.869869	-5.98204
NEGATIVE FEEDBACK REGULATION OF MAPK PATHWAY	0.044092	-0.01443	0.291476	0.771751	0.870195	-5.98237
APOPTOSIS INDUCED DNA FRAGMENTATION	0.047677	0.043174	0.285025	0.776663	0.873942	-5.98415
BASE EXCISION REPAIR AP SITE FORMATION	0.04225	-0.06812	0.284279	0.777232	0.873942	-5.98435
PKA MEDIATED PHOSPHORYLATION OF CREB	0.03799	-0.02957	0.283908	0.777515	0.873942	-5.98445
CREB1 PHOSPHORYLATION THROUGH THE ACTIVATION OF ADENYLATE CYCLASE	0.03799	-0.02957	0.283908	0.777515	0.873942	-5.98445
ACTIVATION OF IRF3 IRF7 MEDIATED BY TBK1 IKK EPSILON	0.037275	-0.03122	0.28211	0.778886	0.87449	-5.98494
NUCLEAR RECEPTOR TRANSCRIPTION PATHWAY	-0.03058	0.021354	-0.28167	0.779225	0.87449	-5.98506
MECP2 REGULATES TRANSCRIPTION OF NEURONAL LIGANDS	0.036225	-0.01532	0.278776	0.781431	0.87628	-5.98584
RSK ACTIVATION	-0.04431	0.002053	-0.27787	0.782126	0.876373	-5.98608
SIGNALING BY ACTIVIN	0.028378	-0.01914	0.27649	0.783177	0.876864	-5.98644
KSRP KHSRP BINDS AND DESTABILIZES MRNA	0.049531	-0.01655	0.274001	0.78508	0.878308	-5.9871
PLASMA LIPOPROTEIN CLEARANCE	-0.03342	-0.03729	-0.26756	0.790011	0.883135	-5.98877
G ALPHA Z SIGNALLING EVENTS	-0.03009	-0.02316	-0.26619	0.791055	0.883612	-5.98912
METABOLISM OF PORPHYRINS	-0.05183	-0.00378	-0.2618	0.794422	0.885436	-5.99023
HEME DEGRADATION	-0.05183	-0.00378	-0.2618	0.794422	0.885436	-5.99023
DNA DOUBLE STRAND BREAK RESPONSE	-0.02815	-0.05201	-0.26165	0.794543	0.885436	-5.99027
EGR2 AND SOX10 MEDIATED INITIATION OF SCHWANN CELL MYELINATION	-0.03499	0.013028	-0.26084	0.795161	0.885436	-5.99047
TOLL LIKE RECEPTOR TLR1 TLR2 CASCADE	0.019345	-0.01661	0.25829	0.797119	0.886926	-5.99111
ACTIVATION OF BAD AND TRANSLOCATION TO MITOCHONDRIA	0.030238	0.009397	0.256278	0.798664	0.887956	-5.9916
PYRUVATE METABOLISM	0.037681	-0.01492	0.255122	0.799552	0.888253	-5.99188
TICAM1 DEPENDENT ACTIVATION OF IRF3 IRF7	-0.03274	-0.02833	-0.2527	0.801413	0.88963	-5.99247
DAG AND IP3 SIGNALING	-0.03177	-0.02958	-0.25151	0.80233	0.889959	-5.99276
AZATHIOPRINE ADME	-0.04149	-0.00836	-0.2454	0.80703	0.894479	-5.99421
REGULATION OF GENE EXPRESSION IN EARLY PANCREATIC PRECURSOR CELLS	-0.05027	-0.06483	-0.24211	0.809568	0.896598	-5.99498
INTRA GOLGI AND RETROGRADE GOLGI TO ER TRAFFIC	-0.0313	0.0414	-0.23897	0.811994	0.89859	-5.99571
TICAM1 RIP1 MEDIATED IKK COMPLEX RECRUITMENT	0.02417	-0.03866	0.237679	0.812987	0.898808	-5.996
HSP90 CHAPERONE CYCLE FOR STEROID HORMONE RECEPTORS SHR IN THE PRESENCE OF LIGAND	-0.0258	0.000115	-0.23708	0.813446	0.898808	-5.99614
THROMBIN SIGNALLING THROUGH PROTEINASE ACTIVATED RECEPTORS PARS	-0.03161	-0.00582	-0.23532	0.814805	0.899612	-5.99654
G PROTEIN BETA GAMMA SIGNALLING	0.022258	0.024808	0.234515	0.81543	0.899612	-5.99672
RRNA PROCESSING	-0.04227	-0.08413	-0.23314	0.816495	0.900093	-5.99703
MITOTIC TELOPHASE CYTOKINESIS	0.039513	-0.04615	0.227716	0.820686	0.903574	-5.99822
SIGNALING BY FGFR4	-0.0176	0.008792	-0.22742	0.820914	0.903574	-5.99829
EPH EPHRIN MEDIATED REPULSION OF CELLS	-0.01914	-0.02975	-0.22396	0.823597	0.90583	-5.99904
FOXO MEDIATED TRANSCRIPTION OF CELL CYCLE GENES	0.029151	-0.048	0.220905	0.82596	0.907732	-5.99969
RRNA MODIFICATION IN THE NUCLEUS AND CYTOSOL	0.053285	-0.05804	0.219849	0.826778	0.907934	-5.99991
SUMOYLATION OF RNA BINDING PROTEINS	0.03286	-0.01139	0.217199	0.828833	0.908827	-6.00047
E2F MEDIATED REGULATION OF DNA REPLICATION	0.027861	-0.02436	0.217158	0.828865	0.908827	-6.00047
TRANSPORT TO THE GOLGI AND SUBSEQUENT MODIFICATION	0.026665	0.010587	0.216346	0.829495	0.908827	-6.00064
HYALURONAN METABOLISM	0.04305	-0.05417	0.213615	0.831613	0.909756	-6.00121
HYALURONAN UPTAKE AND DEGRADATION	0.04305	-0.05417	0.213615	0.831613	0.909756	-6.00121
REGULATION OF PLK1 ACTIVITY AT G2 M TRANSITION	0.031019	-0.03935	0.210848	0.833762	0.910964	-6.00177
FORMATION OF INCISION COMPLEX IN GG NER	-0.02339	-0.03401	-0.21055	0.83399	0.910964	-6.00183
ASSEMBLY OF THE ORC COMPLEX AT THE ORIGIN OF REPLICATION	-0.03568	-0.06351	-0.20838	0.835681	0.912115	-6.00226
TRP CHANNELS	0.039147	-0.0204	0.204297	0.838853	0.914676	-6.00307
SIGNALING BY BMP	-0.02224	0.012688	-0.20248	0.840264	0.914676	-6.00342
NUCLEAR ENVELOPE BREAKDOWN	-0.0261	-0.02504	-0.20214	0.840532	0.914676	-6.00349
RHO GTPASES ACTIVATE PKNS	0.033134	-0.05544	0.200975	0.841437	0.914676	-6.00372
TRANSCRIPTIONAL REGULATION OF WHITE ADIPOCYTE DIFFERENTIATION	0.018832	-0.04065	0.200919	0.841481	0.914676	-6.00373
FORMATION OF RNA POL II ELONGATION COMPLEX	-0.02172	-0.00187	-0.20043	0.841859	0.914676	-6.00382
NONSENSE MEDIATED DECAY NMD	0.042967	-0.0856	0.199128	0.842875	0.915085	-6.00407
RHOBTB3 ATPASE CYCLE	0.034372	-0.00255	0.197632	0.84404	0.915655	-6.00435
NUCLEOTIDE EXCISION REPAIR	-0.01797	-0.01876	-0.19234	0.848167	0.919436	-6.00534
INTEGRATION OF ENERGY METABOLISM	-0.01874	0.001931	-0.19103	0.849184	0.919843	-6.00558
SUMOYLATION OF DNA DAMAGE RESPONSE AND REPAIR PROTEINS	-0.01816	-0.01061	-0.18858	0.851094	0.920906	-6.00603
NEGATIVE REGULATION OF FGFR1 SIGNALING	-0.014	0.015346	-0.18812	0.851452	0.920906	-6.00611
COBALAMIN CBL VITAMIN B12 TRANSPORT AND METABOLISM	-0.03507	0.036413	-0.18488	0.853987	0.922254	-6.00669
TRANSPORT OF RCBL WITHIN THE BODY	-0.03507	0.036413	-0.18488	0.853987	0.922254	-6.00669
TP53 REGULATES TRANSCRIPTION OF SEVERAL ADDITIONAL CELL DEATH GENES WHOSE SPECIFIC ROLES IN P53 DEPENDENT APOPTOSIS REMAIN UNCERTAIN	-0.02776	0.052676	-0.18362	0.85497	0.92262	-6.00692
SIGNALING BY NUCLEAR RECEPTORS	0.016806	-0.01932	0.180986	0.857024	0.923618	-6.00738
METALLOPROTEASE DUBS	-0.02414	-0.03377	-0.18078	0.857185	0.923618	-6.00741
DISEASES OF BASE EXCISION REPAIR	0.026916	-0.06133	0.179614	0.858096	0.923905	-6.00761
SIRT1 NEGATIVELY REGULATES RRNA EXPRESSION	0.029273	-0.07639	0.172821	0.863408	0.92871	-6.00876
FGFR2 ALTERNATIVE SPLICING	0.022074	-0.01537	0.172248	0.863856	0.92871	-6.00885
RHOH GTPASE CYCLE	0.022	-0.02858	0.16993	0.86567	0.929192	-6.00923
NUCLEAR EVENTS KINASE AND TRANSCRIPTION FACTOR ACTIVATION	-0.01711	-0.02984	-0.1694	0.866084	0.929192	-6.00932
RAP1 SIGNALLING	0.025852	-0.01782	0.169188	0.866251	0.929192	-6.00936
CA2 PATHWAY	0.014682	-0.03463	0.166361	0.868464	0.930869	-6.00981
PURINE SALVAGE	-0.03172	0.02812	-0.16473	0.869744	0.931544	-6.01007
FORMATION OF THE BETA CATENIN TCF TRANSACTIVATING COMPLEX	0.023414	-0.06407	0.162232	0.8717	0.932941	-6.01046
DNA REPLICATION INITIATION	-0.03005	0.027828	-0.15139	0.880209	0.940653	-6.01209
RUNX1 AND FOXP3 CONTROL THE DEVELOPMENT OF REGULATORY T LYMPHOCYTES TREGS	0.021591	0.041113	0.151372	0.88022	0.940653	-6.01209
ACTIVATED NTRK3 SIGNALS THROUGH PI3K	0.018329	0.006654	0.14626	0.884235	0.943654	-6.01282
CELL CYCLE MITOTIC	-0.01397	-0.02637	-0.14591	0.884509	0.943654	-6.01287
CELL CELL COMMUNICATION	-0.01547	-0.04236	-0.14528	0.885006	0.943654	-6.01296
CA DEPENDENT EVENTS	-0.01677	-0.00453	-0.14428	0.885795	0.943793	-6.0131
CREB PHOSPHORYLATION	0.018801	-0.01168	0.142125	0.887485	0.944891	-6.01339
ADVANCED GLYCOSYLATION ENDPRODUCT RECEPTOR SIGNALING	0.020692	0.010708	0.139767	0.889339	0.945796	-6.01371
GASTRULATION	0.010756	-0.00535	0.139365	0.889656	0.945796	-6.01377
RETROGRADE NEUROTROPHIN SIGNALLING	-0.02583	-0.00436	-0.13528	0.892868	0.947072	-6.0143
RRNA MODIFICATION IN THE MITOCHONDRION	-0.02632	0.045227	-0.13472	0.89331	0.947072	-6.01438
RRNA PROCESSING IN THE MITOCHONDRION	-0.02632	0.045227	-0.13472	0.89331	0.947072	-6.01438
TFAP2A ACTS AS A TRANSCRIPTIONAL REPRESSOR DURING RETINOIC ACID INDUCED CELL DIFFERENTIATION	0.027215	-0.05897	0.133662	0.894143	0.947072	-6.01451
GLI PROTEINS BIND PROMOTERS OF HH RESPONSIVE GENES TO PROMOTE TRANSCRIPTION	-0.02194	-0.04036	-0.13288	0.894761	0.947072	-6.01461
ACTIVATED PKN1 STIMULATES TRANSCRIPTION OF AR ANDROGEN RECEPTOR REGULATED GENES KLK2 AND KLK3	0.023243	-0.06479	0.132663	0.89493	0.947072	-6.01464
INTERLEUKIN 36 PATHWAY	0.022667	-0.00826	0.131859	0.895563	0.947072	-6.01474
NR1H3 NR1H2 REGULATE GENE EXPRESSION LINKED TO CHOLESTEROL TRANSPORT AND EFFLUX	-0.01734	-0.02027	-0.13112	0.896147	0.947072	-6.01484
FLT3 SIGNALING THROUGH SRC FAMILY KINASES	0.017063	0.040411	0.128878	0.89791	0.948195	-6.01511
SHC MEDIATED CASCADE FGFR3	0.010773	0.029788	0.1276	0.898917	0.948195	-6.01527
RA BIOSYNTHESIS PATHWAY	0.025166	0.031933	0.126926	0.899448	0.948195	-6.01535
INTERLEUKIN 17 SIGNALING	-0.00951	-0.01046	-0.12641	0.899858	0.948195	-6.01542
EUKARYOTIC TRANSLATION ELONGATION	-0.02589	-0.09354	-0.12224	0.903144	0.950259	-6.01591
SELENOAMINO ACID METABOLISM	-0.02589	-0.09354	-0.12224	0.903144	0.950259	-6.01591
TRANSCRIPTIONAL REGULATION BY TP53	0.01013	-0.02167	0.117756	0.906677	0.953276	-6.01643
NICOTINAMIDE SALVAGING	-0.01036	-0.03689	-0.11483	0.908986	0.954688	-6.01676
REGULATION BY C FLIP	-0.01018	0.029786	-0.11436	0.909354	0.954688	-6.01681
FREE FATTY ACIDS REGULATE INSULIN SECRETION	-0.01823	-0.00714	-0.11231	0.910975	0.955636	-6.01703
REGULATION OF PTEN GENE TRANSCRIPTION	0.013701	-0.05311	0.111422	0.911676	0.955636	-6.01713
SUMOYLATION OF TRANSCRIPTION FACTORS	-0.01374	-0.00816	-0.10923	0.913407	0.955636	-6.01736
SUMOYLATION OF CHROMATIN ORGANIZATION PROTEINS	0.015472	-0.02293	0.108821	0.913728	0.955636	-6.0174
FORMATION OF THE EARLY ELONGATION COMPLEX	0.011838	0.008546	0.108147	0.914261	0.955636	-6.01747
MRNA CAPPING	0.011838	0.008546	0.108147	0.914261	0.955636	-6.01747
NCAM1 INTERACTIONS	-0.0113	0.031609	-0.10647	0.915588	0.956326	-6.01764
ACTIVATION OF NOXA AND TRANSLOCATION TO MITOCHONDRIA	-0.01422	-0.01592	-0.10034	0.920429	0.960681	-6.01825
KILLING MECHANISMS	0.012192	-0.04848	0.095244	0.924457	0.964182	-6.01873
PROLACTIN RECEPTOR SIGNALING	-0.01131	-0.07249	-0.09385	0.925558	0.964519	-6.01886
TOLL LIKE RECEPTOR CASCADES	0.006516	-0.01123	0.093133	0.926127	0.964519	-6.01892
ORGANELLE BIOGENESIS AND MAINTENANCE	-0.00898	-0.0357	-0.09063	0.928103	0.965875	-6.01914
POSITIVE EPIGENETIC REGULATION OF RRNA EXPRESSION	0.01232	-0.0377	0.086172	0.931633	0.968844	-6.01952
G PROTEIN MEDIATED EVENTS	-0.009	0.00312	-0.08234	0.93467	0.970922	-6.01983
DOWNSTREAM SIGNALING OF ACTIVATED FGFR3	-0.00592	0.014595	-0.08194	0.934987	0.970922	-6.01986
REGULATION OF FZD BY UBIQUITINATION	-0.00866	-0.0549	-0.07823	0.937922	0.972712	-6.02014
EARLY PHASE OF HIV LIFE CYCLE	-0.00865	0.023229	-0.07804	0.938069	0.972712	-6.02016
NETRIN 1 SIGNALING	0.010778	-0.0447	0.07618	0.939544	0.973536	-6.0203
RECEPTOR TYPE TYROSINE PROTEIN PHOSPHATASES	-0.01392	0.044897	-0.07328	0.941838	0.975208	-6.0205
B WICH COMPLEX POSITIVELY REGULATES RRNA EXPRESSION	-0.00946	-0.03603	-0.07106	0.9436	0.975439	-6.02066
ALTERNATIVE COMPLEMENT ACTIVATION	-0.00941	-0.01286	-0.07053	0.944018	0.975439	-6.02069
ER TO GOLGI ANTEROGRADE TRANSPORT	0.010072	0.014148	0.070422	0.944105	0.975439	-6.0207
NUCLEAR ENVELOPE NE REASSEMBLY	0.009448	-0.02735	0.067122	0.946721	0.977436	-6.02092
HEME SIGNALING	-0.00647	-0.04587	-0.06517	0.948271	0.977439	-6.02104
ACTIVATION OF BH3 ONLY PROTEINS	-0.00581	0.000818	-0.06457	0.948741	0.977439	-6.02108
CONDENSATION OF PROPHASE CHROMOSOMES	0.010024	-0.06173	0.063363	0.949701	0.977439	-6.02115
G ALPHA Q SIGNALLING EVENTS	-0.00387	-0.00934	-0.062	0.950782	0.977439	-6.02124
COMMON PATHWAY OF FIBRIN CLOT FORMATION	-0.01037	-5.23e-05	-0.0609	0.951657	0.977439	-6.0213
INTRINSIC PATHWAY FOR APOPTOSIS	0.005142	-0.00177	0.059544	0.952728	0.977439	-6.02138
DISEASES OF IMMUNE SYSTEM	-0.00533	0.003617	-0.05951	0.952755	0.977439	-6.02138
TRANSLESION SYNTHESIS BY POLK	-0.00762	-0.05391	-0.05856	0.953512	0.977439	-6.02143
TRANSCRIPTION COUPLED NUCLEOTIDE EXCISION REPAIR TC NER	-0.00547	-0.00873	-0.05851	0.953549	0.977439	-6.02144
DUAL INCISION IN TC NER	-0.00547	-0.00873	-0.05851	0.953549	0.977439	-6.02144
HUR ELAVL1 BINDS AND STABILIZES MRNA	-0.00986	-0.02693	-0.05693	0.954803	0.978025	-6.02152
REPRESSION OF WNT TARGET GENES	0.007413	-0.07143	0.052518	0.958301	0.980702	-6.02176
FORMATION OF APOPTOSOME	-0.00842	0.001224	-0.05151	0.9591	0.980702	-6.02181
MITOTIC PROMETAPHASE	0.005311	-0.03209	0.04976	0.960488	0.980702	-6.02189
PI3K EVENTS IN ERBB4 SIGNALING	-0.00841	0.037502	-0.0495	0.960693	0.980702	-6.0219
ESTROGEN DEPENDENT GENE EXPRESSION	-0.00546	-0.02972	-0.04932	0.960841	0.980702	-6.02191
TNFS BIND THEIR PHYSIOLOGICAL RECEPTORS	0.004379	0.021713	0.046603	0.962994	0.982199	-6.02204
CYCLIN D ASSOCIATED EVENTS IN G1	-0.00434	-0.01088	-0.04477	0.964449	0.982983	-6.02212
CD28 DEPENDENT VAV1 PATHWAY	-0.00459	0.004544	-0.04182	0.966789	0.984551	-6.02224
MITOTIC G1 PHASE AND G1 S TRANSITION	0.00386	-0.01634	0.039993	0.968239	0.984551	-6.02231
SURFACTANT METABOLISM	0.006042	-0.00268	0.039721	0.968455	0.984551	-6.02232
HIV TRANSCRIPTION ELONGATION	0.004261	2.17e-05	0.039193	0.968874	0.984551	-6.02234
CD28 DEPENDENT PI3K AKT SIGNALING	-0.00285	-0.01619	-0.03789	0.969905	0.984551	-6.02239
DOWNSTREAM SIGNALING OF ACTIVATED FGFR2	0.002863	0.020138	0.037632	0.970113	0.984551	-6.0224
METABOLISM OF CARBOHYDRATES	-0.00402	-0.03317	-0.03568	0.971659	0.984982	-6.02247
BASIGIN INTERACTIONS	-0.00442	-0.03836	-0.03536	0.971913	0.984982	-6.02248
SYNTHESIS OF VERY LONG CHAIN FATTY ACYL COAS	0.005367	-0.04886	0.032088	0.974515	0.986856	-6.02259
GERM LAYER FORMATION AT GASTRULATION	0.002953	-0.00796	0.030645	0.97566	0.986856	-6.02263
NGF STIMULATED TRANSCRIPTION	-0.00294	-0.04113	-0.03043	0.97583	0.986856	-6.02263
RECYCLING PATHWAY OF L1	0.003252	-0.02561	0.029539	0.976538	0.986876	-6.02266
INITIATION OF NUCLEAR ENVELOPE NE REFORMATION	-0.00434	-0.05591	-0.02758	0.978092	0.987749	-6.02271
TRAF6 MEDIATED INDUCTION OF TAK1 COMPLEX WITHIN TLR4 COMPLEX	-0.00294	-0.05699	-0.0263	0.979108	0.988078	-6.02275
FGFR1B LIGAND BINDING AND ACTIVATION	-0.00263	0.032876	-0.02104	0.983288	0.991598	-6.02287
DEFENSINS	0.002507	0.024774	0.019571	0.984454	0.992075	-6.0229
FIBRONECTIN MATRIX FORMATION	-0.00299	-0.057	-0.01849	0.985315	0.992244	-6.02291
METABOLISM OF STEROIDS	0.001496	-0.01674	0.016895	0.98658	0.99282	-6.02294
FATTY ACYL COA BIOSYNTHESIS	0.002425	-0.05597	0.015507	0.987682	0.993231	-6.02296
NICOTINATE METABOLISM	-0.0013	0.006354	-0.01382	0.989024	0.993882	-6.02299
REGULATION OF LIPID METABOLISM BY PPARALPHA	-0.00112	-0.03636	-0.01175	0.990669	0.994671	-6.02301
ACTIVATED NTRK2 SIGNALS THROUGH CDK5	0.0013	0.023177	0.01108	0.991198	0.994671	-6.02302
IRAK4 DEFICIENCY TLR2 4	0.001145	0.017134	0.010058	0.99201	0.994789	-6.02303
ACTIVATION OF PUMA AND TRANSLOCATION TO MITOCHONDRIA	0.000342	-0.01086	0.002563	0.997964	0.999922	-6.02308
ERKS ARE INACTIVATED	-0.00021	0.004395	-0.00125	0.999008	0.999922	-6.02308
EUKARYOTIC TRANSLATION INITIATION	1.91e-05	-0.06557	0.000104	0.999918	0.999922	-6.02308
DISEASES OF MITOTIC CELL CYCLE	1.03e-05	-0.0298	9.77e-05	0.999922	0.999922	-6.02308

## Sheet: Tumor GSVA
GSVA of Reactome curated pathways and signatures in tumor epithelial compartment. BH-corrected p-values and linear model fit from Limma package were used.
Pathways	logFC	AveExpr	t	P.Value	adj.P.Val	B	Contrast
LECTIN PATHWAY OF COMPLEMENT ACTIVATION	-0.55299	0.00368956	-4.09055	0.000140845	0.0220814	0.93197	Downregulated
NRAGE SIGNALS DEATH THROUGH JNK	-0.309614	-0.00744813	-3.6218	0.00063598	0.031672	-0.417656	Downregulated
IRAK4 DEFICIENCY TLR2 4	-0.305453	0.0368692	-3.49099	0.000952908	0.031672	-0.77734	Downregulated
WNT5A DEPENDENT INTERNALIZATION OF FZD2 FZD5 AND ROR2	-0.404328	-0.00366625	-3.448	0.00108651	0.031672	-0.893785	Downregulated
SYNTHESIS OF PROSTAGLANDINS PG AND THROMBOXANES TX	-0.41687	0.0085611	-3.37873	0.00133988	0.031672	-1.07952	Downregulated
PRESYNAPTIC DEPOLARIZATION AND CALCIUM CHANNEL OPENING	-0.428184	0.0228964	-3.31629	0.00161535	0.0321275	-1.24486	Downregulated
DNA REPLICATION INITIATION	-0.542492	0.0506945	-3.29805	0.00170544	0.0325177	-1.2928	Downregulated
PHASE II CONJUGATION OF COMPOUNDS	-0.534482	0.0482946	-3.24007	0.00202427	0.0340185	-1.44398	Downregulated
PURINE CATABOLISM	-0.571031	-0.0480822	-3.23949	0.00202776	0.0340185	-1.44549	Downregulated
SYNTHESIS SECRETION AND INACTIVATION OF GLUCOSE DEPENDENT INSULINOTROPIC POLYPEPTIDE GIP	-0.550979	-0.0835705	-3.16085	0.00255158	0.0384617	-1.6477	Downregulated
PEPTIDE HORMONE METABOLISM	-0.258034	0.00814767	-3.11907	0.0028792	0.0393817	-1.75377	Downregulated
PHASE 2 PLATEAU PHASE	-0.410506	0.0108162	-3.07506	0.00326668	0.0413022	-1.86445	Downregulated
FICOLINS BIND TO REPETITIVE CARBOHYDRATE STRUCTURES ON THE TARGET CELL SURFACE	-0.43476	0.00743017	-3.04126	0.00359686	0.0425678	-1.94872	Downregulated
PREDNISONE ADME	-0.473977	0.0120799	-3.02222	0.00379626	0.0438113	-1.99589	Downregulated
ABACAVIR ADME	-0.469096	0.00060281	-3.0168	0.00385491	0.0438113	-2.00929	Downregulated
DEFENSINS	-0.364034	0.0486113	-2.89069	0.00548222	0.0478691	-2.31611	Downregulated
ENDOGENOUS STEROLS	-0.385278	0.0330493	-2.8681	0.00583384	0.0491415	-2.37009	Downregulated
ASSEMBLY OF ACTIVE LPL AND LIPC LIPASE COMPLEXES	-0.325058	0.0109111	-2.85938	0.00597501	0.0497454	-2.39083	Downregulated
SIGNAL REGULATORY PROTEIN FAMILY INTERACTIONS	0.872733	-0.0263116	5.30587	2.03591e-06	0.00291543	4.76148	Upregulated
CLEC7A INFLAMMASOME PATHWAY	0.530239	-0.108171	4.60873	2.429e-05	0.0138611	2.51673	Upregulated
GRB2 SOS PROVIDES LINKAGE TO MAPK SIGNALING FOR INTEGRINS	0.516042	-0.0134631	4.55718	2.90386e-05	0.0138611	2.35536	Upregulated
RETROGRADE TRANSPORT AT THE TRANS GOLGI NETWORK	0.885148	-0.0117445	4.39961	4.98773e-05	0.0178561	1.86695	Upregulated
INTERLEUKIN 9 SIGNALING	0.536961	-0.0285711	4.20973	9.47405e-05	0.0208924	1.28868	Upregulated
TRANSCRIPTIONAL REGULATION BY THE AP 2 TFAP2 FAMILY OF TRANSCRIPTION FACTORS	0.430867	-0.0292296	4.1998	9.79411e-05	0.0208924	1.25877	Upregulated
NFE2L2 REGULATES PENTOSE PHOSPHATE PATHWAY GENES	0.639154	-0.0282369	4.15049	0.000115453	0.0208924	1.11074	Upregulated
SIGNALING BY VEGF	0.282361	-0.00773759	4.14721	0.000116717	0.0208924	1.10094	Upregulated
CELL CELL COMMUNICATION	0.459633	-0.0107231	4.03969	0.000166553	0.0220814	0.781328	Upregulated
METABOLISM OF COFACTORS	0.595666	-0.0282976	4.03414	0.00016962	0.0220814	0.764943	Upregulated
INTERLEUKIN 21 SIGNALING	0.425533	-0.00610805	3.99163	0.00019498	0.0232676	0.639846	Upregulated
SIGNAL TRANSDUCTION BY L1	0.401554	-0.0198148	3.92308	0.000243755	0.0233341	0.439574	Upregulated
TRANS GOLGI NETWORK VESICLE BUDDING	0.734069	-0.000849895	3.91495	0.000250261	0.0233341	0.415963	Upregulated
RECYCLING OF EIF2 GDP	0.736196	-0.0448966	3.9042	0.000259126	0.0233341	0.384763	Upregulated
GOLGI ASSOCIATED VESICLE BIOGENESIS	0.735666	0.00406692	3.89054	0.000270833	0.0233341	0.345171	Upregulated
DEFECTIVE LFNG CAUSES SCDO3	0.524227	-0.0632639	3.87441	0.000285303	0.0233341	0.298542	Upregulated
MHC CLASS II ANTIGEN PRESENTATION	0.367474	-0.0422371	3.86583	0.000293306	0.0233341	0.273765	Upregulated
NOTCH2 INTRACELLULAR DOMAIN REGULATES TRANSCRIPTION	0.335247	-0.0307306	3.81312	0.000347392	0.02537	0.12228	Upregulated
STRIATED MUSCLE CONTRACTION	0.748162	-0.0430563	3.78389	0.000381395	0.02537	0.0387594	Upregulated
RHOU GTPASE CYCLE	0.455325	-0.0184911	3.78226	0.000383383	0.02537	0.0341116	Upregulated
TFAP2 AP 2 FAMILY REGULATES TRANSCRIPTION OF GROWTH FACTORS AND THEIR RECEPTORS	0.469258	-0.0206066	3.77708	0.000389763	0.02537	0.019356	Upregulated
EGFR TRANSACTIVATION BY GASTRIN	0.50769	-0.00607512	3.74691	0.000429008	0.0267104	-0.0663872	Upregulated
SERINE BIOSYNTHESIS	0.491997	-0.0136428	3.69972	0.000498078	0.0297186	-0.199696	Upregulated
GRB2 EVENTS IN ERBB2 SIGNALING	0.526589	-0.00566321	3.68408	0.000523223	0.0299702	-0.243648	Upregulated
LRR FLII INTERACTING PROTEIN 1 LRRFIP1 ACTIVATES TYPE I IFN PRODUCTION	0.614856	-0.0255852	3.64453	0.000592373	0.031672	-0.354353	Upregulated
REGULATION OF INSULIN LIKE GROWTH FACTOR IGF TRANSPORT AND UPTAKE BY INSULIN LIKE GROWTH FACTOR BINDING PROTEINS IGFBPS	0.267203	0.0350935	3.63154	0.000616943	0.031672	-0.390576	Upregulated
ACTIVATION OF C3 AND C5	0.440502	-0.0341085	3.60355	0.000673191	0.031672	-0.468307	Upregulated
CONSTITUTIVE SIGNALING BY OVEREXPRESSED ERBB2	0.571958	-0.0126549	3.58212	0.000719554	0.031672	-0.527606	Upregulated
SIGNALING BY ERBB2	0.429748	-0.00214015	3.57918	0.000726139	0.031672	-0.535715	Upregulated
DISEASES OF GLYCOSYLATION	0.377286	-0.0167778	3.57656	0.00073207	0.031672	-0.542955	Upregulated
DOWNREGULATION OF ERBB2 SIGNALING	0.507315	-0.000416359	3.56025	0.00076999	0.031672	-0.587892	Upregulated
GASTRIN CREB SIGNALLING PATHWAY VIA PKC AND MAPK	0.480773	-0.00209061	3.5532	0.00078697	0.031672	-0.607296	Upregulated
CROSS PRESENTATION OF PARTICULATE EXOGENOUS ANTIGENS PHAGOSOMES	0.416354	-0.00817174	3.53903	0.000822151	0.031672	-0.646188	Upregulated
GLYCOSAMINOGLYCAN METABOLISM	0.538987	-0.02908	3.5357	0.000830643	0.031672	-0.655325	Upregulated
SIGNALING BY KIT IN DISEASE	0.335346	-0.0250328	3.51746	0.000878605	0.031672	-0.705222	Upregulated
AMINO ACIDS REGULATE MTORC1	0.628498	-0.0195534	3.47636	0.000996536	0.031672	-0.817085	Upregulated
RHO GTPASES ACTIVATE NADPH OXIDASES	0.251339	0.010632	3.46218	0.00104058	0.031672	-0.855471	Upregulated
SIGNALING BY PDGFR IN DISEASE	0.435971	-0.00971515	3.44266	0.0011043	0.031672	-0.908189	Upregulated
MET ACTIVATES RAS SIGNALING	0.458478	0.000642365	3.43792	0.00112032	0.031672	-0.920961	Upregulated
SHC1 EVENTS IN EGFR SIGNALING	0.466053	0.00340287	3.43453	0.00113192	0.031672	-0.930098	Upregulated
TIE2 SIGNALING	0.381838	-0.0183774	3.42848	0.00115288	0.031672	-0.946366	Upregulated
ORGANIC CATION TRANSPORT	0.677927	-0.00989678	3.4219	0.00117613	0.031672	-0.964058	Upregulated
ORGANIC CATION ANION ZWITTERION TRANSPORT	0.677927	-0.00989678	3.4219	0.00117613	0.031672	-0.964058	Upregulated
RUNX1 REGULATES EXPRESSION OF COMPONENTS OF TIGHT JUNCTIONS	0.677927	-0.00989678	3.4219	0.00117613	0.031672	-0.964058	Upregulated
TNFR1 MEDIATED CERAMIDE PRODUCTION	0.529463	-0.0599844	3.41841	0.0011886	0.031672	-0.973411	Upregulated
SIGNALING BY PDGFRA TRANSMEMBRANE JUXTAMEMBRANE AND KINASE DOMAIN MUTANTS	0.466864	-0.0163096	3.41427	0.0012036	0.031672	-0.984524	Upregulated
KERATINIZATION	0.406975	-0.0302489	3.40937	0.00122158	0.031672	-0.997661	Upregulated
FORMATION OF THE CORNIFIED ENVELOPE	0.406975	-0.0302489	3.40937	0.00122158	0.031672	-0.997661	Upregulated
CELL JUNCTION ORGANIZATION	0.41029	0.000249722	3.40815	0.00122609	0.031672	-1.00092	Upregulated
RND2 GTPASE CYCLE	0.482218	-0.0363085	3.39996	0.00125682	0.031672	-1.02286	Upregulated
RAC3 GTPASE CYCLE	0.390557	-0.0144766	3.38758	0.00130463	0.031672	-1.05592	Upregulated
SHC1 EVENTS IN ERBB2 SIGNALING	0.437901	0.00150879	3.3857	0.00131205	0.031672	-1.06094	Upregulated
SHC1 EVENTS IN ERBB4 SIGNALING	0.542511	0.000421373	3.38025	0.00133375	0.031672	-1.07546	Upregulated
RHO GTPASES ACTIVATE IQGAPS	0.628406	-0.0217513	3.37668	0.00134816	0.031672	-1.08497	Upregulated
REGULATION OF IFNG SIGNALING	0.388372	-0.0226383	3.37345	0.00136133	0.031672	-1.09358	Upregulated
SIGNALING BY CSF1 M CSF IN MYELOID CELLS	0.29735	0.00365147	3.3694	0.00137798	0.031672	-1.10434	Upregulated
DOWNREGULATION OF ERBB2 ERBB3 SIGNALING	0.538295	-0.00777381	3.35563	0.00143615	0.031672	-1.14092	Upregulated
PRE NOTCH PROCESSING IN THE ENDOPLASMIC RETICULUM	0.470023	-0.0578994	3.34729	0.00147251	0.031672	-1.16303	Upregulated
HYALURONAN METABOLISM	0.598185	-0.0296759	3.34457	0.00148455	0.031672	-1.17023	Upregulated
HYALURONAN UPTAKE AND DEGRADATION	0.598185	-0.0296759	3.34457	0.00148455	0.031672	-1.17023	Upregulated
TETRAHYDROBIOPTERIN BH4 SYNTHESIS RECYCLING SALVAGE AND REGULATION	0.451873	-0.0366753	3.34022	0.00150398	0.031672	-1.18173	Upregulated
METABOLISM OF NITRIC OXIDE NOS3 ACTIVATION AND REGULATION	0.451873	-0.0366753	3.34022	0.00150398	0.031672	-1.18173	Upregulated
ENOS ACTIVATION	0.451873	-0.0366753	3.34022	0.00150398	0.031672	-1.18173	Upregulated
SIGNALING BY ERBB2 IN CANCER	0.432722	-0.0164424	3.33021	0.00154964	0.0317012	-1.20817	Upregulated
SIGNALING BY ERBB2 ECD MUTANTS	0.432722	-0.0164424	3.33021	0.00154964	0.0317012	-1.20817	Upregulated
SIGNALING BY MET	0.384604	0.0103253	3.32246	0.00158592	0.0319864	-1.22862	Upregulated
RET SIGNALING	0.298441	-0.0180815	3.30082	0.00169146	0.0325177	-1.28553	Upregulated
APOPTOTIC CLEAVAGE OF CELL ADHESION PROTEINS	0.584748	-0.0351734	3.29754	0.00170802	0.0325177	-1.29413	Upregulated
SIGNALING BY NOTCH2	0.289389	-0.030885	3.29405	0.0017258	0.0325177	-1.30328	Upregulated
RHOF GTPASE CYCLE	0.496849	-0.0484038	3.28272	0.00178477	0.0329458	-1.33293	Upregulated
SIGNALING BY SCF KIT	0.264701	-0.0249706	3.28088	0.00179453	0.0329458	-1.33775	Upregulated
RHOQ GTPASE CYCLE	0.591331	-0.0109776	3.26337	0.00188995	0.0339594	-1.38345	Upregulated
HEPARAN SULFATE HEPARIN HS GAG METABOLISM	0.48558	-0.0254469	3.26	0.00190882	0.0339594	-1.39221	Upregulated
GLYCOSPHINGOLIPID METABOLISM	0.654221	-0.063692	3.25371	0.0019446	0.0339594	-1.40859	Upregulated
SPHINGOLIPID METABOLISM	0.654221	-0.063692	3.25371	0.0019446	0.0339594	-1.40859	Upregulated
TP53 REGULATES METABOLIC GENES	0.413719	-0.00643737	3.23706	0.00204227	0.0340185	-1.45178	Upregulated
RND1 GTPASE CYCLE	0.406157	-0.0244669	3.23338	0.00206448	0.0340185	-1.46131	Upregulated
RND3 GTPASE CYCLE	0.465183	-0.0276497	3.22999	0.0020852	0.0340185	-1.47011	Upregulated
SIGNALING BY NOTCH3	0.28471	-0.0312313	3.22912	0.00209052	0.0340185	-1.47235	Upregulated
PYRIMIDINE SALVAGE	0.62134	-0.0323451	3.22092	0.00214144	0.0344555	-1.49355	Upregulated
RHO GTPASE CYCLE	0.312451	-0.00994031	3.2171	0.00216554	0.0344562	-1.50341	Upregulated
SIGNALLING TO ERKS	0.30209	-0.0225048	3.21144	0.00220175	0.0346474	-1.518	Upregulated
SIGNALING BY CYTOSOLIC FGFR1 FUSION MUTANTS	0.50601	-0.0168145	3.19907	0.00228287	0.0355334	-1.54985	Upregulated
NUCLEAR EVENTS MEDIATED BY NFE2L2	0.456361	-0.0129827	3.19397	0.00231711	0.0356785	-1.56295	Upregulated
DAP12 INTERACTIONS	0.262119	-0.014604	3.178	0.00242751	0.0369807	-1.60389	Upregulated
RHOJ GTPASE CYCLE	0.471298	-0.0204379	3.1508	0.00262701	0.0385526	-1.6733	Upregulated
INTERLEUKIN 27 SIGNALING	0.339011	0.000503799	3.15011	0.00263225	0.0385526	-1.67505	Upregulated
DOWNSTREAM SIGNAL TRANSDUCTION	0.377501	-0.0180983	3.14779	0.00264998	0.0385526	-1.68094	Upregulated
STAT3 NUCLEAR EVENTS DOWNSTREAM OF ALK SIGNALING	0.41223	-0.0287975	3.14444	0.00267586	0.0385526	-1.68948	Upregulated
SIGNALING BY HEDGEHOG	0.33945	-0.015334	3.14233	0.00269222	0.0385526	-1.69483	Upregulated
DCC MEDIATED ATTRACTIVE SIGNALING	0.527741	-0.07451	3.13745	0.00273045	0.0386844	-1.70722	Upregulated
SIGNALING BY FGFR4 IN DISEASE	0.427962	-0.0111023	3.13384	0.00275906	0.0386844	-1.71636	Upregulated
VEGFR2 MEDIATED VASCULAR PERMEABILITY	0.318407	0.0012202	3.13092	0.00278247	0.0386844	-1.72378	Upregulated
SIGNALING BY ERBB4	0.321286	0.00547601	3.11805	0.00288763	0.0393817	-1.75633	Upregulated
NUCLEAR EVENTS STIMULATED BY ALK SIGNALING IN CANCER	0.42209	0.0255566	3.10919	0.00296218	0.0395708	-1.77869	Upregulated
PTEN REGULATION	0.366675	-0.0261752	3.1064	0.00298609	0.0395708	-1.78574	Upregulated
ADHERENS JUNCTIONS INTERACTIONS	0.38342	0.0138311	3.10339	0.00301202	0.0395708	-1.79333	Upregulated
CELL CELL JUNCTION ORGANIZATION	0.38342	0.0138311	3.10339	0.00301202	0.0395708	-1.79333	Upregulated
RESPONSE TO ELEVATED PLATELET CYTOSOLIC CA2	0.199151	0.00710441	3.09003	0.00312964	0.0407422	-1.8269	Upregulated
RAC2 GTPASE CYCLE	0.279479	0.000653552	3.0867	0.00315967	0.0407625	-1.83527	Upregulated
SHC RELATED EVENTS TRIGGERED BY IGF1R	0.420228	0.00165579	3.07561	0.00326152	0.0413022	-1.86307	Upregulated
RUNX3 REGULATES P14 ARF	0.42992	-0.0261808	3.07278	0.00328803	0.0413022	-1.87015	Upregulated
DAP12 SIGNALING	0.253443	-0.0170818	3.06822	0.00333107	0.041479	-1.88154	Upregulated
L1CAM INTERACTIONS	0.309215	-0.0282088	3.0617	0.00339364	0.0418473	-1.89783	Upregulated
KEAP1 NFE2L2 PATHWAY	0.385057	-0.0141823	3.05823	0.00342732	0.0418473	-1.90648	Upregulated
CRMPS IN SEMA3A SIGNALING	0.410682	-0.0712925	3.05434	0.00346551	0.0418473	-1.91618	Upregulated
CELLULAR RESPONSE TO CHEMICAL STRESS	0.406173	-0.0125162	3.05192	0.00348945	0.0418473	-1.9222	Upregulated
RHOB GTPASE CYCLE	0.420827	-0.0241747	3.05018	0.00350676	0.0418473	-1.92653	Upregulated
CONSTITUTIVE SIGNALING BY EGFRVIII	0.348609	-0.00824048	3.01996	0.00382065	0.0438113	-2.00149	Upregulated
DISPLACEMENT OF DNA GLYCOSYLASE BY APEX1	0.442175	-0.0314753	3.01851	0.00383637	0.0438113	-2.00508	Upregulated
SIGNALING BY TGF BETA RECEPTOR COMPLEX	0.363574	-0.0141071	3.01745	0.00384781	0.0438113	-2.00768	Upregulated
ACTIVATED NTRK2 SIGNALS THROUGH RAS	0.37917	0.0104986	3.00367	0.00400044	0.0448067	-2.04166	Upregulated
INTERLEUKIN 15 SIGNALING	0.366018	-0.0266031	2.99685	0.00407808	0.0448067	-2.05844	Upregulated
REGULATION OF MRNA STABILITY BY PROTEINS THAT BIND AU RICH ELEMENTS	0.411179	-0.0120218	2.99487	0.00410094	0.0448067	-2.06332	Upregulated
VESICLE MEDIATED TRANSPORT	0.268391	0.0245655	2.99141	0.00414098	0.0448067	-2.0718	Upregulated
BUTYRATE RESPONSE FACTOR 1 BRF1 BINDS AND DESTABILIZES MRNA	0.572589	-0.0104557	2.98786	0.00418259	0.0448067	-2.08052	Upregulated
HEDGEHOG OFF STATE	0.342012	-0.0149772	2.98667	0.00419662	0.0448067	-2.08345	Upregulated
TRANSLOCATION OF SLC2A4 GLUT4 TO THE PLASMA MEMBRANE	0.485228	-0.0336286	2.98495	0.00421688	0.0448067	-2.08765	Upregulated
RAC1 GTPASE CYCLE	0.211206	-0.0129304	2.98234	0.00424801	0.0448067	-2.09407	Upregulated
REGULATION OF GENE EXPRESSION BY HYPOXIA INDUCIBLE FACTOR	0.316205	-0.000724547	2.9819	0.00425317	0.0448067	-2.09512	Upregulated
TRANSCRIPTIONAL REGULATION BY RUNX3	0.346679	-0.0235274	2.98171	0.00425544	0.0448067	-2.09559	Upregulated
INACTIVATION OF CSF3 G CSF SIGNALING	0.290188	-0.0161825	2.97614	0.00432247	0.0448067	-2.10922	Upregulated
REGULATION OF PTEN STABILITY AND ACTIVITY	0.427288	-0.017516	2.97321	0.00435817	0.0448067	-2.1164	Upregulated
SIGNALING BY TGFB FAMILY MEMBERS	0.291197	-0.00854805	2.97145	0.00437976	0.0448067	-2.1207	Upregulated
SIGNALING BY FGFR1 IN DISEASE	0.231543	0.0291857	2.96933	0.00440581	0.0448067	-2.12588	Upregulated
CELL SURFACE INTERACTIONS AT THE VASCULAR WALL	0.195901	-0.00151089	2.96884	0.00441183	0.0448067	-2.12707	Upregulated
MET PROMOTES CELL MOTILITY	0.342829	0.0167451	2.96123	0.00450683	0.0453322	-2.14564	Upregulated
SIGNALING BY NOTCH	0.316033	-0.0218075	2.95818	0.00454546	0.0453322	-2.15308	Upregulated
CONSTITUTIVE SIGNALING BY LIGAND RESPONSIVE EGFR CANCER VARIANTS	0.380965	-0.00934933	2.95172	0.00462822	0.0453322	-2.1688	Upregulated
HSF1 DEPENDENT TRANSACTIVATION	0.307001	-0.0113037	2.94813	0.0046748	0.0453322	-2.17752	Upregulated
RAB GERANYLGERANYLATION	0.641686	-0.0179671	2.94749	0.00468321	0.0453322	-2.17909	Upregulated
ACTIVATED NTRK3 SIGNALS THROUGH RAS	0.424166	-0.00404592	2.9452	0.00471311	0.0453322	-2.18463	Upregulated
PRE NOTCH PROCESSING IN GOLGI	0.381184	-0.0603028	2.94383	0.0047312	0.0453322	-2.18797	Upregulated
DETOXIFICATION OF REACTIVE OXYGEN SPECIES	0.449611	-0.0142977	2.94371	0.00473278	0.0453322	-2.18826	Upregulated
LYSOSOME VESICLE BIOGENESIS	0.626406	-0.00471478	2.94014	0.00478014	0.0453322	-2.19693	Upregulated
INSERTION OF TAIL ANCHORED PROTEINS INTO THE ENDOPLASMIC RETICULUM MEMBRANE	0.626406	-0.00471478	2.94014	0.00478014	0.0453322	-2.19693	Upregulated
IRF3 MEDIATED INDUCTION OF TYPE I IFN	0.332628	-0.0516295	2.92951	0.00492358	0.0461471	-2.22267	Upregulated
EGR2 AND SOX10 MEDIATED INITIATION OF SCHWANN CELL MYELINATION	0.374025	0.00158923	2.92829	0.00494023	0.0461471	-2.2256	Upregulated
NOTCH3 ACTIVATION AND TRANSMISSION OF SIGNAL TO THE NUCLEUS	0.306002	-0.0378917	2.92666	0.00496274	0.0461471	-2.22956	Upregulated
E3 UBIQUITIN LIGASES UBIQUITINATE TARGET PROTEINS	0.499547	-0.0238502	2.91864	0.00507446	0.0468815	-2.24893	Upregulated
INTERACTION BETWEEN L1 AND ANKYRINS	0.513944	-0.0604655	2.91139	0.00517747	0.0472196	-2.26641	Upregulated
SIGNALING BY ALK IN CANCER	0.397683	0.0140145	2.91059	0.00518882	0.0472196	-2.26831	Upregulated
RAB GEFS EXCHANGE GTP FOR GDP ON RABS	0.428342	-0.00341506	2.90912	0.00520998	0.0472196	-2.27185	Upregulated
NEF MEDIATED DOWNREGULATION OF MHC CLASS I COMPLEX CELL SURFACE EXPRESSION	0.580468	-0.045185	2.90621	0.00525212	0.0473021	-2.27885	Upregulated
NOTCH2 ACTIVATION AND TRANSMISSION OF SIGNAL TO THE NUCLEUS	0.314794	-0.0290355	2.90355	0.00529103	0.0473547	-2.28527	Upregulated
REGULATION OF RUNX3 EXPRESSION AND ACTIVITY	0.42018	-0.037403	2.89711	0.005386	0.0476247	-2.30073	Upregulated
INLA MEDIATED ENTRY OF LISTERIA MONOCYTOGENES INTO HOST CELLS	0.585871	-0.0101724	2.89693	0.00538865	0.0476247	-2.30116	Upregulated
SIGNALING BY ALK	0.320336	-0.0307281	2.89476	0.00542097	0.0476247	-2.30635	Upregulated
CELL EXTRACELLULAR MATRIX INTERACTIONS	0.530998	-0.0230809	2.88815	0.00552078	0.0479137	-2.3222	Upregulated
SIGNALING BY CSF3 G CSF	0.32476	-0.00823355	2.87648	0.00570099	0.0490878	-2.3501	Upregulated
TRANSCRIPTIONAL REGULATION BY RUNX2	0.299097	-0.00769733	2.87477	0.00572797	0.0490878	-2.35419	Upregulated
SIGNALING BY FGFR IN DISEASE	0.177495	0.0138509	2.87183	0.00577434	0.0490878	-2.36119	Upregulated
TYPE I HEMIDESMOSOME ASSEMBLY	0.399113	0.00245928	2.87065	0.00579318	0.0490878	-2.36402	Upregulated
SIGNALING BY PTK6	0.355141	-0.0210981	2.8648	0.00588694	0.0492988	-2.37795	Upregulated
EPHRIN SIGNALING	0.363437	-0.0479636	2.85569	0.00603574	0.0497921	-2.3996	Upregulated
SIGNALING BY EGFR IN CANCER	0.36829	-0.00794989	2.85313	0.00607826	0.0497921	-2.40569	Upregulated
SIGNALING BY RECEPTOR TYROSINE KINASES	0.16763	0.00270054	2.85273	0.00608493	0.0497921	-2.40664	Upregulated
AMPK INHIBITS CHREBP TRANSCRIPTIONAL ACTIVATION ACTIVITY	0.409331	-0.0142294	2.84867	0.00615275	0.0499242	-2.41625	Upregulated
MEMBRANE TRAFFICKING	0.273232	0.0101565	2.84694	0.00618195	0.0499242	-2.42036	Upregulated
RUNX2 REGULATES GENES INVOLVED IN CELL MIGRATION	0.401726	0.00879598	2.84554	0.00620566	0.0499242	-2.42367	Upregulated
ADRENALINE NORADRENALINE INHIBITS INSULIN SECRETION	-0.285311	0.0128828	-2.84045	0.00629251	0.0501287	-2.43572
ERYTHROPOIETIN ACTIVATES PHOSPHOLIPASE C GAMMA PLCG	-0.375274	0.00359908	-2.83995	0.00630109	0.0501287	-2.4369
CHONDROITIN SULFATE DERMATAN SULFATE METABOLISM	0.508966	-0.0315204	2.83184	0.00644203	0.0501358	-2.45606
A TETRASACCHARIDE LINKER SEQUENCE IS REQUIRED FOR GAG SYNTHESIS	0.508966	-0.0315204	2.83184	0.00644203	0.0501358	-2.45606
DISEASES ASSOCIATED WITH GLYCOSAMINOGLYCAN METABOLISM	0.508966	-0.0315204	2.83184	0.00644203	0.0501358	-2.45606
DEFECTIVE B4GALT7 CAUSES EDS PROGEROID TYPE	0.508966	-0.0315204	2.83184	0.00644203	0.0501358	-2.45606
SYNTHESIS SECRETION AND DEACYLATION OF GHRELIN	-0.37734	-0.0220529	-2.82455	0.00657119	0.0508377	-2.47326
ANTIGEN PRESENTATION FOLDING ASSEMBLY AND PEPTIDE LOADING OF CLASS I MHC	0.538012	-0.0315023	2.82277	0.00660322	0.0508377	-2.47747
DEFECTIVE CFTR CAUSES CYSTIC FIBROSIS	0.476607	-0.0328121	2.81654	0.00671585	0.0514283	-2.49211
TGF BETA RECEPTOR SIGNALING ACTIVATES SMADS	0.304012	-0.0286562	2.8102	0.00683252	0.0520434	-2.50701
SIGNALLING TO RAS	0.27142	-0.0332397	2.8073	0.00688646	0.0521116	-2.51381
HEDGEHOG ON STATE	0.32962	-0.0260203	2.80392	0.00694984	0.0521116	-2.52174
HEDGEHOG LIGAND BIOGENESIS	0.461522	-0.0371316	2.80365	0.00695489	0.0521116	-2.52237
ATF4 ACTIVATES GENES IN RESPONSE TO ENDOPLASMIC RETICULUM STRESS	0.457781	-0.0116759	2.79852	0.00705213	0.0521116	-2.53437
PERK REGULATES GENE EXPRESSION	0.457781	-0.0116759	2.79852	0.00705213	0.0521116	-2.53437
DISEASES ASSOCIATED WITH O GLYCOSYLATION OF PROTEINS	0.319066	-0.0174614	2.79707	0.00707981	0.0521116	-2.53776
PLASMA LIPOPROTEIN CLEARANCE	0.360244	-0.000547171	2.79622	0.00709621	0.0521116	-2.53976
NOTCH3 INTRACELLULAR DOMAIN REGULATES TRANSCRIPTION	0.268756	-0.0247562	2.79417	0.00713564	0.0521338	-2.54455
PARASITE INFECTION	0.198537	-0.00105549	2.78744	0.00726657	0.0526622	-2.56027
PLATELET AGGREGATION PLUG FORMATION	0.278905	0.00190147	2.78369	0.00734039	0.0526622	-2.569
IRON UPTAKE AND TRANSPORT	0.457702	0.0117973	2.78066	0.00740078	0.0526622	-2.57608
MITOCHONDRIAL TRANSLATION	0.597661	-0.0331521	2.77703	0.00747352	0.0526622	-2.58453
DEVELOPMENTAL BIOLOGY	0.206362	-0.0164264	2.77701	0.00747396	0.0526622	-2.58458
GPER1 SIGNALING	0.271861	0.00524323	2.77622	0.00748984	0.0526622	-2.58641
TRANSLATION OF SARS COV 1 STRUCTURAL PROTEINS	0.439575	-0.0141882	2.77579	0.00749857	0.0526622	-2.58742
MTOR SIGNALLING	0.336073	-0.046009	2.77561	0.00750215	0.0526622	-2.58783
ALK MUTANTS BIND TKIS	0.389217	0.0495088	2.77106	0.00759465	0.052888	-2.59841
SYNTHESIS OF VERY LONG CHAIN FATTY ACYL COAS	0.425829	-0.0397789	2.77039	0.00760818	0.052888	-2.59995
CELLULAR RESPONSE TO HEAT STRESS	0.268816	-0.00432192	2.76594	0.00769982	0.0528942	-2.61028
DEACTIVATION OF THE BETA CATENIN TRANSACTIVATING COMPLEX	0.36273	-0.0398544	2.76585	0.0077016	0.0528942	-2.61048
NEGATIVE REGULATION OF NOTCH4 SIGNALING	0.432522	-0.0200328	2.76344	0.0077518	0.0528942	-2.61609
UCH PROTEINASES	0.406569	-0.0282943	2.76319	0.00775684	0.0528942	-2.61665
SIGNALING BY NOTCH4	0.305101	-0.0221581	2.75915	0.00784155	0.0532185	-2.62602
DEGRADATION OF GLI1 BY THE PROTEASOME	0.379637	-0.0149659	2.75484	0.00793268	0.053583	-2.63599
RHOH GTPASE CYCLE	0.335736	-0.00378412	2.74953	0.00804648	0.0537749	-2.64828
PCP CE PATHWAY	0.242386	-0.0246016	2.74423	0.00816127	0.0537749	-2.66049
SIGNALING BY PDGF	0.269525	0.00646265	2.74355	0.0081763	0.0537749	-2.66208
DEGRADATION OF AXIN	0.425037	-0.034743	2.7425	0.00819911	0.0537749	-2.66448
SIGNALING BY EGFR	0.329124	-0.0139908	2.74105	0.00823109	0.0537749	-2.66783
REGULATION OF RUNX2 EXPRESSION AND ACTIVITY	0.311467	-0.0035309	2.73916	0.00827279	0.0537749	-2.67219
SYNDECAN INTERACTIONS	0.383355	0.0242239	2.73887	0.00827911	0.0537749	-2.67285
RHOD GTPASE CYCLE	0.350195	-0.0199207	2.73808	0.00829672	0.0537749	-2.67468
SEMA3A PLEXIN REPULSION SIGNALING BY INHIBITING INTEGRIN ADHESION	0.412756	-0.0559519	2.73666	0.00832824	0.0537749	-2.67795
REGULATION OF MECP2 EXPRESSION AND ACTIVITY	0.393585	-0.00822599	2.73628	0.00833662	0.0537749	-2.67881
PECAM1 INTERACTIONS	0.309209	-0.0260338	2.72927	0.00849409	0.054545	-2.69494
INTERLEUKIN 3 INTERLEUKIN 5 AND GM CSF SIGNALING	0.1702	-0.0134963	2.72652	0.00855645	0.0547002	-2.70124
METABOLISM OF STEROID HORMONES	-0.40362	0.0341642	-2.7211	0.00868086	0.0552489	-2.71367
CARGO CONCENTRATION IN THE ER	0.435359	-0.0172816	2.71674	0.00878212	0.0554891	-2.72365
FGFR2 MUTANT RECEPTOR ACTIVATION	-0.23113	0.0156909	-2.71615	0.0087961	0.0554891	-2.72502
NOTCH HLH TRANSCRIPTION PATHWAY	0.292599	-0.0391689	2.70628	0.00902955	0.0567119	-2.74756
DEGRADATION OF DVL	0.458155	-0.0314654	2.70449	0.00907271	0.0567341	-2.75166
BMAL1 CLOCK NPAS2 ACTIVATES CIRCADIAN GENE EXPRESSION	0.566697	-0.0527583	2.6991	0.00920308	0.0570774	-2.76393
DISEASES OF METABOLISM	0.269181	-0.0288203	2.69893	0.00920731	0.0570774	-2.76433
FGFR2C LIGAND BINDING AND ACTIVATION	-0.348893	0.0392298	-2.69157	0.00938846	0.0579494	-2.78108
MOLECULES ASSOCIATED WITH ELASTIC FIBRES	0.280502	-0.0367698	2.68937	0.00944309	0.0580152	-2.78606
AMINO ACID TRANSPORT ACROSS THE PLASMA MEMBRANE	0.527358	0.0439184	2.68628	0.00952066	0.0580152	-2.79309
TRANSPORT OF INORGANIC CATIONS ANIONS AND AMINO ACIDS OLIGOPEPTIDES	0.527358	0.0439184	2.68628	0.00952066	0.0580152	-2.79309
SYNTHESIS OF 5 EICOSATETRAENOIC ACIDS	0.571708	-0.028555	2.68205	0.00962743	0.0581708	-2.80268
SYNTHESIS OF 12 EICOSATETRAENOIC ACID DERIVATIVES	0.571708	-0.028555	2.68205	0.00962743	0.0581708	-2.80268
CYTOPROTECTION BY HMOX1	0.414594	-0.0170313	2.67822	0.00972517	0.0585144	-2.81135
UNFOLDED PROTEIN RESPONSE UPR	0.315378	-0.0153126	2.67575	0.00978871	0.0586379	-2.81694
RHOV GTPASE CYCLE	0.426377	-0.0370084	2.67325	0.0098535	0.0586379	-2.82261
SCF BETA TRCP MEDIATED DEGRADATION OF EMI1	0.418225	-0.0188508	2.67267	0.00986854	0.0586379	-2.82392
AUF1 HNRNP D0 BINDS AND DESTABILIZES MRNA	0.433917	-0.0109336	2.66886	0.00996791	0.0586601	-2.83252
ESTROGEN BIOSYNTHESIS	-0.429257	0.0678333	-2.66753	0.0100028	0.0586601	-2.83552
METABOLISM OF CARBOHYDRATES	0.302061	-0.0102859	2.66668	0.0100252	0.0586601	-2.83744
INTERLEUKIN 18 SIGNALING	-0.331329	0.031549	-2.66627	0.0100361	0.0586601	-2.83837
EGFR DOWNREGULATION	0.353578	-0.0191543	2.66119	0.0101709	0.0592064	-2.84982
INTEGRIN SIGNALING	0.242886	-0.00636139	2.65829	0.0102488	0.0593031	-2.85636
ABC TRANSPORTER DISORDERS	0.437214	-0.0312172	2.65749	0.0102704	0.0593031	-2.85817
SIGNALING BY NTRK2 TRKB	0.242404	-0.0138833	2.6552	0.010332	0.0594196	-2.8633
COOPERATION OF PREFOLDIN AND TRIC CCT IN ACTIN AND TUBULIN FOLDING	0.58253	-0.0412012	2.65168	0.010428	0.0594934	-2.87123
FOLDING OF ACTIN BY CCT TRIC	0.58253	-0.0412012	2.65168	0.010428	0.0594934	-2.87123
REGULATION OF KIT SIGNALING	0.266233	-0.0492035	2.64987	0.0104776	0.0595023	-2.87531
SUMOYLATION OF DNA METHYLATION PROTEINS	0.452265	-0.0152208	2.64859	0.0105126	0.0595023	-2.87816
RUNX1 INTERACTS WITH CO FACTORS WHOSE PRECISE EFFECT ON RUNX1 TARGETS IS NOT KNOWN	0.394628	-0.0427763	2.64189	0.0106987	0.0602283	-2.8932
PRE NOTCH EXPRESSION AND PROCESSING	0.343104	-0.0309518	2.64095	0.010725	0.0602283	-2.89531
TRANSCRIPTIONAL ACTIVITY OF SMAD2 SMAD3 SMAD4 HETEROTRIMER	0.393559	-0.00107803	2.63604	0.0108634	0.0606486	-2.90629
CD209 DC SIGN SIGNALING	0.233512	-0.0284587	2.6353	0.0108846	0.0606486	-2.90796
SEMA4D INDUCED CELL MIGRATION AND GROWTH CONE COLLAPSE	0.465817	-0.023551	2.62985	0.0110405	0.0610356	-2.92014
ETHANOL OXIDATION	-0.403736	0.0460865	-2.62812	0.0110903	0.0610356	-2.924
RHOG GTPASE CYCLE	0.376581	-0.02318	2.6266	0.0111343	0.0610356	-2.92738
FGFR2 LIGAND BINDING AND ACTIVATION	-0.326575	0.0225491	-2.62547	0.0111671	0.0610356	-2.9299
PHOSPHOLIPASE C MEDIATED CASCADE FGFR2	-0.326575	0.0225491	-2.62547	0.0111671	0.0610356	-2.9299
CELLULAR RESPONSE TO HYPOXIA	0.364038	-0.0184269	2.62297	0.0112401	0.0612011	-2.93548
REGULATION OF TP53 ACTIVITY THROUGH ACETYLATION	0.30352	0.0032469	2.6203	0.0113186	0.0613946	-2.94143
DOWNREGULATION OF ERBB4 SIGNALING	0.517376	-0.00281919	2.61604	0.0114445	0.0617774	-2.95091
DEGRADATION OF THE EXTRACELLULAR MATRIX	0.257753	0.0135288	2.61501	0.0114754	0.0617774	-2.95321
EPITHELIAL MESENCHYMAL TRANSITION EMT DURING GASTRULATION	0.324942	-0.0262953	2.61116	0.0115906	0.0620852	-2.96175
TRANSCRIPTIONAL REGULATION OF WHITE ADIPOCYTE DIFFERENTIATION	0.240329	-0.0313676	2.61021	0.0116193	0.0620852	-2.96387
ELASTIC FIBRE FORMATION	0.273164	-0.0353055	2.60272	0.0118472	0.062433	-2.98048
BIOLOGICAL OXIDATIONS	-0.276311	0.0123263	-2.60239	0.0118573	0.062433	-2.98121
SIGNALING BY NOTCH1 PEST DOMAIN MUTANTS IN CANCER	0.265342	-0.0226755	2.60104	0.011899	0.062433	-2.98421
PROCESSING OF CAPPED INTRONLESS PRE MRNA	0.543772	0.00662617	2.59954	0.0119452	0.062433	-2.98752
PROCESSING OF INTRONLESS PRE MRNAS	0.543772	0.00662617	2.59954	0.0119452	0.062433	-2.98752
SMAD2 SMAD3 SMAD4 HETEROTRIMER REGULATES TRANSCRIPTION	0.383766	-0.00754469	2.59874	0.0119701	0.062433	-2.9893
ROLE OF LAT2 NTAL LAB ON CALCIUM MOBILIZATION	0.206083	-0.0199097	2.59811	0.0119896	0.062433	-2.99069
GLI PROTEINS BIND PROMOTERS OF HH RESPONSIVE GENES TO PROMOTE TRANSCRIPTION	-0.389996	0.00975423	-2.58959	0.0122566	0.0635924	-3.00951
MET ACTIVATES RAP1 AND RAC1	0.383462	-0.00377487	2.57832	0.0126186	0.065234	-3.03436
PREVENTION OF PHAGOSOMAL LYSOSOMAL FUSION	0.526469	-0.0205346	2.56897	0.0129258	0.0665701	-3.05488
SIGNALING BY NOTCH1	0.258775	-0.01806	2.56693	0.012994	0.0665701	-3.05937
FLT3 SIGNALING	0.24721	-0.0195053	2.56501	0.0130579	0.0665701	-3.06356
EXTRA NUCLEAR ESTROGEN SIGNALING	0.19938	0.0159584	2.56383	0.0130978	0.0665701	-3.06615
RUNX3 REGULATES CDKN1A TRANSCRIPTION	0.367391	-0.0230913	2.56295	0.0131274	0.0665701	-3.06808
NFE2L2 REGULATING ANTI OXIDANT DETOXIFICATION ENZYMES	0.472463	-0.0263938	2.56144	0.0131783	0.0665701	-3.07138
NOTCH1 INTRACELLULAR DOMAIN REGULATES TRANSCRIPTION	0.290301	-0.0270749	2.56073	0.0132024	0.0665701	-3.07294
GLYOXYLATE METABOLISM AND GLYCINE DEGRADATION	0.557554	0.00178397	2.55729	0.0133194	0.0669241	-3.08046
PLATELET ACTIVATION SIGNALING AND AGGREGATION	0.167803	-0.000649207	2.55549	0.0133811	0.0669993	-3.0844
FIBRONECTIN MATRIX FORMATION	0.399137	-0.00789277	2.55179	0.0135084	0.0670059	-3.09247
INFLAMMASOMES	0.259139	-0.0190033	2.55152	0.0135178	0.0670059	-3.09306
ACTIVATION OF TRKA RECEPTORS	-0.334006	-0.0200422	-2.55113	0.0135314	0.0670059	-3.09392
REGULATION OF PTEN GENE TRANSCRIPTION	0.282425	-0.0369569	2.55003	0.0135696	0.0670059	-3.09632
PHASE 0 RAPID DEPOLARISATION	-0.338441	0.0201124	-2.54828	0.0136303	0.0670231	-3.10012
RORA ACTIVATES GENE EXPRESSION	0.415008	-0.0235483	2.54667	0.0136868	0.0670231	-3.10364
ACTIVATION OF THE TFAP2 AP 2 FAMILY OF TRANSCRIPTION FACTORS	0.508591	-0.0432267	2.5459	0.0137135	0.0670231	-3.1053
METABOLISM OF POLYAMINES	0.431137	-0.0384759	2.54089	0.0138904	0.0676566	-3.11621
SIGNAL ATTENUATION	0.442309	-0.0125272	2.53246	0.0141925	0.0684147	-3.13453
SIGNALING BY FLT3 ITD AND TKD MUTANTS	0.310387	-0.0338569	2.53214	0.0142042	0.0684147	-3.13523
INTERLEUKIN 4 AND INTERLEUKIN 13 SIGNALING	0.162719	-0.0048333	2.53149	0.0142275	0.0684147	-3.13662
CYCLIN A CDK2 ASSOCIATED EVENTS AT S PHASE ENTRY	0.329689	-0.0287467	2.53123	0.0142371	0.0684147	-3.1372
ENDOSOMAL VACUOLAR PATHWAY	0.447946	-0.0299783	2.5229	0.0145423	0.0694839	-3.15524
COPII MEDIATED VESICLE TRANSPORT	0.367622	-0.0138078	2.52251	0.0145567	0.0694839	-3.15608
SUPPRESSION OF PHAGOSOMAL MATURATION	0.456348	-0.0517066	2.52094	0.014615	0.0694979	-3.15948
MITOCHONDRIAL FATTY ACID BETA OXIDATION	-0.366036	0.00495859	-2.51982	0.0146567	0.0694979	-3.1619
SYNTHESIS OF 15 EICOSATETRAENOIC ACID DERIVATIVES	0.43324	0.0100115	2.51452	0.0148551	0.0702061	-3.17333
CARDIAC CONDUCTION	-0.230385	0.019939	-2.50614	0.0151743	0.0714791	-3.19139
GROWTH HORMONE RECEPTOR SIGNALING	0.218851	-0.0262779	2.50474	0.0152281	0.0714971	-3.19439
DOWNSTREAM SIGNALING EVENTS OF B CELL RECEPTOR BCR	0.267603	-0.0143308	2.50274	0.0153054	0.0716252	-3.19869
RHO GTPASES ACTIVATE PAKS	0.344559	-0.0021719	2.50074	0.0153833	0.0717552	-3.203
ABC FAMILY PROTEINS MEDIATED TRANSPORT	0.393519	-0.0347756	2.49685	0.0155353	0.0721761	-3.21135
GRB7 EVENTS IN ERBB2 SIGNALING	0.502661	-0.00919223	2.49585	0.0155743	0.0721761	-3.21348
LISTERIA MONOCYTOGENES ENTRY INTO HOST CELLS	0.447443	-0.0159165	2.49399	0.0156477	0.0722396	-3.21747
HOST INTERACTIONS OF HIV FACTORS	0.316264	-0.00765042	2.49295	0.0156889	0.0722396	-3.2197
NERVOUS SYSTEM DEVELOPMENT	0.191988	-0.00947763	2.48505	0.0160049	0.0727494	-3.23661
DISEASES OF SIGNAL TRANSDUCTION BY GROWTH FACTOR RECEPTORS AND SECOND MESSENGERS	0.179684	0.00217761	2.48333	0.0160742	0.0727494	-3.24028
NEUTROPHIL DEGRANULATION	0.168574	0.00104322	2.48276	0.0160973	0.0727494	-3.24149
POTENTIAL THERAPEUTICS FOR SARS	0.223516	-0.0172779	2.47855	0.016269	0.0727494	-3.25049
BETA DEFENSINS	-0.330837	0.0474369	-2.47776	0.0163012	0.0727494	-3.25216
MECP2 REGULATES NEURONAL RECEPTORS AND CHANNELS	0.322806	0.0133819	2.47722	0.0163236	0.0727494	-3.25333
NEPHRIN FAMILY INTERACTIONS	0.320012	-0.0287638	2.47569	0.0163862	0.0727494	-3.25658
CHONDROITIN SULFATE BIOSYNTHESIS	0.47095	-0.0296266	2.47234	0.0165249	0.0727494	-3.26372
DERMATAN SULFATE BIOSYNTHESIS	0.47095	-0.0296266	2.47234	0.0165249	0.0727494	-3.26372
CS DS DEGRADATION	0.47095	-0.0296266	2.47234	0.0165249	0.0727494	-3.26372
DEFECTIVE CHST3 CAUSES SEDCJD	0.47095	-0.0296266	2.47234	0.0165249	0.0727494	-3.26372
DEFECTIVE CHST14 CAUSES EDS MUSCULOCONTRACTURAL TYPE	0.47095	-0.0296266	2.47234	0.0165249	0.0727494	-3.26372
DEFECTIVE CHSY1 CAUSES TPBS	0.47095	-0.0296266	2.47234	0.0165249	0.0727494	-3.26372
TCF DEPENDENT SIGNALING IN RESPONSE TO WNT	0.239604	-0.0112388	2.4714	0.0165641	0.0727494	-3.26573
DISORDERS OF TRANSMEMBRANE TRANSPORTERS	0.386758	-0.0163552	2.47064	0.0165957	0.0727494	-3.26734
MET ACTIVATES PTK2 SIGNALING	0.287288	0.0210012	2.47016	0.0166156	0.0727494	-3.26836
REGULATION OF IFNA IFNB SIGNALING	0.232877	-0.0188158	2.46902	0.0166633	0.0727494	-3.27078
HISTIDINE CATABOLISM	-0.395038	0.0458735	-2.46666	0.0167623	0.0729592	-3.2758
PROTEIN UBIQUITINATION	0.419301	-0.0167999	2.46404	0.0168728	0.0732016	-3.28136
RNA POLYMERASE II TRANSCRIPTION TERMINATION	0.508388	-0.0115085	2.46292	0.0169202	0.0732016	-3.28374
GLYCOLYSIS	0.317611	-0.0066157	2.45583	0.0172236	0.0735308	-3.29878
REGULATION OF RAS BY GAPS	0.353809	-0.0164878	2.44882	0.017528	0.0735308	-3.3136
RAS PROCESSING	0.437737	0.000211409	2.44601	0.0176513	0.0735308	-3.31953
PHOSPHATE BOND HYDROLYSIS BY NTPDASE PROTEINS	-0.366609	0.0711464	-2.44554	0.017672	0.0735308	-3.32052
ER TO GOLGI ANTEROGRADE TRANSPORT	0.355858	0.000461384	2.44272	0.017797	0.0735308	-3.32648
METABOLISM OF ANGIOTENSINOGEN TO ANGIOTENSINS	-0.298895	0.0289077	-2.44048	0.0178963	0.0735308	-3.33119
BUDDING AND MATURATION OF HIV VIRION	0.504302	-0.0138548	2.43994	0.0179206	0.0735308	-3.33233
ASSEMBLY OF THE HIV VIRION	0.504302	-0.0138548	2.43994	0.0179206	0.0735308	-3.33233
GLYCOGEN STORAGE DISEASES	0.504302	-0.0138548	2.43994	0.0179206	0.0735308	-3.33233
GLYCOGEN SYNTHESIS	0.504302	-0.0138548	2.43994	0.0179206	0.0735308	-3.33233
MYOCLONIC EPILEPSY OF LAFORA	0.504302	-0.0138548	2.43994	0.0179206	0.0735308	-3.33233
N GLYCAN TRIMMING IN THE ER AND CALNEXIN CALRETICULIN CYCLE	0.504302	-0.0138548	2.43994	0.0179206	0.0735308	-3.33233
JOSEPHIN DOMAIN DUBS	0.504302	-0.0138548	2.43994	0.0179206	0.0735308	-3.33233
VLDLR INTERNALISATION AND DEGRADATION	0.504302	-0.0138548	2.43994	0.0179206	0.0735308	-3.33233
GLYCOGEN METABOLISM	0.504302	-0.0138548	2.43994	0.0179206	0.0735308	-3.33233
ER QUALITY CONTROL COMPARTMENT ERQC	0.504302	-0.0138548	2.43994	0.0179206	0.0735308	-3.33233
CALNEXIN CALRETICULIN CYCLE	0.504302	-0.0138548	2.43994	0.0179206	0.0735308	-3.33233
ENDOSOMAL SORTING COMPLEX REQUIRED FOR TRANSPORT ESCRT	0.504302	-0.0138548	2.43994	0.0179206	0.0735308	-3.33233
CDC42 GTPASE CYCLE	0.218042	-0.00733417	2.43705	0.0180503	0.0738513	-3.33842
ERYTHROPOIETIN ACTIVATES RAS	0.255161	-0.0140147	2.43272	0.0182459	0.0744391	-3.34753
DEGRADATION OF BETA CATENIN BY THE DESTRUCTION COMPLEX	0.332956	-0.0148575	2.42981	0.0183782	0.0747657	-3.35363
SIGNALING BY RHO GTPASES MIRO GTPASES AND RHOBTB3	0.234709	0.00147511	2.42729	0.0184936	0.0748525	-3.35892
RHO GTPASES ACTIVATE WASPS AND WAVES	0.310383	-0.00588005	2.42707	0.018504	0.0748525	-3.3594
VEGFR2 MEDIATED CELL PROLIFERATION	0.293898	0.0115521	2.42542	0.0185796	0.0749466	-3.36284
BETA CATENIN INDEPENDENT WNT SIGNALING	0.208929	-0.0218853	2.42166	0.0187542	0.0754383	-3.37073
BASIGIN INTERACTIONS	0.314411	-0.0144245	2.41876	0.0188892	0.0756597	-3.37679
GAB1 SIGNALOSOME	0.277164	-0.0104853	2.41822	0.0189149	0.0756597	-3.37793
ACTIVATED NTRK2 SIGNALS THROUGH FRS2 AND FRS3	0.314479	0.00514659	2.4167	0.018986	0.0757324	-3.3811
RHOBTB1 GTPASE CYCLE	0.4051	0.0299782	2.41357	0.019134	0.0759725	-3.38765
RHOA GTPASE CYCLE	0.268371	-0.0108862	2.41283	0.0191688	0.0759725	-3.38918
ATTENUATION PHASE	0.285737	-0.0113408	2.41196	0.0192101	0.0759725	-3.391
CLATHRIN MEDIATED ENDOCYTOSIS	0.236016	0.0350848	2.41095	0.0192584	0.0759725	-3.39311
SEMA4D IN SEMAPHORIN SIGNALING	0.435775	-0.0240574	2.40621	0.0194856	0.0765187	-3.403
PARACETAMOL ADME	-0.357999	-0.0128299	-2.40523	0.0195328	0.0765187	-3.40504
THE NLRP3 INFLAMMASOME	0.256239	-0.0244948	2.40472	0.0195572	0.0765187	-3.40609
RESPONSE OF EIF2AK1 HRI TO HEME DEFICIENCY	0.449926	-0.0105717	2.40284	0.0196485	0.0766666	-3.41002
STABILIZATION OF P53	0.346891	-0.0355477	2.40168	0.0197048	0.0766775	-3.41243
SARS COV 2 TARGETS HOST INTRACELLULAR SIGNALLING AND REGULATORY PATHWAYS	0.351927	0.00151411	2.3994	0.0198159	0.0769006	-3.41717
AKT PHOSPHORYLATES TARGETS IN THE NUCLEUS	0.278525	-0.0135316	2.3981	0.0198795	0.076939	-3.41987
SCF SKP2 MEDIATED DEGRADATION OF P27 P21	0.312792	-0.0268126	2.39251	0.0201552	0.0776019	-3.43147
PENTOSE PHOSPHATE PATHWAY	0.433698	0.0072835	2.39243	0.0201592	0.0776019	-3.43163
ERBB2 REGULATES CELL MOTILITY	0.383328	-0.0105144	2.38711	0.0204248	0.0781883	-3.44265
NOTCH4 INTRACELLULAR DOMAIN REGULATES TRANSCRIPTION	0.229432	-0.0244263	2.38612	0.0204744	0.0781883	-3.4447
SIGNALING BY FLT3 FUSION PROTEINS	0.311779	-0.047166	2.38611	0.0204753	0.0781883	-3.44473
ERBB2 ACTIVATES PTK6 SIGNALING	0.419379	-0.004035	2.38475	0.0205439	0.0782416	-3.44755
SIGNALING BY NOTCH1 HD DOMAIN MUTANTS IN CANCER	0.321411	-0.0348819	2.38203	0.0206817	0.0784407	-3.45318
DISEASES OF CARBOHYDRATE METABOLISM	0.470888	-0.0263375	2.38155	0.0207057	0.0784407	-3.45415
GP1B IX V ACTIVATION SIGNALLING	0.387101	0.0339653	2.37888	0.0208422	0.0786441	-3.45968
SIGNALING BY THE B CELL RECEPTOR BCR	0.188191	-0.00416466	2.37796	0.0208892	0.0786441	-3.46157
RESPONSE OF MTB TO PHAGOCYTOSIS	0.341086	-0.0146622	2.37728	0.0209242	0.0786441	-3.46298
ANTIGEN PROCESSING CROSS PRESENTATION	0.239929	-0.00427955	2.37282	0.0211539	0.0792996	-3.47216
ENERGY DEPENDENT REGULATION OF MTOR BY LKB1 AMPK	0.318121	-0.0510072	2.37148	0.0212234	0.0793523	-3.47492
CHROMATIN MODIFYING ENZYMES	0.295331	-0.0178252	2.3683	0.0213896	0.0797653	-3.48148
NUCLEOTIDE LIKE PURINERGIC RECEPTORS	-0.379624	0.0558265	-2.36507	0.0215595	0.08019	-3.48812
SIGNALING BY WNT	0.185131	-0.00780638	2.35655	0.0220124	0.0816627	-3.50559
PEROXISOMAL PROTEIN IMPORT	0.374236	-0.0405812	2.3533	0.0221876	0.0819416	-3.51224
STING MEDIATED INDUCTION OF HOST IMMUNE RESPONSES	0.264483	-0.0484755	2.35304	0.022202	0.0819416	-3.51279
FLT3 SIGNALING IN DISEASE	0.288161	-0.027794	2.35009	0.0223621	0.0822407	-3.51882
MITOCHONDRIAL CALCIUM ION TRANSPORT	0.517628	-0.0152275	2.34943	0.0223979	0.0822407	-3.52016
STAT5 ACTIVATION	0.286873	-0.0263652	2.34833	0.0224582	0.0822509	-3.52241
ACTIVATED NOTCH1 TRANSMITS SIGNAL TO THE NUCLEUS	0.2618	-0.0241557	2.34666	0.0225495	0.0823745	-3.52582
PKA ACTIVATION IN GLUCAGON SIGNALLING	0.332992	-0.00981599	2.34155	0.0228317	0.0831932	-3.53625
FCGAMMA RECEPTOR FCGR DEPENDENT PHAGOCYTOSIS	0.139551	-0.0103623	2.33923	0.0229607	0.0834509	-3.54097
EPHB MEDIATED FORWARD SIGNALING	0.266383	-0.017199	2.3368	0.0230965	0.0837322	-3.54592
SARS COV INFECTIONS	0.209925	-0.0134508	2.33195	0.0233701	0.0843286	-3.55579
PI3K EVENTS IN ERBB2 SIGNALING	0.343835	-0.0190744	2.33113	0.0234165	0.0843286	-3.55745
PROCESSIVE SYNTHESIS ON THE C STRAND OF THE TELOMERE	-0.249761	-0.00123937	-2.33076	0.0234377	0.0843286	-3.55821
TFAP2 AP 2 FAMILY REGULATES TRANSCRIPTION OF CELL CYCLE FACTORS	0.463843	-0.0377682	2.32628	0.0236931	0.0846496	-3.56729
REGULATION OF CHOLESTEROL BIOSYNTHESIS BY SREBP SREBF	0.38087	-0.00295371	2.32609	0.0237042	0.0846496	-3.56768
ACTIVATION OF GENE EXPRESSION BY SREBF SREBP	0.38087	-0.00295371	2.32609	0.0237042	0.0846496	-3.56768
APC C CDH1 MEDIATED DEGRADATION OF CDC20 AND OTHER APC C CDH1 TARGETED PROTEINS IN LATE MITOSIS EARLY G1	0.35429	-0.0246438	2.32284	0.0238911	0.0851048	-3.57426
REGULATION OF BACH1 ACTIVITY	0.389148	0.0220308	2.32076	0.0240116	0.0852406	-3.57847
RUNX3 REGULATES WNT SIGNALING	0.315648	-0.0735819	2.32013	0.0240483	0.0852406	-3.57975
MITOTIC TELOPHASE CYTOKINESIS	0.427638	0.0176097	2.31848	0.024144	0.0853685	-3.58307
SIGNALING BY FGFR	0.157462	0.00879046	2.31352	0.0244351	0.0857265	-3.5931
EPH EPHRIN MEDIATED REPULSION OF CELLS	0.24481	-0.0460581	2.31282	0.0244764	0.0857265	-3.59451
ACTIVATION OF PPARGC1A PGC 1ALPHA BY PHOSPHORYLATION	-0.238536	-0.0100099	-2.31206	0.0245213	0.0857265	-3.59605
PKA MEDIATED PHOSPHORYLATION OF CREB	0.278025	-0.0301998	2.31167	0.0245446	0.0857265	-3.59684
CREB1 PHOSPHORYLATION THROUGH THE ACTIVATION OF ADENYLATE CYCLASE	0.278025	-0.0301998	2.31167	0.0245446	0.0857265	-3.59684
ASSOCIATION OF TRIC CCT WITH TARGET PROTEINS DURING BIOSYNTHESIS	0.320888	-0.0476697	2.3073	0.0248045	0.0864234	-3.60565
DECTIN 1 MEDIATED NONCANONICAL NF KB SIGNALING	0.301358	0.00191187	2.30542	0.024917	0.0866048	-3.60943
SYNTHESIS OF ACTIVE UBIQUITIN ROLES OF E1 AND E2 ENZYMES	0.433367	-0.00251046	2.30393	0.0250064	0.0867052	-3.61243
APC CDC20 MEDIATED DEGRADATION OF NEK2A	0.436033	0.00333413	2.29746	0.0253983	0.0874511	-3.62542
REGULATION OF LOCALIZATION OF FOXO TRANSCRIPTION FACTORS	0.293651	-0.0152225	2.29663	0.0254489	0.0874511	-3.62708
ALTERNATIVE COMPLEMENT ACTIVATION	0.254263	-0.00660565	2.29622	0.0254742	0.0874511	-3.62791
FORMATION OF THE BETA CATENIN TCF TRANSACTIVATING COMPLEX	0.331556	-0.0313565	2.29554	0.0255155	0.0874511	-3.62927
INTERLEUKIN 7 SIGNALING	0.200585	-0.00655985	2.29529	0.0255313	0.0874511	-3.62978
TRANSCRIPTIONAL REGULATION OF GRANULOPOIESIS	0.250329	-0.0400835	2.29436	0.025588	0.0874511	-3.63164
MODULATION BY MTB OF HOST IMMUNE SYSTEM	0.315371	0.00891456	2.29105	0.0257923	0.0879394	-3.63828
TRANSCRIPTIONAL REGULATION BY VENTX	0.273863	-0.0253087	2.28367	0.0262525	0.0892959	-3.65304
P75NTR REGULATES AXONOGENESIS	-0.260365	0.000317846	-2.28128	0.0264032	0.0895956	-3.65781
ANTIGEN PROCESSING UBIQUITINATION PROTEASOME DEGRADATION	0.266886	-0.0187794	2.2777	0.02663	0.0900402	-3.66495
P2Y RECEPTORS	-0.354921	0.0314106	-2.2765	0.0267061	0.0900402	-3.66733
REGULATION OF PLK1 ACTIVITY AT G2 M TRANSITION	0.335898	0.00813067	2.27602	0.0267372	0.0900402	-3.6683
SURFACTANT METABOLISM	0.276404	-0.00078994	2.27526	0.0267857	0.0900402	-3.66981
TRANSFERRIN ENDOCYTOSIS AND RECYCLING	0.511724	0.0200484	2.27211	0.0269877	0.0903247	-3.67607
REGULATION OF FZD BY UBIQUITINATION	0.258812	0.00960062	2.27197	0.0269965	0.0903247	-3.67634
SEMAPHORIN INTERACTIONS	0.263333	0.00458403	2.27024	0.0271085	0.0904882	-3.6798
SARS COV 1 TARGETS HOST INTRACELLULAR SIGNALLING AND REGULATORY PATHWAYS	0.371992	-0.031445	2.2686	0.0272142	0.0905241	-3.68304
SYNTHESIS OF BILE ACIDS AND BILE SALTS	-0.359512	-0.00537213	-2.26424	0.0274986	0.0905241	-3.6917
SYNTHESIS OF BILE ACIDS AND BILE SALTS VIA 7ALPHA HYDROXYCHOLESTEROL	-0.359512	-0.00537213	-2.26424	0.0274986	0.0905241	-3.6917
SYNTHESIS OF BILE ACIDS AND BILE SALTS VIA 24 HYDROXYCHOLESTEROL	-0.359512	-0.00537213	-2.26424	0.0274986	0.0905241	-3.6917
SYNTHESIS OF BILE ACIDS AND BILE SALTS VIA 27 HYDROXYCHOLESTEROL	-0.359512	-0.00537213	-2.26424	0.0274986	0.0905241	-3.6917
BILE ACID AND BILE SALT METABOLISM	-0.359512	-0.00537213	-2.26424	0.0274986	0.0905241	-3.6917
SYNTHESIS OF LEUKOTRIENES LT AND EOXINS EX	0.462787	0.016969	2.26153	0.0276764	0.0905981	-3.69707
TRISTETRAPROLIN TTP ZFP36 BINDS AND DESTABILIZES MRNA	0.462787	0.016969	2.26153	0.0276764	0.0905981	-3.69707
ERYTHROPOIETIN ACTIVATES PHOSPHOINOSITIDE 3 KINASE PI3K	-0.232339	0.00888281	-2.26101	0.0277109	0.0905981	-3.6981
INACTIVATION OF CDC42 AND RAC1	0.511654	-0.0209086	2.25876	0.0278595	0.0906701	-3.70256
ACTIVATION OF RAC1 DOWNSTREAM OF NMDARS	0.511654	-0.0209086	2.25876	0.0278595	0.0906701	-3.70256
DOWNREGULATION OF SMAD2 3 SMAD4 TRANSCRIPTIONAL ACTIVITY	0.38469	-0.00998539	2.25337	0.0282186	0.0916304	-3.71322
PLASMA LIPOPROTEIN REMODELING	-0.218955	0.0377692	-2.24682	0.0286604	0.0928544	-3.72614
INFECTION WITH MYCOBACTERIUM TUBERCULOSIS	0.258542	-0.000938384	2.24531	0.0287632	0.0929772	-3.72912
METABOLISM OF RNA	0.307107	-0.0110507	2.24352	0.0288851	0.0931017	-3.73263
THE ROLE OF GTSE1 IN G2 M PROGRESSION AFTER G2 CHECKPOINT	0.351047	-0.0361122	2.24284	0.0289318	0.0931017	-3.73397
HCMV INFECTION	0.334144	0.0070325	2.23878	0.0292109	0.0935795	-3.74196
HCMV EARLY EVENTS	0.334144	0.0070325	2.23878	0.0292109	0.0935795	-3.74196
CHAPERONE MEDIATED AUTOPHAGY	0.3484	-0.0345754	2.23528	0.029454	0.0937048	-3.74884
REACTOMEMATURATION OF SARS COV 1 NUCLEOPROTEIN	0.371882	-0.0423325	2.23453	0.0295058	0.0937048	-3.7503
MATURATION OF SARS COV 2 NUCLEOPROTEIN	0.371882	-0.0423325	2.23453	0.0295058	0.0937048	-3.7503
POST TRANSLATIONAL PROTEIN MODIFICATION	0.19566	-0.000219118	2.23445	0.0295118	0.0937048	-3.75047
MET RECEPTOR RECYCLING	0.312544	-0.0035384	2.23131	0.0297313	0.0937451	-3.75663
TRANSPORT OF SMALL MOLECULES	0.190064	-0.00043991	2.23095	0.0297563	0.0937451	-3.75732
G PROTEIN ACTIVATION	-0.270461	-0.033217	-2.22936	0.0298683	0.0937451	-3.76044
THROMBOXANE SIGNALLING THROUGH TP RECEPTOR	-0.270461	-0.033217	-2.22936	0.0298683	0.0937451	-3.76044
COOPERATION OF PDCL PHLP1 AND TRIC CCT IN G PROTEIN BETA FOLDING	-0.270461	-0.033217	-2.22936	0.0298683	0.0937451	-3.76044
SIGNALING BY ACTIVIN	0.21142	0.0132387	2.22816	0.0299531	0.0937451	-3.76279
INTERLEUKIN 2 SIGNALING	0.169583	-0.00649714	2.22774	0.0299827	0.0937451	-3.76362
NON INTEGRIN MEMBRANE ECM INTERACTIONS	0.232144	0.0205654	2.22612	0.0300969	0.0938873	-3.76677
TRANSLATION OF SARS COV 2 STRUCTURAL PROTEINS	0.330433	-0.0281945	2.22451	0.0302115	0.0938873	-3.76993
DEGRADATION OF CYSTEINE AND HOMOCYSTEINE	0.331453	0.011985	2.22432	0.0302249	0.0938873	-3.77029
CARGO RECOGNITION FOR CLATHRIN MEDIATED ENDOCYTOSIS	0.208715	0.0323575	2.22295	0.030323	0.0939881	-3.77298
RUNX1 REGULATES TRANSCRIPTION OF GENES INVOLVED IN DIFFERENTIATION OF KERATINOCYTES	0.366317	-0.0299701	2.22036	0.0305082	0.0943579	-3.77803
REGULATION OF PTEN LOCALIZATION	0.379391	-0.00691778	2.2193	0.0305843	0.0943627	-3.7801
REGULATION OF RUNX1 EXPRESSION AND ACTIVITY	0.302997	-0.0364341	2.2185	0.0306415	0.0943627	-3.78165
REACTIONS SPECIFIC TO THE COMPLEX N GLYCAN SYNTHESIS PATHWAY	-0.423377	-0.026356	-2.21344	0.0310079	0.0952862	-3.79151
ESTROGEN DEPENDENT NUCLEAR EVENTS DOWNSTREAM OF ESR MEMBRANE SIGNALING	0.24077	0.00729562	2.20907	0.0313276	0.0960623	-3.80001
PI 3K CASCADE FGFR2	-0.189419	0.0177604	-2.20292	0.0317824	0.0972486	-3.81195
INFECTIOUS DISEASE	0.186162	-0.00757073	2.19918	0.0320617	0.0978941	-3.81919
ANTIMICROBIAL PEPTIDES	-0.197015	0.0429678	-2.19059	0.032712	0.0996672	-3.83581
ASPARAGINE N LINKED GLYCOSYLATION	0.318821	-0.0159957	2.18846	0.0328748	0.0999505	-3.83991
INTERLEUKIN 1 PROCESSING	0.222033	-0.0573097	2.18681	0.0330014	0.100123	-3.84309
TRANSCRIPTIONAL REGULATION OF TESTIS DIFFERENTIATION	-0.230077	0.0183507	-2.18227	0.0333524	0.100844	-3.85184
SIGNALING BY NUCLEAR RECEPTORS	0.217381	0.0129315	2.18191	0.03338	0.100844	-3.85252
SIGNALING BY HIPPO	0.428789	-0.0117445	2.17934	0.0335803	0.101236	-3.85747
NEGATIVE REGULATION OF MET ACTIVITY	0.334067	-0.0293424	2.17759	0.0337171	0.101435	-3.86082
ESR MEDIATED SIGNALING	0.223017	0.00887207	2.17661	0.0337939	0.101453	-3.8627
CASPASE ACTIVATION VIA DEATH RECEPTORS IN THE PRESENCE OF LIGAND	-0.190704	0.00898338	-2.17442	0.0339664	0.101757	-3.86691
SLC MEDIATED TRANSMEMBRANE TRANSPORT	0.239839	-0.00571604	2.17122	0.0342197	0.102119	-3.87305
POSITIVE EPIGENETIC REGULATION OF RRNA EXPRESSION	0.310112	-0.0122455	2.17109	0.0342299	0.102119	-3.87329
YAP1 AND WWTR1 TAZ STIMULATED GENE EXPRESSION	-0.37087	0.0377607	-2.16821	0.0344593	0.10259	-3.8788
RNA POLYMERASE II TRANSCRIPTION	0.183065	-0.00844669	2.16561	0.0346675	0.102995	-3.88377
LATE SARS COV 2 INFECTION EVENTS	0.326191	-0.0295197	2.16173	0.0349809	0.103711	-3.8912
CROSS PRESENTATION OF SOLUBLE EXOGENOUS ANTIGENS ENDOSOMES	0.271907	-0.00863217	2.15884	0.0352153	0.104118	-3.89671
INTERFERON SIGNALING	0.207524	-0.0253537	2.15797	0.0352862	0.104118	-3.89836
SIGNALING BY FGFR1	0.143512	0.0127992	2.15736	0.0353361	0.104118	-3.89953
CLASS I MHC MEDIATED ANTIGEN PROCESSING PRESENTATION	0.200746	-0.00771246	2.15538	0.0354977	0.104191	-3.90329
ACTIVATED NTRK3 SIGNALS THROUGH PI3K	-0.27155	-0.012037	-2.15465	0.0355576	0.104191	-3.90468
GPVI MEDIATED ACTIVATION CASCADE	0.165761	-0.00570592	2.15439	0.0355791	0.104191	-3.90518
TRANSPORT OF MATURE TRANSCRIPT TO CYTOPLASM	0.402264	0.0166817	2.15239	0.035744	0.104269	-3.90899
RELEASE OF APOPTOTIC FACTORS FROM THE MITOCHONDRIA	0.466565	-0.0159283	2.15148	0.0358188	0.104269	-3.91071
COLLAGEN FORMATION	0.225002	0.0187195	2.15141	0.0358244	0.104269	-3.91084
RHO GTPASES ACTIVATE ROCKS	0.420416	-0.0282964	2.14883	0.0360383	0.104679	-3.91574
PHENYLALANINE AND TYROSINE METABOLISM	-0.35951	0.00792168	-2.14665	0.0362201	0.104782	-3.91989
PHENYLALANINE METABOLISM	-0.35951	0.00792168	-2.14665	0.0362201	0.104782	-3.91989
RNA POLYMERASE III TRANSCRIPTION	0.337734	-0.0785318	2.14104	0.0366906	0.105542	-3.93051
RNA POLYMERASE III TRANSCRIPTION INITIATION FROM TYPE 1 PROMOTER	0.337734	-0.0785318	2.14104	0.0366906	0.105542	-3.93051
CLEC7A DECTIN 1 SIGNALING	0.180976	-0.0180342	2.1408	0.0367114	0.105542	-3.93098
CYTOCHROME P450 ARRANGED BY SUBSTRATE TYPE	-0.280643	0.0171654	-2.1393	0.0368381	0.105542	-3.93381
RMTS METHYLATE HISTONE ARGININES	0.338526	-0.0370276	2.13915	0.0368511	0.105542	-3.93411
TCR SIGNALING	0.163181	-0.00147403	2.13674	0.0370555	0.105915	-3.93866
RESOLUTION OF D LOOP STRUCTURES	-0.26845	0.0182422	-2.1341	0.0372809	0.106136	-3.94364
RESOLUTION OF D LOOP STRUCTURES THROUGH SYNTHESIS DEPENDENT STRAND ANNEALING SDSA	-0.26845	0.0182422	-2.1341	0.0372809	0.106136	-3.94364
PROTEIN LOCALIZATION	0.29159	-0.0301684	2.12945	0.0376808	0.106856	-3.95242
ATF6 ATF6 ALPHA ACTIVATES CHAPERONES	0.43061	0.0123593	2.12856	0.0377578	0.106856	-3.9541
ATF6 ATF6 ALPHA ACTIVATES CHAPERONE GENES	0.43061	0.0123593	2.12856	0.0377578	0.106856	-3.9541
EGFR INTERACTS WITH PHOSPHOLIPASE C GAMMA	0.252625	0.00515798	2.12444	0.0381156	0.107656	-3.96185
RHO GTPASE EFFECTORS	0.21933	0.00205838	2.12271	0.0382669	0.107871	-3.9651
REGULATION OF HSF1 MEDIATED HEAT SHOCK RESPONSE	0.22727	0.00886321	2.12097	0.0384199	0.108089	-3.96838
FGFRL1 MODULATION OF FGFR1 SIGNALING	-0.240633	0.0304286	-2.11873	0.0386169	0.10843	-3.97258
INTERLEUKIN 20 FAMILY SIGNALING	0.13993	-0.0262181	2.11721	0.0387508	0.108593	-3.97542
NUCLEAR RECEPTOR TRANSCRIPTION PATHWAY	-0.214371	0.0174677	-2.10673	0.0396887	0.111004	-3.99504
CELLULAR RESPONSE TO STARVATION	0.312654	-0.0131193	2.1042	0.0399182	0.111156	-3.99977
INTERLEUKIN 6 SIGNALING	0.220992	-0.0232253	2.10381	0.0399536	0.111156	-4.0005
INLB MEDIATED ENTRY OF LISTERIA MONOCYTOGENES INTO HOST CELL	0.376539	-0.0295261	2.10262	0.0400617	0.111156	-4.00271
NEGATIVE REGULATORS OF DDX58 IFIH1 SIGNALING	0.214453	-0.0503053	2.10223	0.0400972	0.111156	-4.00344
S PHASE	0.273921	-0.0254939	2.10186	0.0401311	0.111156	-4.00413
SOS MEDIATED SIGNALLING	0.35599	-0.0146686	2.09823	0.0404639	0.111862	-4.0109
PEXOPHAGY	0.392027	-0.0311559	2.09657	0.0406161	0.112066	-4.01397
NEF MEDIATED CD4 DOWN REGULATION	-0.346202	0.0186423	-2.09159	0.0410782	0.113054	-4.02324
NGF INDEPENDANT TRKA ACTIVATION	-0.278906	-0.017167	-2.09101	0.0411321	0.113054	-4.02431
SEMA3A PAK DEPENDENT AXON REPULSION	0.266665	-0.0369527	2.08839	0.0413768	0.113509	-4.02917
TRANSCRIPTION OF E2F TARGETS UNDER NEGATIVE CONTROL BY DREAM COMPLEX	0.338795	-0.0296428	2.0865	0.0415548	0.113779	-4.03268
G PROTEIN MEDIATED EVENTS	0.185531	-0.0218398	2.08551	0.0416483	0.113817	-4.03452
RAS SIGNALING DOWNSTREAM OF NF1 LOSS OF FUNCTION VARIANTS	0.337417	0.0313136	2.08452	0.0417412	0.113845	-4.03634
RAS ACTIVATION UPON CA2 INFLUX THROUGH NMDA RECEPTOR	-0.178092	-0.00194345	-2.08253	0.0419292	0.113845	-4.04002
METABOLISM OF PORPHYRINS	-0.370669	-0.103555	-2.08204	0.0419763	0.113845	-4.04093
HEME DEGRADATION	-0.370669	-0.103555	-2.08204	0.0419763	0.113845	-4.04093
MET ACTIVATES PTPN11	0.300631	0.0103515	2.07853	0.0423101	0.114533	-4.04741
ACTIVATION OF ANTERIOR HOX GENES IN HINDBRAIN DEVELOPMENT DURING EARLY EMBRYOGENESIS	0.296495	-0.00345468	2.07619	0.0425347	0.114924	-4.05174
SIGNALING BY ROBO RECEPTORS	0.246194	-0.00686697	2.07409	0.0427369	0.115059	-4.05561
ANTIVIRAL MECHANISM BY IFN STIMULATED GENES	0.290169	-0.0101809	2.07384	0.0427607	0.115059	-4.05607
RECRUITMENT OF MITOTIC CENTROSOME PROTEINS AND COMPLEXES	0.324797	-0.0030725	2.07111	0.043025	0.115059	-4.0611
RECRUITMENT OF NUMA TO MITOTIC CENTROSOMES	0.324797	-0.0030725	2.07111	0.043025	0.115059	-4.0611
ANCHORING OF THE BASAL BODY TO THE PLASMA MEMBRANE	0.324797	-0.0030725	2.07111	0.043025	0.115059	-4.0611
ECM PROTEOGLYCANS	0.183745	0.0112927	2.07068	0.0430668	0.115059	-4.0619
FOXO MEDIATED TRANSCRIPTION	0.224525	-0.0099425	2.06757	0.0433691	0.115651	-4.06761
EPH EPHRIN SIGNALING	0.196209	-0.0316141	2.06392	0.043727	0.115922	-4.07432
AMYLOID FIBER FORMATION	0.220042	0.0310983	2.0629	0.0438278	0.115922	-4.0762
B WICH COMPLEX POSITIVELY REGULATES RRNA EXPRESSION	0.275732	-0.018788	2.06277	0.0438399	0.115922	-4.07642
BETA OXIDATION OF VERY LONG CHAIN FATTY ACIDS	-0.358386	-0.00501211	-2.06193	0.0439231	0.115922	-4.07797
PEROXISOMAL LIPID METABOLISM	-0.358386	-0.00501211	-2.06193	0.0439231	0.115922	-4.07797
UNBLOCKING OF NMDA RECEPTORS GLUTAMATE BINDING AND ACTIVATION	-0.28585	0.0206973	-2.06159	0.0439565	0.115922	-4.07859
SUMOYLATION OF DNA REPLICATION PROTEINS	0.353559	-0.0208237	2.06067	0.0440479	0.11595	-4.08028
CILIUM ASSEMBLY	0.235908	-0.0145052	2.05891	0.0442222	0.116195	-4.08351
DISEASES OF PROGRAMMED CELL DEATH	0.258352	-0.0169042	2.05404	0.044708	0.117152	-4.09242
INTRINSIC PATHWAY FOR APOPTOSIS	0.182479	-0.00588911	2.05362	0.0447502	0.117152	-4.09318
DEX H BOX HELICASES ACTIVATE TYPE I IFN AND INFLAMMATORY CYTOKINES PRODUCTION	0.29822	-0.0488299	2.05154	0.0449596	0.117486	-4.09699
DRUG ADME	-0.215645	-0.0165922	-2.05022	0.0450926	0.117619	-4.0994
APOPTOSIS INDUCED DNA FRAGMENTATION	0.362653	0.00714653	2.04915	0.0452011	0.117687	-4.10135
TRAF3 DEPENDENT IRF ACTIVATION PATHWAY	0.222823	-0.0443321	2.048	0.0453176	0.117776	-4.10345
RECYCLING PATHWAY OF L1	0.30444	-0.0349668	2.04206	0.0459232	0.118887	-4.11426
FLT3 SIGNALING THROUGH SRC FAMILY KINASES	-0.26496	0.0222783	-2.04202	0.0459277	0.118887	-4.11434
INTERFERON GAMMA SIGNALING	0.203187	-0.0302045	2.04137	0.0459939	0.118887	-4.11552
TRANSCRIPTIONAL REGULATION BY RUNX1	0.171386	-0.00678489	2.03515	0.0466366	0.120331	-4.12681
FGFR3 LIGAND BINDING AND ACTIVATION	-0.263135	0.0360443	-2.02831	0.0473526	0.121905	-4.1392
DISEASES OF IMMUNE SYSTEM	-0.16006	0.0183268	-2.0277	0.047417	0.121905	-4.1403
NICOTINATE METABOLISM	-0.187538	0.0317105	-2.02653	0.0475407	0.121969	-4.14242
SIGNALING BY NTRK3 TRKC	0.267947	-0.0220877	2.02586	0.0476121	0.121969	-4.14364
TRANSCRIPTION OF E2F TARGETS UNDER NEGATIVE CONTROL BY P107 RBL1 AND P130 RBL2 IN COMPLEX WITH HDAC1	0.340461	-0.0343998	2.02113	0.0481146	0.122737	-4.15217
ABACAVIR TRANSMEMBRANE TRANSPORT	-0.395092	-0.0843988	-2.02062	0.048169	0.122737	-4.15309
ATORVASTATIN ADME	-0.395092	-0.0843988	-2.02062	0.048169	0.122737	-4.15309
TFAP2A ACTS AS A TRANSCRIPTIONAL REPRESSOR DURING RETINOIC ACID INDUCED CELL DIFFERENTIATION	0.423928	0.0336768	2.01888	0.0483556	0.122993	-4.15623
SIGNALING BY MRAS COMPLEX MUTANTS	-0.330815	0.0204814	-2.01752	0.0485022	0.123147	-4.15868
METABOLISM OF AMINO ACIDS AND DERIVATIVES	0.177875	0.00447461	2.01545	0.0487248	0.12338	-4.1624
EPIGENETIC REGULATION OF GENE EXPRESSION	0.260529	-0.0315844	2.01507	0.0487663	0.12338	-4.16309
TP53 REGULATES TRANSCRIPTION OF DEATH RECEPTORS AND LIGANDS	-0.275259	0.0185406	-2.01123	0.0491819	0.124212	-4.16998
GLUCOSE METABOLISM	0.246511	-0.00549235	2.00909	0.0494163	0.124585	-4.17383
VITAMIN C ASCORBATE METABOLISM	0.440937	0.0228518	2.00682	0.0496643	0.12499	-4.17789
AURKA ACTIVATION BY TPX2	0.313525	0.0011376	2.00395	0.0499809	0.12525	-4.18304
SARS COV 1 INFECTION	0.222897	-0.0342876	2.00207	0.0501886	0.12525	-4.1864
CELLULAR RESPONSES TO STIMULI	0.203094	-0.00600015	2.00173	0.050226	0.12525	-4.18701
ACTIVATION OF THE PHOTOTRANSDUCTION CASCADE	-0.347211	0.0583613	-2.00172	0.0502277	0.12525	-4.18703
REGULATION OF INNATE IMMUNE RESPONSES TO CYTOSOLIC DNA	0.305483	-0.0612005	1.99999	0.0504196	0.12525	-4.19012
ALPHA DEFENSINS	-0.356924	0.0301788	-1.99862	0.0505721	0.12525	-4.19257
SUMOYLATION OF CHROMATIN ORGANIZATION PROTEINS	0.337646	0.00738448	1.9985	0.0505851	0.12525	-4.19278
ASYMMETRIC LOCALIZATION OF PCP PROTEINS	0.230197	-0.0253688	1.9979	0.0506517	0.12525	-4.19384
PTK6 REGULATES RHO GTPASES RAS GTPASE AND MAP KINASES	0.308396	-0.0202059	1.99746	0.0507009	0.12525	-4.19463
HS GAG BIOSYNTHESIS	0.388189	-0.0370598	1.99721	0.0507297	0.12525	-4.19509
DEFECTIVE EXT2 CAUSES EXOSTOSES 2	0.388189	-0.0370598	1.99721	0.0507297	0.12525	-4.19509
ESTABLISHMENT OF SISTER CHROMATID COHESION	0.399718	0.0317747	1.99563	0.0509064	0.125254	-4.1979
COHESIN LOADING ONTO CHROMATIN	0.399718	0.0317747	1.99563	0.0509064	0.125254	-4.1979
NECTIN NECL TRANS HETERODIMERIZATION	0.353927	0.0388177	1.99105	0.0514219	0.126306	-4.20606
HS GAG DEGRADATION	0.381853	-0.0456521	1.97898	0.0528035	0.129365	-4.2275
ASSEMBLY OF COLLAGEN FIBRILS AND OTHER MULTIMERIC STRUCTURES	0.204474	0.0245691	1.97831	0.0528804	0.129365	-4.22867
EPHA MEDIATED GROWTH CONE COLLAPSE	0.269257	-0.0681997	1.97781	0.0529385	0.129365	-4.22956
FGFR2B LIGAND BINDING AND ACTIVATION	-0.249151	0.0301598	-1.97565	0.0531899	0.129758	-4.23339
STAT5 ACTIVATION DOWNSTREAM OF FLT3 ITD MUTANTS	0.271547	-0.0530409	1.97141	0.0536855	0.130744	-4.24088
ACTIVATION OF AMPK DOWNSTREAM OF NMDARS	-0.330972	0.0507223	-1.96836	0.0540449	0.131396	-4.24626
SUMOYLATION OF TRANSCRIPTION FACTORS	-0.234874	-0.00631533	-1.96637	0.0542796	0.131597	-4.24976
DECTIN 2 FAMILY	-0.19939	0.0139435	-1.96511	0.0544291	0.131597	-4.25198
ABERRANT REGULATION OF MITOTIC EXIT IN CANCER DUE TO RB1 DEFECTS	0.361195	0.00800418	1.96456	0.0544946	0.131597	-4.25295
PHOSPHOLIPASE C MEDIATED CASCADE FGFR4	-0.241852	0.0459615	-1.96433	0.0545223	0.131597	-4.25336
RUNX1 REGULATES TRANSCRIPTION OF GENES INVOLVED IN DIFFERENTIATION OF HSCS	0.254519	-0.0172717	1.96378	0.0545871	0.131597	-4.25431
REGULATION OF EXPRESSION OF SLITS AND ROBOS	0.302341	-0.0138383	1.95551	0.0555805	0.133767	-4.26885
REGULATION OF HMOX1 EXPRESSION AND ACTIVITY	0.425086	0.0130612	1.94767	0.0565347	0.13562	-4.28256
RUNX3 REGULATES BCL2L11 BIM TRANSCRIPTION	0.275549	-0.0451502	1.94763	0.0565398	0.13562	-4.28263
SWITCHING OF ORIGINS TO A POST REPLICATIVE STATE	0.26079	-0.0252119	1.94297	0.0571146	0.136558	-4.29077
EXTRACELLULAR MATRIX ORGANIZATION	0.147445	-0.000684922	1.94291	0.0571216	0.136558	-4.29087
SUMOYLATION OF IMMUNE RESPONSE PROTEINS	0.272188	-0.0312186	1.94098	0.057361	0.136902	-4.29423
BINDING OF TCF LEF CTNNB1 TO TARGET GENE PROMOTERS	0.271747	-0.0648409	1.93607	0.0579736	0.13806	-4.30277
LEISHMANIA INFECTION	0.108441	-0.00146121	1.93555	0.0580391	0.13806	-4.30368
HDACS DEACETYLATE HISTONES	0.334847	-0.00798852	1.93391	0.0582454	0.138302	-4.30653
HEMOSTASIS	0.125559	-0.000667498	1.9332	0.0583343	0.138302	-4.30775
RHOC GTPASE CYCLE	0.299771	-0.0121328	1.93146	0.0585547	0.138596	-4.31078
PROCESSING OF CAPPED INTRON CONTAINING PRE MRNA	0.33693	0.0262245	1.92978	0.058767	0.138868	-4.31369
ESTROGEN DEPENDENT GENE EXPRESSION	0.237716	0.0059405	1.92154	0.0598198	0.141123	-4.32794
SUMOYLATION OF RNA BINDING PROTEINS	0.336149	0.00194	1.91796	0.0602829	0.141546	-4.33412
FORMATION OF ATP BY CHEMIOSMOTIC COUPLING	0.417562	-0.0186513	1.91786	0.0602956	0.141546	-4.33429
CRISTAE FORMATION	0.417562	-0.0186513	1.91786	0.0602956	0.141546	-4.33429
RHO GTPASES ACTIVATE RHOTEKIN AND RHOPHILINS	0.295924	-0.0340868	1.91541	0.0606142	0.142061	-4.33851
C TYPE LECTIN RECEPTORS CLRS	0.134815	-0.0135334	1.9142	0.0607713	0.142197	-4.34059
PKA MEDIATED PHOSPHORYLATION OF KEY METABOLIC FACTORS	0.340312	-0.0419358	1.90943	0.0613974	0.142893	-4.3488
TRIGLYCERIDE CATABOLISM	0.340312	-0.0419358	1.90943	0.0613974	0.142893	-4.3488
TRIGLYCERIDE METABOLISM	0.340312	-0.0419358	1.90943	0.0613974	0.142893	-4.3488
MET INTERACTS WITH TNS PROTEINS	0.297618	0.00738395	1.90889	0.0614678	0.142893	-4.34971
DEFECTIVE INTRINSIC PATHWAY FOR APOPTOSIS	0.247453	0.0116035	1.9071	0.0617046	0.14314	-4.35279
RAB REGULATION OF TRAFFICKING	0.276438	-0.0341937	1.90657	0.0617741	0.14314	-4.35369
ANCHORING FIBRIL FORMATION	0.237519	0.0444835	1.9027	0.0622883	0.144098	-4.36033
MRNA SPLICING	0.336587	0.00917766	1.89801	0.0629157	0.145305	-4.36834
REGULATION OF SIGNALING BY CBL	0.162476	-0.0295174	1.89704	0.0630463	0.145305	-4.37
RUNX1 REGULATES GENES INVOLVED IN MEGAKARYOCYTE DIFFERENTIATION AND PLATELET FUNCTION	0.235289	-9.29843e-05	1.89636	0.0631381	0.145305	-4.37116
SARS COV 1 HOST INTERACTIONS	0.211278	-0.035825	1.89578	0.0632158	0.145305	-4.37215
METALLOPROTEASE DUBS	0.229662	-0.0348806	1.89467	0.0633668	0.145419	-4.37405
CA DEPENDENT EVENTS	0.186448	-0.00918573	1.89361	0.0635093	0.145512	-4.37585
LOSS OF FUNCTION OF MECP2 IN RETT SYNDROME	0.290337	0.000566711	1.89173	0.0637648	0.145865	-4.37905
RUNX1 REGULATES TRANSCRIPTION OF GENES INVOLVED IN DIFFERENTIATION OF MYELOID CELLS	0.227158	0.00575058	1.89031	0.0639586	0.146074	-4.38148
NUCLEOTIDE BINDING DOMAIN LEUCINE RICH REPEAT CONTAINING RECEPTOR NLR SIGNALING PATHWAYS	0.140447	-0.0328595	1.88649	0.0644802	0.147031	-4.38796
MTORC1 MEDIATED SIGNALLING	0.29462	-0.00292144	1.88503	0.0646817	0.147256	-4.39045
ORC1 REMOVAL FROM CHROMATIN	0.259749	-0.0195608	1.8815	0.0651681	0.148128	-4.39643
REGULATION OF GLYCOLYSIS BY FRUCTOSE 2 6 BISPHOSPHATE METABOLISM	0.268015	-0.0199513	1.88075	0.0652729	0.148131	-4.39771
MRNA SPLICING MINOR PATHWAY	0.327299	0.0127968	1.87731	0.0657506	0.148747	-4.40353
GLUCAGON SIGNALING IN METABOLIC REGULATION	0.22085	-0.0118698	1.8773	0.0657521	0.148747	-4.40355
SARS COV 1 ACTIVATES MODULATES INNATE IMMUNE RESPONSES	0.185882	-0.0500351	1.87455	0.0661363	0.14938	-4.40819
APOPTOTIC CLEAVAGE OF CELLULAR PROTEINS	0.226714	-0.0020119	1.87292	0.0663657	0.149663	-4.41095
INTERLEUKIN 35 SIGNALLING	0.173848	0.0266687	1.8692	0.0668901	0.150608	-4.41722
SIGNALING BY MEMBRANE TETHERED FUSIONS OF PDGFRA OR PDGFRB	-0.291992	0.08219	-1.8682	0.0670326	0.150692	-4.41891
PHASE I FUNCTIONALIZATION OF COMPOUNDS	-0.237667	0.0234134	-1.86677	0.0672352	0.15072	-4.42132
NITRIC OXIDE STIMULATES GUANYLATE CYCLASE	-0.318119	0.0141173	-1.86663	0.0672555	0.15072	-4.42156
NS1 MEDIATED EFFECTS ON HOST PATHWAYS	0.331267	0.0118355	1.86517	0.067463	0.150948	-4.42401
SIGNALING BY FGFR4	0.151848	0.0169048	1.86364	0.0676815	0.150991	-4.42658
NR1H3 NR1H2 REGULATE GENE EXPRESSION LINKED TO CHOLESTEROL TRANSPORT AND EFFLUX	0.270414	0.00606322	1.86261	0.0678295	0.150991	-4.42832
BINDING AND UPTAKE OF LIGANDS BY SCAVENGER RECEPTORS	0.184691	0.0525779	1.86228	0.0678771	0.150991	-4.42888
ADAPTIVE IMMUNE SYSTEM	0.0887366	0.0087007	1.86209	0.0679039	0.150991	-4.42919
PTK6 REGULATES RTKS AND THEIR EFFECTORS AKT1 AND DOK1	0.35187	-0.0432605	1.86073	0.0680987	0.15119	-4.43147
NEDDYLATION	0.206564	-0.0057714	1.85955	0.0682692	0.151334	-4.43346
CREB3 FACTORS ACTIVATE GENES	-0.253609	0.00569959	-1.85796	0.0684983	0.151607	-4.43612
APOPTOTIC EXECUTION PHASE	0.224685	0.00248402	1.85607	0.0687721	0.151978	-4.43929
MITOTIC G2 G2 M PHASES	0.232771	-0.02317	1.84983	0.069681	0.153613	-4.44972
G ALPHA S SIGNALLING EVENTS	0.154612	0.000873817	1.84918	0.069777	0.153613	-4.45082
HIV INFECTION	0.200946	-0.00638278	1.84813	0.0699311	0.153613	-4.45257
SIGNALING BY LRP5 MUTANTS	0.197051	0.0125753	1.84806	0.0699409	0.153613	-4.45268
SARS COV 2 INFECTION	0.158209	-0.0127849	1.84617	0.0702187	0.153986	-4.45583
KSRP KHSRP BINDS AND DESTABILIZES MRNA	0.290216	-0.0226272	1.84311	0.070671	0.154741	-4.46092
EICOSANOIDS	-0.299094	-0.0040222	-1.83847	0.0713628	0.156018	-4.46865
SUMOYLATION	0.189455	-0.0116377	1.83772	0.0714747	0.156024	-4.46989
TRANSCRIPTIONAL REGULATION BY MECP2	0.176692	-0.00708661	1.83219	0.0723072	0.157601	-4.47907
COPI MEDIATED ANTEROGRADE TRANSPORT	0.337878	-0.0287455	1.82926	0.0727513	0.158328	-4.48391
RHO GTPASES ACTIVATE CIT	0.311232	-0.0103025	1.82468	0.073449	0.159604	-4.49147
PLATELET ADHESION TO EXPOSED COLLAGEN	0.24148	-0.0294348	1.8238	0.0735844	0.159656	-4.49293
HDR THROUGH SINGLE STRAND ANNEALING SSA	-0.201321	-0.0178408	-1.82157	0.0739281	0.160159	-4.49661
MAPK6 MAPK4 SIGNALING	0.224512	-0.0200721	1.82078	0.0740488	0.160178	-4.4979
DISSOLUTION OF FIBRIN CLOT	-0.266046	-0.0283083	-1.81758	0.0745446	0.161007	-4.50318
ORGANELLE BIOGENESIS AND MAINTENANCE	0.159634	-0.00391577	1.8154	0.0748835	0.161496	-4.50676
REPRESSION OF WNT TARGET GENES	0.277482	-0.0578465	1.81396	0.0751065	0.161584	-4.50911
EXPORT OF VIRAL RIBONUCLEOPROTEINS FROM NUCLEUS	0.320735	0.0577673	1.81369	0.0751501	0.161584	-4.50957
PROGRAMMED CELL DEATH	0.160968	-0.0116677	1.80752	0.0761184	0.163421	-4.51968
M PHASE	0.26378	-0.0107624	1.80041	0.0772467	0.16545	-4.53128
SYNTHESIS OF LIPOXINS LX	-0.351584	-0.0801512	-1.80011	0.0772947	0.16545	-4.53177
RECOGNITION AND ASSOCIATION OF DNA GLYCOSYLASE WITH SITE CONTAINING AN AFFECTED PURINE	0.34225	0.000292381	1.79323	0.0784018	0.167569	-4.54298
DAG AND IP3 SIGNALING	0.203475	-0.0183225	1.78883	0.079116	0.168635	-4.55011
ROBO RECEPTORS BIND AKAP5	0.242321	-0.0271803	1.78871	0.0791359	0.168635	-4.55031
RSK ACTIVATION	0.327261	-0.0110016	1.78654	0.079491	0.16914	-4.55383
SARS COV 2 HOST INTERACTIONS	0.149803	-0.00936517	1.78081	0.0804337	0.170892	-4.5631
APOPTOSIS	0.168395	-0.00296316	1.77981	0.0805983	0.17096	-4.56471
NCAM1 INTERACTIONS	-0.201228	0.0389181	-1.77917	0.0807048	0.17096	-4.56575
SUMOYLATION OF INTRACELLULAR RECEPTORS	-0.20149	0.00306953	-1.77765	0.0809573	0.171185	-4.5682
TELOMERE EXTENSION BY TELOMERASE	-0.254049	0.0102899	-1.77709	0.08105	0.171185	-4.5691
ACTIVATION OF THE MRNA UPON BINDING OF THE CAP BINDING COMPLEX AND EIFS AND SUBSEQUENT BINDING TO 43S	0.35104	0.0276034	1.77609	0.0812171	0.171281	-4.57072
TRAFFICKING OF AMPA RECEPTORS	-0.189493	-0.0091491	-1.77416	0.0815388	0.171281	-4.57382
NUCLEAR ENVELOPE BREAKDOWN	0.259253	0.00216712	1.77393	0.0815771	0.171281	-4.57419
GAP JUNCTION TRAFFICKING AND REGULATION	0.355884	0.00729406	1.77323	0.0816933	0.171281	-4.57531
GAP JUNCTION DEGRADATION	0.355884	0.00729406	1.77323	0.0816933	0.171281	-4.57531
IRE1ALPHA ACTIVATES CHAPERONES	0.372703	-0.00572357	1.77157	0.0819717	0.171613	-4.57798
LATE ENDOSOMAL MICROAUTOPHAGY	0.33018	-0.0471081	1.76972	0.0822836	0.171712	-4.58096
AGGREPHAGY	0.33018	-0.0471081	1.76972	0.0822836	0.171712	-4.58096
RUNX2 REGULATES BONE DEVELOPMENT	0.182373	-0.0149506	1.76819	0.0825412	0.171712	-4.58341
HOMOLOGOUS DNA PAIRING AND STRAND EXCHANGE	-0.209795	-0.0044556	-1.7678	0.0826078	0.171712	-4.58404
CALCINEURIN ACTIVATES NFAT	0.212946	0.00243737	1.76676	0.0827828	0.171712	-4.5857
CLEC7A DECTIN 1 INDUCES NFAT ACTIVATION	0.212946	0.00243737	1.76676	0.0827828	0.171712	-4.5857
CIRCADIAN CLOCK	0.212873	-0.00835808	1.76632	0.0828582	0.171712	-4.58642
INTERLEUKIN RECEPTOR SHC SIGNALING	0.115418	0.00428606	1.76196	0.083599	0.172997	-4.59339
P38MAPK EVENTS	0.199815	-0.0171592	1.75551	0.0847061	0.17484	-4.60369
G1 S DNA DAMAGE CHECKPOINTS	0.218722	-0.0397677	1.75535	0.0847339	0.17484	-4.60395
FGFR1 LIGAND BINDING AND ACTIVATION	-0.21998	0.0265447	-1.75321	0.0851051	0.175353	-4.60737
FOXO MEDIATED TRANSCRIPTION OF CELL DEATH GENES	0.193036	-0.00977496	1.75062	0.0855538	0.175943	-4.61149
FOXO MEDIATED TRANSCRIPTION OF OXIDATIVE STRESS METABOLIC AND NEURONAL GENES	0.233077	0.00814491	1.75014	0.0856369	0.175943	-4.61225
SIGNALING BY FGFR3	0.141556	0.0176642	1.74629	0.0863106	0.176707	-4.61837
DOWNSTREAM SIGNALING OF ACTIVATED FGFR1	0.101713	0.0147665	1.74522	0.0864981	0.176707	-4.62007
ARMS MEDIATED ACTIVATION	-0.280415	-0.0142499	-1.74519	0.0865023	0.176707	-4.62011
SIGNALLING TO P38 VIA RIT AND RIN	-0.280415	-0.0142499	-1.74519	0.0865023	0.176707	-4.62011
REGULATION OF BETA CELL DEVELOPMENT	0.191746	-0.0119596	1.74089	0.0872607	0.177919	-4.62692
FGFR3B LIGAND BINDING AND ACTIVATION	-0.229519	0.0208199	-1.74007	0.0874067	0.177919	-4.62823
PURINERGIC SIGNALING IN LEISHMANIASIS INFECTION	0.12898	-0.00491507	1.73972	0.0874684	0.177919	-4.62878
INHIBITION OF DNA RECOMBINATION AT TELOMERE	0.284888	0.00695939	1.73895	0.0876053	0.177944	-4.63
TERMINAL PATHWAY OF COMPLEMENT	-0.212183	0.00298639	-1.72501	0.0901068	0.182766	-4.65195
TRIF MEDIATED PROGRAMMED CELL DEATH	-0.167524	-0.0279007	-1.72386	0.0903166	0.182769	-4.65377
LIGAND RECEPTOR INTERACTIONS	-0.243775	0.00306155	-1.7236	0.0903636	0.182769	-4.65417
FATTY ACYL COA BIOSYNTHESIS	0.289075	-0.0349929	1.72236	0.0905909	0.182776	-4.65613
MAP2K AND MAPK ACTIVATION	0.225078	0.0138109	1.72218	0.0906223	0.182776	-4.6564
CYTOSOLIC SENSORS OF PATHOGEN ASSOCIATED DNA	0.203131	-0.0325019	1.72009	0.0910049	0.18329	-4.65968
CASPASE ACTIVATION VIA EXTRINSIC APOPTOTIC SIGNALLING PATHWAY	-0.150555	0.00761042	-1.71905	0.0911962	0.183417	-4.66131
SEPARATION OF SISTER CHROMATIDS	0.253718	-0.0188143	1.71792	0.0914031	0.183575	-4.66307
PASSIVE TRANSPORT BY AQUAPORINS	-0.271874	0.0899206	-1.71509	0.0919253	0.184266	-4.6675
EXTENSION OF TELOMERES	-0.198149	-0.00117897	-1.7139	0.0921453	0.184266	-4.66936
FC EPSILON RECEPTOR FCERI SIGNALING	0.148454	-0.00850921	1.71375	0.0921728	0.184266	-4.66959
PRC2 METHYLATES HISTONES AND DNA	0.2974	-0.0235827	1.71327	0.0922614	0.184266	-4.67034
PROLONGED ERK ACTIVATION EVENTS	0.180434	-0.027679	1.70984	0.0928973	0.185277	-4.67568
SENESCENCE ASSOCIATED SECRETORY PHENOTYPE SASP	0.212155	-0.0096583	1.70409	0.0939736	0.187163	-4.68462
ADVANCED GLYCOSYLATION ENDPRODUCT RECEPTOR SIGNALING	0.223814	0.0394037	1.70148	0.0944667	0.187577	-4.68868
ASSEMBLY AND CELL SURFACE PRESENTATION OF NMDA RECEPTORS	-0.241836	0.0145942	-1.70022	0.0947053	0.187577	-4.69064
NEGATIVE REGULATION OF NMDA RECEPTOR MEDIATED NEURONAL TRANSMISSION	-0.241836	0.0145942	-1.70022	0.0947053	0.187577	-4.69064
LONG TERM POTENTIATION	-0.241836	0.0145942	-1.70022	0.0947053	0.187577	-4.69064
MUSCLE CONTRACTION	-0.128076	0.00635884	-1.69266	0.096144	0.190055	-4.70232
INNATE IMMUNE SYSTEM	0.08795	-0.00226978	1.69225	0.0962222	0.190055	-4.70295
SUMOYLATION OF SUMOYLATION PROTEINS	0.294441	0.00766536	1.69102	0.0964581	0.190259	-4.70485
INTRACELLULAR SIGNALING BY SECOND MESSENGERS	0.0918921	0.00422797	1.68971	0.0967111	0.190496	-4.70688
TRANSLATION	0.277439	-0.0198746	1.68592	0.0974432	0.191674	-4.71271
SIGNALING BY NODAL	0.17453	-0.00354272	1.68408	0.0977999	0.192112	-4.71554
REGULATION OF GENE EXPRESSION IN BETA CELLS	0.238507	0.00623779	1.6817	0.098263	0.192757	-4.71919
PKMTS METHYLATE HISTONE LYSINES	0.247171	-0.0365242	1.68072	0.098454	0.192867	-4.72069
SUMOYLATION OF TRANSCRIPTION COFACTORS	0.213116	-0.01357	1.67981	0.098632	0.192952	-4.72209
ONCOGENIC MAPK SIGNALING	0.173321	-0.00670865	1.67449	0.0996784	0.194733	-4.73024
SPRY REGULATION OF FGF SIGNALING	0.253122	-0.0117729	1.67081	0.100406	0.195817	-4.73585
TNF SIGNALING	0.148507	-0.0432901	1.67031	0.100506	0.195817	-4.73662
DNA METHYLATION	0.304111	-0.0189482	1.65249	0.104098	0.202539	-4.76367
SLC TRANSPORTER DISORDERS	0.286118	0.00233559	1.64877	0.104861	0.203747	-4.76928
CHOLESTEROL BIOSYNTHESIS	0.365294	-0.0223209	1.64687	0.105253	0.203955	-4.77215
NR1H2 NR1H3 REGULATE GENE EXPRESSION LINKED TO LIPOGENESIS	0.365294	-0.0223209	1.64687	0.105253	0.203955	-4.77215
O LINKED GLYCOSYLATION OF MUCINS	0.262206	-0.00565114	1.64481	0.10568	0.204229	-4.77526
TERMINATION OF O GLYCAN BIOSYNTHESIS	0.262206	-0.00565114	1.64481	0.10568	0.204229	-4.77526
RUNX3 REGULATES NOTCH SIGNALING	0.211622	-0.0359942	1.64371	0.105906	0.20439	-4.7769
REDUCTION OF CYTOSOLIC CA LEVELS	0.363832	0.0043325	1.64156	0.106353	0.204701	-4.78013
PLATELET CALCIUM HOMEOSTASIS	0.363832	0.0043325	1.64156	0.106353	0.204701	-4.78013
INFLUENZA INFECTION	0.248111	0.0093898	1.63758	0.107185	0.206025	-4.78611
TRANSLESION SYNTHESIS BY POLH	0.258749	0.000519623	1.63196	0.108367	0.207822	-4.79451
RHO GTPASES ACTIVATE FORMINS	0.237718	-0.00687257	1.63176	0.10841	0.207822	-4.79482
NR1H2 NR1H3 REGULATE GENE EXPRESSION TO CONTROL BILE ACID HOMEOSTASIS	0.357681	0.00195387	1.62329	0.110212	0.210907	-4.80744
LOSS OF MECP2 BINDING ABILITY TO THE NCOR SMRT COMPLEX	0.308281	0.00989499	1.62281	0.110314	0.210907	-4.80814
REGULATION OF GENE EXPRESSION IN LATE STAGE BRANCHING MORPHOGENESIS PANCREATIC BUD PRECURSOR CELLS	0.213761	-0.0177156	1.62129	0.11064	0.211248	-4.8104
TRANSPORT OF BILE SALTS AND ORGANIC ACIDS METAL IONS AND AMINE COMPOUNDS	0.209102	-0.0206323	1.62049	0.110812	0.211295	-4.81159
REGULATION OF PYRUVATE DEHYDROGENASE PDH COMPLEX	0.353024	-0.0378456	1.61943	0.11104	0.211301	-4.81316
INTERACTIONS OF VPR WITH HOST CELLULAR PROTEINS	0.317687	0.0348798	1.61869	0.1112	0.211301	-4.81426
SARS COV 2 ACTIVATES MODULATES INNATE AND ADAPTIVE IMMUNE RESPONSES	0.130088	-0.0072339	1.61818	0.11131	0.211301	-4.81501
WNT5A DEPENDENT INTERNALIZATION OF FZD4	-0.207015	0.0489238	-1.61774	0.111405	0.211301	-4.81567
TRANSPORT OF THE SLBP DEPENDANT MATURE MRNA	0.320151	0.0444966	1.61301	0.112431	0.211566	-4.82267
TRANSPORT OF MATURE MRNAS DERIVED FROM INTRONLESS TRANSCRIPTS	0.320151	0.0444966	1.61301	0.112431	0.211566	-4.82267
REGULATION OF GLUCOKINASE BY GLUCOKINASE REGULATORY PROTEIN	0.320151	0.0444966	1.61301	0.112431	0.211566	-4.82267
SNRNP ASSEMBLY	0.320151	0.0444966	1.61301	0.112431	0.211566	-4.82267
TRNA PROCESSING IN THE NUCLEUS	0.320151	0.0444966	1.61301	0.112431	0.211566	-4.82267
TRNA PROCESSING	0.320151	0.0444966	1.61301	0.112431	0.211566	-4.82267
NR1H2 AND NR1H3 MEDIATED SIGNALING	0.225517	0.00758509	1.60982	0.113128	0.212597	-4.82738
POU5F1 OCT4 SOX2 NANOG REPRESS GENES RELATED TO DIFFERENTIATION	-0.198079	0.0234271	-1.60669	0.113815	0.213608	-4.832
CD28 CO STIMULATION	0.107867	0.0207818	1.58514	0.118633	0.222157	-4.86354
MITOTIC G1 PHASE AND G1 S TRANSITION	0.187716	-0.0230356	1.58446	0.118789	0.222157	-4.86453
DDX58 IFIH1 MEDIATED INDUCTION OF INTERFERON ALPHA BETA	0.128287	-0.0233384	1.58425	0.118836	0.222157	-4.86483
COMPLEX I BIOGENESIS	0.278266	-0.0247755	1.58317	0.119083	0.222329	-4.86641
CITRIC ACID CYCLE TCA CYCLE	0.313285	-0.0349197	1.58178	0.1194	0.222632	-4.86843
RELEASE OF HH NP FROM THE SECRETING CELL	0.347147	-0.014739	1.57724	0.12044	0.224049	-4.87501
THE ROLE OF NEF IN HIV 1 REPLICATION AND DISEASE PATHOGENESIS	0.13846	-0.0182934	1.57514	0.120925	0.224049	-4.87805
DISEASES OF MITOTIC CELL CYCLE	0.220543	-0.0360064	1.57505	0.120946	0.224049	-4.87818
INTERACTIONS OF REV WITH HOST CELLULAR PROTEINS	0.311605	0.034241	1.57478	0.121009	0.224049	-4.87858
NUCLEAR IMPORT OF REV PROTEIN	0.311605	0.034241	1.57478	0.121009	0.224049	-4.87858
APOPTOTIC FACTOR MEDIATED RESPONSE	0.191723	-0.0112263	1.57439	0.121099	0.224049	-4.87914
DOWNREGULATION OF TGF BETA RECEPTOR SIGNALING	0.223187	-0.0320206	1.57207	0.121635	0.224525	-4.88249
TRANSLESION SYNTHESIS BY POLK	0.226165	0.000762823	1.57121	0.121834	0.224525	-4.88372
DOWNSTREAM SIGNALING OF ACTIVATED FGFR4	0.105624	0.0251753	1.56996	0.122126	0.224525	-4.88553
INSULIN RECEPTOR SIGNALLING CASCADE	0.0914513	0.017156	1.56986	0.122148	0.224525	-4.88567
SIGNALING BY INSULIN RECEPTOR	0.0914513	0.017156	1.56986	0.122148	0.224525	-4.88567
SYNAPTIC ADHESION LIKE MOLECULES	-0.221783	0.0209271	-1.56863	0.122435	0.224525	-4.88744
NICOTINAMIDE SALVAGING	-0.163416	0.0309069	-1.56855	0.122454	0.224525	-4.88756
HSP90 CHAPERONE CYCLE FOR STEROID HORMONE RECEPTORS SHR IN THE PRESENCE OF LIGAND	-0.195857	0.0494939	-1.56785	0.122617	0.224536	-4.88857
MITOCHONDRIAL PROTEIN IMPORT	-0.268446	0.0189327	-1.56379	0.123569	0.225927	-4.89442
RNA POLYMERASE III CHAIN ELONGATION	0.350693	0.0238287	1.56259	0.12385	0.225927	-4.89613
RNA POLYMERASE III TRANSCRIPTION TERMINATION	0.350693	0.0238287	1.56259	0.12385	0.225927	-4.89613
INTERLEUKIN 1 SIGNALING	0.13664	-0.0224565	1.56189	0.124016	0.225942	-4.89714
REGULATION OF TP53 ACTIVITY THROUGH METHYLATION	0.242339	-0.0452583	1.56059	0.124322	0.226213	-4.89901
INTRA GOLGI AND RETROGRADE GOLGI TO ER TRAFFIC	0.170503	-0.0143404	1.55609	0.125389	0.227864	-4.90546
RESPIRATORY ELECTRON TRANSPORT ATP SYNTHESIS BY CHEMIOSMOTIC COUPLING AND HEAT PRODUCTION BY UNCOUPLING PROTEINS	0.277561	-0.0255595	1.55471	0.125717	0.227992	-4.90743
SCAVENGING BY CLASS A RECEPTORS	0.175663	0.0562011	1.55445	0.125778	0.227992	-4.90779
PYROPTOSIS	0.144112	-0.0360438	1.55325	0.126065	0.228224	-4.90952
SUMOYLATION OF UBIQUITINYLATION PROTEINS	0.224187	0.0129021	1.54855	0.12719	0.22997	-4.91621
GLUCOCORTICOID BIOSYNTHESIS	-0.246824	0.038143	-1.54593	0.127822	0.230822	-4.91995
FGFR1C LIGAND BINDING AND ACTIVATION	-0.204825	0.041185	-1.54306	0.128517	0.231785	-4.92403
THE CITRIC ACID TCA CYCLE AND RESPIRATORY ELECTRON TRANSPORT	0.259059	-0.0181629	1.53997	0.129267	0.232782	-4.92841
FGFR1 MUTANT RECEPTOR ACTIVATION	0.140385	0.0343849	1.53944	0.129396	0.232782	-4.92915
TGF BETA RECEPTOR SIGNALING IN EMT EPITHELIAL TO MESENCHYMAL TRANSITION	0.267896	-0.0313421	1.538	0.129748	0.233123	-4.9312
TP53 REGULATES TRANSCRIPTION OF GENES INVOLVED IN G2 CELL CYCLE ARREST	0.237558	-0.0184831	1.53619	0.130191	0.233626	-4.93376
TRANSPORT TO THE GOLGI AND SUBSEQUENT MODIFICATION	0.193834	-0.019282	1.52974	0.131779	0.236179	-4.94286
MITOTIC METAPHASE AND ANAPHASE	0.227572	-0.0184444	1.52586	0.13274	0.237605	-4.94832
PLASMA LIPOPROTEIN ASSEMBLY REMODELING AND CLEARANCE	0.126786	-3.87406e-05	1.52394	0.133219	0.237906	-4.95102
ABC TRANSPORTERS IN LIPID HOMEOSTASIS	-0.174467	0.0207493	-1.52319	0.133407	0.237906	-4.95207
HDL CLEARANCE	-0.174467	0.0207493	-1.52319	0.133407	0.237906	-4.95207
SIGNALING BY LEPTIN	0.135505	-0.0103302	1.52091	0.133977	0.238385	-4.95527
RESPIRATORY ELECTRON TRANSPORT	0.267924	-0.0277322	1.52078	0.134008	0.238385	-4.95544
RHO GTPASES ACTIVATE PKNS	0.227087	0.00453226	1.51619	0.135165	0.240144	-4.96187
GOLGI TO ER RETROGRADE TRANSPORT	-0.214375	0.0118235	-1.51241	0.136119	0.24154	-4.96714
MITOTIC PROPHASE	0.232071	0.0115254	1.50874	0.137055	0.2429	-4.97226
HORMONE LIGAND BINDING RECEPTORS	-0.243645	0.0312195	-1.50232	0.138701	0.245513	-4.98117
RESPONSE OF EIF2AK4 GCN2 TO AMINO ACID DEFICIENCY	0.244646	-0.0175124	1.50139	0.138939	0.24563	-4.98245
OPSINS	0.292835	-0.0951026	1.49061	0.141742	0.250277	-4.99733
CELL CYCLE MITOTIC	0.18349	-0.0180052	1.48831	0.142347	0.251036	-5.0005
FBXW7 MUTANTS AND NOTCH1 IN CANCER	0.226984	-0.0165913	1.48562	0.143054	0.251973	-5.00418
INTEGRIN CELL SURFACE INTERACTIONS	0.123948	0.00210837	1.47988	0.144577	0.253746	-5.01204
GLUCAGON LIKE PEPTIDE 1 GLP1 REGULATES INSULIN SECRETION	0.157618	-0.00713272	1.47982	0.144592	0.253746	-5.01212
VASOPRESSIN REGULATES RENAL WATER HOMEOSTASIS VIA AQUAPORINS	0.157618	-0.00713272	1.47982	0.144592	0.253746	-5.01212
VEGF LIGAND RECEPTOR INTERACTIONS	0.141429	0.0415904	1.47875	0.144878	0.25392	-5.01358
NONCANONICAL ACTIVATION OF NOTCH3	0.203031	-0.0245009	1.47812	0.145046	0.25392	-5.01445
G1 S SPECIFIC TRANSCRIPTION	0.216468	-0.0239445	1.47526	0.145811	0.254695	-5.01835
DNA DAMAGE RECOGNITION IN GG NER	0.28375	-0.0396399	1.47513	0.145845	0.254695	-5.01852
BH3 ONLY PROTEINS ASSOCIATE WITH AND INACTIVATE ANTI APOPTOTIC BCL 2 MEMBERS	0.15871	-0.0140985	1.47236	0.146589	0.255683	-5.02229
GENE SILENCING BY RNA	0.258061	0.0238149	1.46877	0.147559	0.256749	-5.02717
TRANSCRIPTIONAL REGULATION BY SMALL RNAS	0.258061	0.0238149	1.46877	0.147559	0.256749	-5.02717
SEMA4D MEDIATED INHIBITION OF CELL ATTACHMENT AND MIGRATION	0.312087	-0.0274731	1.46757	0.147882	0.256999	-5.02879
RHO GTPASES ACTIVATE KTN1	0.329677	-0.0379218	1.46655	0.148159	0.257168	-5.03018
PLATELET SENSITIZATION BY LDL	0.178866	0.01675	1.46488	0.148613	0.257417	-5.03244
REELIN SIGNALLING PATHWAY	0.219779	-0.0314675	1.4647	0.148662	0.257417	-5.03269
COLLAGEN BIOSYNTHESIS AND MODIFYING ENZYMES	0.158085	0.0181699	1.46346	0.149	0.257692	-5.03437
SULFUR AMINO ACID METABOLISM	0.204399	0.0309428	1.46228	0.14932	0.257934	-5.03595
RHOBTB GTPASE CYCLE	0.258636	0.0380443	1.45836	0.150396	0.259478	-5.04125
APC C MEDIATED DEGRADATION OF CELL CYCLE PROTEINS	0.199006	-0.0158053	1.45667	0.150859	0.259964	-5.04353
GLUCONEOGENESIS	0.197192	-0.0226135	1.456	0.151044	0.25997	-5.04443
TNFS BIND THEIR PHYSIOLOGICAL RECEPTORS	-0.135245	0.00990912	-1.44841	0.153146	0.263091	-5.05462
SIGNALING BY MODERATE KINASE ACTIVITY BRAF MUTANTS	0.160854	0.00681153	1.44812	0.153225	0.263091	-5.055
ESTROGEN STIMULATED SIGNALING THROUGH PRKCZ	0.254538	0.0234862	1.44638	0.153712	0.263611	-5.05733
INHIBITION OF THE PROTEOLYTIC ACTIVITY OF APC C REQUIRED FOR THE ONSET OF ANAPHASE BY MITOTIC SPINDLE CHECKPOINT COMPONENTS	0.311911	-0.0210329	1.44546	0.153968	0.263734	-5.05856
NUCLEOTIDE SALVAGE	0.175781	-0.0356484	1.43771	0.156147	0.267148	-5.0689
NCAM SIGNALING FOR NEURITE OUT GROWTH	0.114191	0.00404222	1.43129	0.15797	0.269859	-5.07742
DARPP 32 EVENTS	0.188953	-0.00644142	1.43077	0.15812	0.269859	-5.07812
HDMS DEMETHYLATE HISTONES	0.220797	7.15312e-05	1.43004	0.158327	0.269859	-5.07907
UNWINDING OF DNA	0.274741	-0.0212045	1.42949	0.158486	0.269859	-5.07981
BRANCHED CHAIN AMINO ACID CATABOLISM	-0.232141	0.0515652	-1.42788	0.158946	0.270322	-5.08194
REGULATION OF TLR BY ENDOGENOUS LIGAND	-0.128167	0.0199287	-1.42627	0.15941	0.270788	-5.08407
APC C CDC20 MEDIATED DEGRADATION OF CYCLIN B	0.257567	-0.0123274	1.42471	0.159857	0.270951	-5.08612
ANDROGEN BIOSYNTHESIS	-0.241535	0.0489317	-1.42462	0.159884	0.270951	-5.08625
TRANSCRIPTIONAL REGULATION BY TP53	0.131008	-0.0161063	1.42333	0.160254	0.271258	-5.08794
REGULATED NECROSIS	0.123055	-0.0327067	1.42264	0.160454	0.271276	-5.08886
SUMOYLATION OF DNA DAMAGE RESPONSE AND REPAIR PROTEINS	0.161519	-0.0168685	1.4199	0.161246	0.272293	-5.09246
FCERI MEDIATED NF KB ACTIVATION	0.141976	-0.00821767	1.41357	0.163091	0.275084	-5.10077
ERCC6 CSB AND EHMT2 G9A POSITIVELY REGULATE RRNA EXPRESSION	0.256499	0.00322665	1.4123	0.163462	0.275386	-5.10244
SYNTHESIS OF DNA	0.179205	-0.023425	1.40735	0.164917	0.277302	-5.1089
RA BIOSYNTHESIS PATHWAY	-0.237024	0.0433675	-1.40711	0.164987	0.277302	-5.10921
NR1H2 NR1H3 REGULATE GENE EXPRESSION LINKED TO GLUCONEOGENESIS	-0.257529	-0.0276091	-1.40521	0.165547	0.277918	-5.11168
HCMV LATE EVENTS	0.270495	0.0240863	1.39997	0.167105	0.280204	-5.1185
G0 AND EARLY G1	0.208728	-0.0318567	1.39293	0.169213	0.283407	-5.12762
COSTIMULATION BY THE CD28 FAMILY	0.0763296	0.0259203	1.38893	0.17042	0.285095	-5.13278
TAK1 DEPENDENT IKK AND NF KAPPA B ACTIVATION	0.134777	-0.0309424	1.38417	0.171865	0.287177	-5.13891
NEGATIVE EPIGENETIC REGULATION OF RRNA EXPRESSION	0.212138	-0.0510019	1.37802	0.173745	0.289981	-5.14679
IRS ACTIVATION	-0.300889	-0.0388013	-1.37641	0.17424	0.290468	-5.14885
BUTYROPHILIN BTN FAMILY INTERACTIONS	0.228514	-0.0268984	1.37549	0.174523	0.290565	-5.15002
TLR3 MEDIATED TICAM1 DEPENDENT PROGRAMMED CELL DEATH	-0.167768	-0.0177471	-1.3749	0.174705	0.290565	-5.15077
INITIAL TRIGGERING OF COMPLEMENT	0.137827	-0.0219511	1.37041	0.176094	0.292537	-5.1565
INTERLEUKIN 12 FAMILY SIGNALING	0.0972387	0.00220286	1.3691	0.176501	0.292874	-5.15817
SIGNALING BY FGFR2	0.0960444	0.00882312	1.36753	0.176989	0.293344	-5.16016
SARS COV 1 MODULATES HOST TRANSLATION MACHINERY	0.301856	-0.00280178	1.36342	0.178273	0.294788	-5.16537
SARS COV 2 MODULATES HOST TRANSLATION MACHINERY	0.301856	-0.00280178	1.36342	0.178273	0.294788	-5.16537
EUKARYOTIC TRANSLATION INITIATION	0.229433	-0.00685397	1.36074	0.179112	0.295726	-5.16876
SIGNALING BY NTRKS	0.106735	-0.0162806	1.36029	0.179253	0.295726	-5.16932
DNA REPLICATION PRE INITIATION	0.200558	-0.0299298	1.3588	0.179722	0.296159	-5.17121
ACTIVATED TAK1 MEDIATES P38 MAPK ACTIVATION	0.139217	-0.0293701	1.35378	0.181311	0.298433	-5.17754
NTRK2 ACTIVATES RAC1	0.151568	-0.0131908	1.35277	0.18163	0.298615	-5.1788
PYRUVATE METABOLISM AND CITRIC ACID TCA CYCLE	0.2182	-0.0247405	1.35074	0.182276	0.299334	-5.18136
MITOPHAGY	0.249523	-0.0197233	1.34743	0.183335	0.300383	-5.18552
PINK1 PRKN MEDIATED MITOPHAGY	0.249523	-0.0197233	1.34743	0.183335	0.300383	-5.18552
HATS ACETYLATE HISTONES	0.175342	0.00735663	1.34602	0.183785	0.300778	-5.18728
CA2 PATHWAY	0.112381	-0.0137149	1.3419	0.185111	0.302601	-5.19243
RHOBTB3 ATPASE CYCLE	0.26018	-0.03761	1.33757	0.186509	0.304385	-5.19782
NEGATIVE REGULATION OF THE PI3K AKT NETWORK	-0.075023	0.0165027	-1.3366	0.186823	0.304385	-5.19902
NEGATIVE FEEDBACK REGULATION OF MAPK PATHWAY	0.201756	-0.00552863	1.33655	0.186839	0.304385	-5.19909
TP53 REGULATES TRANSCRIPTION OF CELL CYCLE GENES	0.176726	-0.0326272	1.33016	0.188922	0.307178	-5.20701
SIGNALING BY MAPK MUTANTS	0.183997	-0.0329591	1.32997	0.188983	0.307178	-5.20725
METABOLISM OF WATER SOLUBLE VITAMINS AND COFACTORS	-0.109261	0.0364202	-1.32162	0.191733	0.311294	-5.21755
INDUCTION OF CELL CELL FUSION	0.294037	-0.0193476	1.31643	0.193455	0.313735	-5.22392
AQUAPORIN MEDIATED TRANSPORT	0.125813	0.00291315	1.31547	0.193775	0.313898	-5.2251
FGFR2 ALTERNATIVE SPLICING	0.196489	-0.0133438	1.3102	0.19554	0.316083	-5.23154
TICAM1 DEPENDENT ACTIVATION OF IRF3 IRF7	0.145995	-0.0463384	1.31013	0.195565	0.316083	-5.23163
FACTORS INVOLVED IN MEGAKARYOCYTE DEVELOPMENT AND PLATELET PRODUCTION	0.119024	-0.0109402	1.3068	0.196687	0.317537	-5.23569
CELL CYCLE	0.150726	-0.0216959	1.30442	0.197491	0.318476	-5.23859
FLT3 SIGNALING BY CBL MUTANTS	0.170891	-0.0224869	1.30307	0.197948	0.318855	-5.24023
REGULATION OF NPAS4 GENE EXPRESSION	-0.222187	-0.0415198	-1.29473	0.20079	0.322707	-5.25032
REGULATION OF NPAS4 GENE TRANSCRIPTION	-0.222187	-0.0415198	-1.29473	0.20079	0.322707	-5.25032
ACTIVATION OF RAC1	0.169977	-0.0102938	1.29406	0.201019	0.322712	-5.25112
RUNX1 REGULATES ESTROGEN RECEPTOR MEDIATED TRANSCRIPTION	0.205832	0.0553579	1.29226	0.201638	0.322784	-5.2533
SIGNAL AMPLIFICATION	-0.146886	-0.0222251	-1.29196	0.20174	0.322784	-5.25366
ADP SIGNALLING THROUGH P2Y PURINOCEPTOR 1	-0.146886	-0.0222251	-1.29196	0.20174	0.322784	-5.25366
CONSTITUTIVE SIGNALING BY ABERRANT PI3K IN CANCER	-0.0949683	0.0174536	-1.29128	0.201974	0.322797	-5.25447
CLASS B 2 SECRETIN FAMILY RECEPTORS	-0.0920134	0.00223253	-1.28896	0.202773	0.323714	-5.25726
SHC MEDIATED CASCADE FGFR1	0.0831346	0.016515	1.28716	0.203396	0.324346	-5.25943
VIRAL MESSENGER RNA SYNTHESIS	0.226966	0.0277409	1.28282	0.204903	0.32505	-5.26463
CTLA4 INHIBITORY SIGNALING	0.103556	0.0228649	1.28213	0.205141	0.32505	-5.26545
ROLE OF ABL IN ROBO SLIT SIGNALING	-0.28041	0.0134222	-1.28073	0.205629	0.32505	-5.26712
SIALIC ACID METABOLISM	0.265881	-0.0393641	1.28067	0.205653	0.32505	-5.26721
BIOSYNTHESIS OF THE N GLYCAN PRECURSOR DOLICHOL LIPID LINKED OLIGOSACCHARIDE LLO AND TRANSFER TO A NASCENT PROTEIN	0.265881	-0.0393641	1.28067	0.205653	0.32505	-5.26721
SYNTHESIS OF SUBSTRATES IN N GLYCAN BIOSYTHESIS	0.265881	-0.0393641	1.28067	0.205653	0.32505	-5.26721
MATURATION OF PROTEIN 3A	0.265881	-0.0393641	1.28067	0.205653	0.32505	-5.26721
N GLYCAN ANTENNAE ELONGATION	0.265881	-0.0393641	1.28067	0.205653	0.32505	-5.26721
DNA REPLICATION	0.170419	-0.0245219	1.27533	0.20752	0.32764	-5.27357
MITOTIC PROMETAPHASE	0.187814	-0.00869224	1.26861	0.209891	0.331018	-5.28154
FORMATION OF APOPTOSOME	0.209014	0.0258929	1.2674	0.21032	0.331329	-5.28297
SIGNALING BY BRAF AND RAF1 FUSIONS	0.136301	0.0069385	1.26458	0.211321	0.33254	-5.2863
REGULATION OF FOXO TRANSCRIPTIONAL ACTIVITY BY ACETYLATION	0.170875	-0.0349888	1.26273	0.211983	0.333216	-5.28849
ADORA2B MEDIATED ANTI INFLAMMATORY CYTOKINES PRODUCTION	0.120264	-0.0117996	1.26153	0.212411	0.333522	-5.2899
DOWNSTREAM SIGNALING OF ACTIVATED FGFR3	0.0836839	0.0220118	1.26058	0.212751	0.333691	-5.29103
ACYL CHAIN REMODELLING OF PC	-0.149929	0.00709795	-1.25775	0.213764	0.334547	-5.29435
ACYL CHAIN REMODELLING OF PE	-0.149929	0.00709795	-1.25775	0.213764	0.334547	-5.29435
ACTIVATION OF BAD AND TRANSLOCATION TO MITOCHONDRIA	0.116945	0.00132103	1.25642	0.214241	0.334927	-5.29591
ASSEMBLY OF THE ORC COMPLEX AT THE ORIGIN OF REPLICATION	0.226997	-0.0452294	1.25482	0.21482	0.335466	-5.29779
SHC MEDIATED CASCADE FGFR4	0.0854389	0.0323483	1.25037	0.216427	0.337607	-5.30299
TNF RECEPTOR SUPERFAMILY TNFSF MEMBERS MEDIATING NON CANONICAL NF KB PATHWAY	-0.105547	-0.00449113	-1.24765	0.217414	0.338778	-5.30617
PROTEIN REPAIR	0.258526	-0.022873	1.24603	0.218002	0.339232	-5.30805
ERYTHROPOIETIN ACTIVATES STAT5	-0.140606	-0.0103227	-1.24521	0.218302	0.339232	-5.309
TELOMERE C STRAND LAGGING STRAND SYNTHESIS	-0.15429	-0.00999198	-1.24441	0.218594	0.339232	-5.30994
CYCLIN D ASSOCIATED EVENTS IN G1	0.128796	-0.0170174	1.24409	0.218711	0.339232	-5.31031
INWARDLY RECTIFYING K CHANNELS	-0.156386	0.00955193	-1.24037	0.220074	0.339232	-5.31463
POTASSIUM CHANNELS	-0.156386	0.00955193	-1.24037	0.220074	0.339232	-5.31463
ADP SIGNALLING THROUGH P2Y PURINOCEPTOR 12	-0.156386	0.00955193	-1.24037	0.220074	0.339232	-5.31463
G BETA GAMMA SIGNALLING THROUGH CDC42	-0.156386	0.00955193	-1.24037	0.220074	0.339232	-5.31463
GABA RECEPTOR ACTIVATION	-0.156386	0.00955193	-1.24037	0.220074	0.339232	-5.31463
GABA B RECEPTOR ACTIVATION	-0.156386	0.00955193	-1.24037	0.220074	0.339232	-5.31463
APOBEC3G MEDIATED RESISTANCE TO HIV 1 INFECTION	0.279724	-0.00645627	1.23909	0.220542	0.339539	-5.31611
FORMATION OF LATERAL PLATE MESODERM	0.215754	-0.0599022	1.23853	0.220748	0.339539	-5.31676
NETRIN MEDIATED REPULSION SIGNALS	0.279847	0.0109162	1.23513	0.222001	0.3411	-5.32069
INTERLEUKIN 10 SIGNALING	0.10395	0.0169684	1.23395	0.222438	0.341406	-5.32205
PTK6 PROMOTES HIF1A STABILIZATION	0.236651	-0.0515966	1.23292	0.222819	0.341624	-5.32324
METAL SEQUESTRATION BY ANTIMICROBIAL PROTEINS	0.148319	0.00588704	1.2279	0.224681	0.343959	-5.32901
OTHER SEMAPHORIN INTERACTIONS	-0.158901	0.0182613	-1.22667	0.22514	0.343959	-5.33042
MEIOTIC SYNAPSIS	0.146597	-0.00498915	1.22641	0.225239	0.343959	-5.33073
CYTOKINE SIGNALING IN IMMUNE SYSTEM	0.0665507	-0.00126987	1.22624	0.225303	0.343959	-5.33092
G ALPHA Q SIGNALLING EVENTS	0.104961	-0.0057948	1.22197	0.2269	0.346028	-5.33581
P130CAS LINKAGE TO MAPK SIGNALING FOR INTEGRINS	0.147948	0.0168269	1.21898	0.228024	0.347373	-5.33922
ABERRANT REGULATION OF MITOTIC G1 S TRANSITION IN CANCER DUE TO RB1 DEFECTS	0.157966	-0.0471096	1.21634	0.229019	0.348518	-5.34223
DISEASES OF BASE EXCISION REPAIR	0.172456	-0.0807897	1.21548	0.229344	0.348641	-5.3432
RNA POLYMERASE I TRANSCRIPTION	0.161577	-0.0370824	1.21052	0.231225	0.351128	-5.34883
LOSS OF FUNCTION OF SMAD2 3 IN CANCER	0.157034	-0.0284623	1.20728	0.23246	0.352257	-5.3525
SIGNALING BY TGF BETA RECEPTOR COMPLEX IN CANCER	0.157034	-0.0284623	1.20728	0.23246	0.352257	-5.3525
CASPASE ACTIVATION VIA DEPENDENCE RECEPTORS IN THE ABSENCE OF LIGAND	0.20715	0.0299744	1.20549	0.233145	0.352921	-5.35452
EFFECTS OF PIP2 HYDROLYSIS	-0.184414	0.0154284	-1.20172	0.23459	0.354734	-5.35877
NEF AND SIGNAL TRANSDUCTION	0.120763	-0.0195311	1.19935	0.235504	0.35538	-5.36143
INTERLEUKIN 36 PATHWAY	-0.201874	0.0160596	-1.19849	0.235834	0.35538	-5.3624
COBALAMIN CBL VITAMIN B12 TRANSPORT AND METABOLISM	-0.199561	0.0378244	-1.19803	0.23601	0.35538	-5.36291
TRANSPORT OF RCBL WITHIN THE BODY	-0.199561	0.0378244	-1.19803	0.23601	0.35538	-5.36291
INTRAFLAGELLAR TRANSPORT	-0.194654	0.0673873	-1.19435	0.237436	0.357102	-5.36703
MUCOPOLYSACCHARIDOSES	0.256555	-0.0481247	1.19379	0.237652	0.357102	-5.36766
RUNX1 REGULATES TRANSCRIPTION OF GENES INVOLVED IN WNT SIGNALING	0.169249	0.0590751	1.19152	0.238536	0.358054	-5.3702
POU5F1 OCT4 SOX2 NANOG ACTIVATE GENES RELATED TO PROLIFERATION	0.138554	0.000627415	1.18705	0.240281	0.360295	-5.37518
DEUBIQUITINATION	0.108094	-0.015254	1.18597	0.240704	0.360552	-5.37638
SYNTHESIS OF PIPS AT THE GOLGI MEMBRANE	-0.19974	-0.0133373	-1.18183	0.242329	0.362607	-5.38097
ONCOGENE INDUCED SENESCENCE	0.146787	-0.00837912	1.17893	0.24347	0.363934	-5.38417
IRF3 MEDIATED ACTIVATION OF TYPE 1 IFN	0.195407	-0.0731636	1.17673	0.244341	0.364855	-5.3866
LAMININ INTERACTIONS	0.126764	0.00282761	1.1686	0.247574	0.369298	-5.39553
RETROGRADE NEUROTROPHIN SIGNALLING	-0.199626	-0.0269387	-1.16687	0.248269	0.369949	-5.39744
WNT LIGAND BIOGENESIS AND TRAFFICKING	-0.140045	0.0158383	-1.1643	0.249299	0.371097	-5.40024
CONSTITUTIVE SIGNALING BY AKT1 E17K IN CANCER	0.106227	0.0115855	1.16199	0.250226	0.372091	-5.40276
REGULATION OF LIPID METABOLISM BY PPARALPHA	0.110768	-0.0226499	1.16034	0.250894	0.372697	-5.40456
SIGNALING BY ERYTHROPOIETIN	0.0872157	-0.0054493	1.15458	0.253226	0.375771	-5.41081
HDL ASSEMBLY	0.17625	-0.0299067	1.15362	0.253614	0.375957	-5.41185
MITOCHONDRIAL BIOGENESIS	0.111123	-0.00230068	1.15145	0.254497	0.376634	-5.41419
TNFR1 INDUCED PROAPOPTOTIC SIGNALING	0.125832	-0.060285	1.15064	0.254827	0.376634	-5.41507
SENSORY PROCESSING OF SOUND	-0.121802	-0.00133279	-1.15057	0.254859	0.376634	-5.41515
OPIOID SIGNALLING	0.10216	-0.0105086	1.14621	0.256643	0.378879	-5.41985
CELLULAR SENESCENCE	0.121607	-0.0204761	1.14418	0.257473	0.379699	-5.42202
CD28 DEPENDENT VAV1 PATHWAY	0.0973971	0.00325993	1.14313	0.257906	0.379699	-5.42315
TRANSMISSION ACROSS CHEMICAL SYNAPSES	-0.0723093	0.00390797	-1.1424	0.258207	0.379699	-5.42393
INTERLEUKIN 2 FAMILY SIGNALING	0.073714	0.00144083	1.14132	0.258653	0.379699	-5.42509
FCGR ACTIVATION	-0.145458	0.0231531	-1.14077	0.25888	0.379699	-5.42568
NEURONAL SYSTEM	-0.0716911	0.00709715	-1.14032	0.259064	0.379699	-5.42616
CD163 MEDIATING AN ANTI INFLAMMATORY RESPONSE	-0.134549	0.0248878	-1.1399	0.259236	0.379699	-5.42661
GENE AND PROTEIN EXPRESSION BY JAK STAT SIGNALING AFTER INTERLEUKIN 12 STIMULATION	0.112062	0.0197441	1.1397	0.25932	0.379699	-5.42682
NONHOMOLOGOUS END JOINING NHEJ	0.156065	-0.0180342	1.13747	0.260245	0.380665	-5.42921
TP53 REGULATES TRANSCRIPTION OF CELL DEATH GENES	-0.108627	-0.00953641	-1.13365	0.261828	0.382235	-5.43328
ACTIVATED PKN1 STIMULATES TRANSCRIPTION OF AR ANDROGEN RECEPTOR REGULATED GENES KLK2 AND KLK3	0.197131	-0.00749348	1.13337	0.261944	0.382235	-5.43358
NEUROTRANSMITTER RELEASE CYCLE	0.234061	0.0230217	1.13231	0.262386	0.382235	-5.4347
GLUTAMATE NEUROTRANSMITTER RELEASE CYCLE	0.234061	0.0230217	1.13231	0.262386	0.382235	-5.4347
APEX1 INDEPENDENT RESOLUTION OF AP SITES VIA THE SINGLE NUCLEOTIDE REPLACEMENT PATHWAY	-0.195961	-0.077519	-1.13155	0.262705	0.38231	-5.43552
COMMON PATHWAY OF FIBRIN CLOT FORMATION	-0.171445	0.0526649	-1.12755	0.264374	0.384054	-5.43975
ACYL CHAIN REMODELLING OF PG	-0.139495	0.0127879	-1.1274	0.264439	0.384054	-5.43992
INTERFERON ALPHA BETA SIGNALING	0.121205	-0.0248808	1.12624	0.264926	0.384371	-5.44115
TBC RABGAPS	0.20453	-0.0827659	1.10181	0.275313	0.398849	-5.46671
SENSORY PROCESSING OF SOUND BY OUTER HAIR CELLS OF THE COCHLEA	0.237388	0.0085191	1.10097	0.275677	0.398849	-5.46759
PROCESSIVE SYNTHESIS ON THE LAGGING STRAND	-0.135162	-0.00966258	-1.10054	0.27586	0.398849	-5.46803
SIGNALING BY INTERLEUKINS	0.0550154	6.78447e-05	1.10018	0.276019	0.398849	-5.46841
SIRT1 NEGATIVELY REGULATES RRNA EXPRESSION	0.198111	-0.0316622	1.09857	0.276711	0.399319	-5.47007
RESPONSE TO METAL IONS	0.200418	0.00316442	1.09813	0.276902	0.399319	-5.47052
GPCR LIGAND BINDING	-0.0863568	0.0169148	-1.09615	0.277762	0.399687	-5.47257
MECP2 REGULATES TRANSCRIPTION OF NEURONAL LIGANDS	0.130686	-0.0122822	1.09569	0.277961	0.399687	-5.47304
PROTEIN PROTEIN INTERACTIONS AT SYNAPSES	-0.149764	0.0291271	-1.09561	0.277995	0.399687	-5.47312
UB SPECIFIC PROCESSING PROTEASES	0.10802	-0.0171577	1.09055	0.280199	0.402452	-5.47833
PI 3K CASCADE FGFR3	-0.0953729	0.0338384	-1.08721	0.281656	0.404139	-5.48174
REGULATION BY C FLIP	-0.102161	0.00884993	-1.08558	0.282373	0.404763	-5.48341
NF KB IS ACTIVATED AND SIGNALS SURVIVAL	0.154114	-0.0197359	1.08471	0.282753	0.404902	-5.4843
ERK MAPK TARGETS	-0.118789	-0.0244902	-1.08343	0.283315	0.405302	-5.4856
PYRUVATE METABOLISM	0.165483	0.00570354	1.08077	0.284487	0.406572	-5.48831
SELECTIVE AUTOPHAGY	0.151514	-0.0367418	1.07989	0.284877	0.406724	-5.48921
O LINKED GLYCOSYLATION	0.135264	0.0131274	1.07221	0.288278	0.411169	-5.49698
TNFR2 NON CANONICAL NF KB PATHWAY	0.0751129	-0.00385909	1.07131	0.288679	0.411282	-5.49789
CALCITONIN LIKE LIGAND RECEPTORS	-0.212177	-0.0500149	-1.07075	0.288932	0.411282	-5.49846
CONDENSATION OF PROPHASE CHROMOSOMES	0.195527	-0.0133691	1.06976	0.28937	0.411498	-5.49945
TNFR1 INDUCED NFKAPPAB SIGNALING PATHWAY	0.103698	-0.0325494	1.05599	0.295559	0.419882	-5.51323
RETINOID CYCLE DISEASE EVENTS	0.144847	0.00509882	1.04776	0.299304	0.424034	-5.52139
THE CANONICAL RETINOID CYCLE IN RODS TWILIGHT VISION	0.144847	0.00509882	1.04776	0.299304	0.424034	-5.52139
INTRINSIC PATHWAY OF FIBRIN CLOT FORMATION	0.159811	0.006184	1.04762	0.299371	0.424034	-5.52153
G PROTEIN BETA GAMMA SIGNALLING	0.0982197	0.0238104	1.04665	0.29981	0.424237	-5.52248
EARLY SARS COV 2 INFECTION EVENTS	0.125122	-0.0294657	1.04536	0.300403	0.424657	-5.52376
ACYL CHAIN REMODELLING OF PS	-0.129769	0.00952169	-1.04264	0.301651	0.426001	-5.52644
SIGNALING BY TYPE 1 INSULIN LIKE GROWTH FACTOR 1 RECEPTOR IGF1R	0.057364	0.0155362	1.04058	0.302598	0.426916	-5.52846
PROLACTIN RECEPTOR SIGNALING	0.105584	-0.0191942	1.03899	0.303326	0.427523	-5.53001
KILLING MECHANISMS	0.13569	-0.0360882	1.03631	0.304566	0.428368	-5.53264
FOXO MEDIATED TRANSCRIPTION OF CELL CYCLE GENES	0.138868	-0.0464616	1.03577	0.304813	0.428368	-5.53316
NOD1 2 SIGNALING PATHWAY	0.0764686	-0.0427004	1.03575	0.304823	0.428368	-5.53318
COPI DEPENDENT GOLGI TO ER RETROGRADE TRAFFIC	-0.194204	0.000870747	-1.03108	0.306991	0.430569	-5.53774
KINESINS	-0.194204	0.000870747	-1.03108	0.306991	0.430569	-5.53774
FRS MEDIATED FGFR2 SIGNALING	-0.0646762	0.0153351	-1.02935	0.307794	0.431272	-5.53941
SYNTHESIS OF PG	0.187421	-0.0250393	1.02487	0.309882	0.433182	-5.54375
BETA CATENIN PHOSPHORYLATION CASCADE	0.13031	0.000987471	1.02449	0.310064	0.433182	-5.54412
SIGNALING BY CTNNB1 PHOSPHO SITE MUTANTS	0.13031	0.000987471	1.02449	0.310064	0.433182	-5.54412
MAPK FAMILY SIGNALING CASCADES	0.0526245	-0.00823352	1.01505	0.3145	0.438828	-5.5532
EARLY PHASE OF HIV LIFE CYCLE	-0.103911	0.054188	-1.01411	0.314943	0.438828	-5.5541
ATTACHMENT AND ENTRY	0.154135	-0.0393237	1.01394	0.315024	0.438828	-5.55426
ACTIVATION OF IRF3 IRF7 MEDIATED BY TBK1 IKK EPSILON	0.0994032	-0.0418128	1.00757	0.318045	0.442605	-5.56033
PI3K AKT SIGNALING IN CANCER	-0.0625668	0.0237915	-1.00387	0.319812	0.444632	-5.56385
RUNX2 REGULATES CHONDROCYTE MATURATION	0.160043	0.00227722	1.00225	0.320585	0.445274	-5.56538
RNA POLYMERASE I PROMOTER ESCAPE	0.145016	-0.0583736	1.00047	0.321439	0.446028	-5.56707
MYOGENESIS	-0.0916321	-0.0310774	-0.999186	0.322054	0.446449	-5.56827
PI 3K CASCADE FGFR4	-0.0874617	0.0374615	-0.997123	0.323046	0.44739	-5.57022
CARGO TRAFFICKING TO THE PERICILIARY MEMBRANE	0.177091	-0.0183365	0.994753	0.324187	0.448104	-5.57245
BBSOME MEDIATED CARGO TARGETING TO CILIUM	0.177091	-0.0183365	0.994753	0.324187	0.448104	-5.57245
HYDROLYSIS OF LPC	-0.141813	-0.00639052	-0.990217	0.326379	0.450698	-5.5767
CD22 MEDIATED BCR REGULATION	-0.141803	0.00381902	-0.989346	0.3268	0.450846	-5.57751
ACYL CHAIN REMODELLING OF PI	-0.121877	0.0116088	-0.986674	0.328098	0.4522	-5.58
CELLULAR HEXOSE TRANSPORT	0.147554	0.0129526	0.98073	0.330995	0.455754	-5.58553
MET ACTIVATES PI3K AKT SIGNALING	0.122959	0.00192672	0.979954	0.331374	0.455838	-5.58625
PTK6 REGULATES CELL CYCLE	0.160866	-0.0574968	0.977525	0.332564	0.456582	-5.58849
PI 3K CASCADE FGFR1	-0.0808413	0.0138642	-0.977029	0.332807	0.456582	-5.58895
SHC MEDIATED CASCADE FGFR3	0.0654259	0.0307581	0.976696	0.33297	0.456582	-5.58926
TRAFFICKING OF GLUR2 CONTAINING AMPA RECEPTORS	-0.12634	0.0123399	-0.976249	0.33319	0.456582	-5.58967
COLLAGEN DEGRADATION	0.109496	0.0346324	0.974392	0.334103	0.457395	-5.59138
EICOSANOID LIGAND BINDING RECEPTORS	-0.166236	-0.0069431	-0.96592	0.338287	0.462208	-5.59915
PROSTANOID LIGAND RECEPTORS	-0.166236	-0.0069431	-0.96592	0.338287	0.462208	-5.59915
REGULATION OF TP53 EXPRESSION AND DEGRADATION	0.105712	-0.00422069	0.965316	0.338587	0.462208	-5.5997
DEPOSITION OF NEW CENPA CONTAINING NUCLEOSOMES AT THE CENTROMERE	0.210642	0.00622518	0.9645	0.338992	0.46232	-5.60044
ACTIVATION OF THE PRE REPLICATIVE COMPLEX	-0.125893	-0.0277701	-0.962002	0.340234	0.462713	-5.60272
INOSITOL PHOSPHATE METABOLISM	0.11918	-0.0238116	0.96197	0.34025	0.462713	-5.60274
SYNTHESIS OF IP3 AND IP4 IN THE CYTOSOL	0.11918	-0.0238116	0.96197	0.34025	0.462713	-5.60274
MAP3K8 TPL2 DEPENDENT MAPK1 3 ACTIVATION	0.116463	-0.00379152	0.961201	0.340633	0.462795	-5.60344
GOLGI CISTERNAE PERICENTRIOLAR STACK REORGANIZATION	0.162227	-0.00613095	0.959741	0.341361	0.463345	-5.60477
G ALPHA Z SIGNALLING EVENTS	0.0841921	-0.00225301	0.956269	0.343096	0.465259	-5.60791
LGI ADAM INTERACTIONS	-0.17901	-0.0601028	-0.955274	0.343594	0.465494	-5.60881
RUNX2 REGULATES OSTEOBLAST DIFFERENTIATION	0.105044	-0.0117783	0.949905	0.346291	0.468606	-5.61365
DRUG MEDIATED INHIBITION OF CDK4 CDK6 ACTIVITY	0.142253	-0.0427034	0.9494	0.346546	0.468606	-5.6141
SIGNALING BY BMP	0.0864779	0.0104413	0.948208	0.347147	0.468975	-5.61517
ACTIVATED NTRK2 SIGNALS THROUGH FYN	0.100531	-0.00257301	0.943687	0.349432	0.470947	-5.61922
MAPK1 ERK2 ACTIVATION	0.109901	-0.0135928	0.94355	0.349501	0.470947	-5.61934
METABOLISM OF AMINE DERIVED HORMONES	-0.148517	0.0797533	-0.942649	0.349958	0.470947	-5.62014
THYROXINE BIOSYNTHESIS	-0.148517	0.0797533	-0.942649	0.349958	0.470947	-5.62014
POLO LIKE KINASE MEDIATED EVENTS	0.135063	-0.0171571	0.942072	0.350251	0.470947	-5.62066
HEME SIGNALING	0.0995107	0.00371328	0.938992	0.351816	0.472608	-5.6234
DISEASES OF DNA REPAIR	-0.0909552	-0.0204461	-0.934584	0.354064	0.474562	-5.6273
ACYL CHAIN REMODELING OF CL	-0.145296	-0.00265804	-0.934191	0.354264	0.474562	-5.62765
COPI INDEPENDENT GOLGI TO ER RETROGRADE TRAFFIC	-0.145296	-0.00265804	-0.934191	0.354264	0.474562	-5.62765
PLATELET HOMEOSTASIS	0.0795057	0.00581258	0.933368	0.354685	0.474682	-5.62838
HIV LIFE CYCLE	0.106269	-0.00789584	0.923642	0.359683	0.480921	-5.63693
METABOLIC DISORDERS OF BIOLOGICAL OXIDATION ENZYMES	-0.118805	-0.0338735	-0.920198	0.361464	0.482851	-5.63993
IKBA VARIANT LEADS TO EDA ID	0.135454	-0.0510367	0.918447	0.362371	0.483612	-5.64145
PHOSPHORYLATION OF THE APC C	0.176156	-0.0307537	0.917175	0.363032	0.484042	-5.64256
BASE EXCISION REPAIR AP SITE FORMATION	0.130182	-0.0576726	0.915819	0.363736	0.484378	-5.64374
PHOSPHOLIPID METABOLISM	-0.0788774	0.0141839	-0.915388	0.36396	0.484378	-5.64411
E2F ENABLED INHIBITION OF PRE REPLICATION COMPLEX FORMATION	-0.161688	-0.0621985	-0.912845	0.365284	0.485358	-5.64631
NEGATIVE REGULATION OF MAPK PATHWAY	0.110638	-0.0243678	0.912555	0.365435	0.485358	-5.64656
CYTOSOLIC IRON SULFUR CLUSTER ASSEMBLY	-0.163339	0.0263696	-0.91193	0.365761	0.485358	-5.6471
DISEASES ASSOCIATED WITH SURFACTANT METABOLISM	-0.155561	-0.00921718	-0.910725	0.366391	0.485358	-5.64814
DEFECTIVE CSF2RB CAUSES SMDP5	-0.155561	-0.00921718	-0.910725	0.366391	0.485358	-5.64814
RESOLUTION OF SISTER CHROMATID COHESION	0.140894	-0.0136299	0.906953	0.368365	0.487521	-5.65139
SYNTHESIS OF PA	-0.119943	0.0161087	-0.902674	0.370612	0.48965	-5.65505
CDC6 ASSOCIATION WITH THE ORC ORIGIN COMPLEX	-0.173296	-0.00482671	-0.902588	0.370657	0.48965	-5.65513
NADE MODULATES DEATH SIGNALLING	-0.138853	-0.00680011	-0.899852	0.372098	0.491101	-5.65746
ACETYLCHOLINE REGULATES INSULIN SECRETION	0.112796	-0.0851302	0.895493	0.374403	0.493688	-5.66117
FRS MEDIATED FGFR4 SIGNALING	0.0625176	0.0302621	0.894268	0.375052	0.494089	-5.66221
REGULATION OF TP53 ACTIVITY	0.0784081	-0.00739891	0.891528	0.376506	0.495549	-5.66453
FCERI MEDIATED CA 2 MOBILIZATION	0.0619591	0.00793892	0.886894	0.378975	0.498339	-5.66843
RHOBTB2 GTPASE CYCLE	-0.192632	0.0267383	-0.881931	0.381629	0.50137	-5.67259
PURINE SALVAGE	-0.128428	-0.0375974	-0.879481	0.382944	0.502315	-5.67464
GASTRULATION	0.069797	-0.00916082	0.879283	0.383051	0.502315	-5.6748
RESOLUTION OF AP SITES VIA THE MULTIPLE NUCLEOTIDE PATCH REPLACEMENT PATHWAY	-0.112352	-0.0279295	-0.873926	0.385936	0.505174	-5.67925
PCNA DEPENDENT LONG PATCH BASE EXCISION REPAIR	-0.112352	-0.0279295	-0.873926	0.385936	0.505174	-5.67925
DNA DOUBLE STRAND BREAK RESPONSE	0.111436	-0.0510295	0.871693	0.387142	0.505885	-5.6811
RIPK1 MEDIATED REGULATED NECROSIS	0.0946061	-0.0261699	0.871449	0.387275	0.505885	-5.6813
ABORTIVE ELONGATION OF HIV 1 TRANSCRIPT IN THE ABSENCE OF TAT	0.156407	-0.00182118	0.869656	0.388245	0.505885	-5.68278
MICRORNA MIRNA BIOGENESIS	0.156407	-0.00182118	0.869656	0.388245	0.505885	-5.68278
PIWI INTERACTING RNA PIRNA BIOGENESIS	0.156407	-0.00182118	0.869656	0.388245	0.505885	-5.68278
IL 6 TYPE CYTOKINE RECEPTOR LIGAND INTERACTIONS	-0.0781209	-0.00642832	-0.867033	0.389668	0.507277	-5.68494
DSCAM INTERACTIONS	-0.106333	-0.0320697	-0.860226	0.393376	0.511639	-5.69052
NUCLEAR PORE COMPLEX NPC DISASSEMBLY	0.161566	0.00585521	0.857153	0.395058	0.51336	-5.69302
CHK1 CHK2 CDS1 MEDIATED INACTIVATION OF CYCLIN B CDK1 COMPLEX	-0.121165	-0.0272839	-0.85233	0.397705	0.516157	-5.69693
COLLAGEN CHAIN TRIMERIZATION	0.0957818	0.0390313	0.851454	0.398187	0.516157	-5.69764
GLYCEROPHOSPHOLIPID BIOSYNTHESIS	-0.101069	0.010945	-0.851264	0.398292	0.516157	-5.69779
CYTOCHROME C MEDIATED APOPTOTIC RESPONSE	0.120473	-0.0027049	0.83983	0.404618	0.523881	-5.70697
FORMATION OF TC NER PRE INCISION COMPLEX	0.107894	-0.0328978	0.837375	0.405984	0.525176	-5.70892
TP53 REGULATES TRANSCRIPTION OF ADDITIONAL CELL CYCLE GENES WHOSE EXACT ROLE IN THE P53 PATHWAY REMAIN UNCERTAIN	-0.143188	-0.0156684	-0.833866	0.407942	0.527231	-5.71171
HUR ELAVL1 BINDS AND STABILIZES MRNA	0.136397	-0.0842192	0.830598	0.40977	0.529117	-5.71429
CELL CYCLE CHECKPOINTS	0.0970137	-0.035933	0.826321	0.412171	0.531738	-5.71765
TP53 REGULATES TRANSCRIPTION OF CASPASE ACTIVATORS AND CASPASES	-0.100582	-0.0276765	-0.823536	0.413738	0.532952	-5.71984
P75NTR SIGNALS VIA NF KB	0.112676	-0.0269055	0.823327	0.413856	0.532952	-5.72
NRIF SIGNALS CELL DEATH FROM THE NUCLEUS	-0.0895144	-0.00991041	-0.820239	0.415599	0.534715	-5.72241
NEGATIVE REGULATION OF FLT3	0.0890947	-0.0276355	0.818012	0.416859	0.535375	-5.72414
FORMATION OF SENESCENCE ASSOCIATED HETEROCHROMATIN FOCI SAHF	0.127017	-0.0688179	0.81801	0.41686	0.535375	-5.72414
TRANSCRIPTIONAL ACTIVATION OF MITOCHONDRIAL BIOGENESIS	0.0892056	0.00134434	0.815956	0.418024	0.536389	-5.72574
NEGATIVE REGULATION OF FGFR4 SIGNALING	0.0628249	0.0140559	0.809863	0.421488	0.54035	-5.73044
PLASMA LIPOPROTEIN ASSEMBLY	0.0836162	0.025466	0.8086	0.422208	0.540789	-5.73141
TRAF6 MEDIATED NF KB ACTIVATION	0.0844993	0.000985322	0.806095	0.423639	0.542052	-5.73333
HSF1 ACTIVATION	0.0943945	-0.00244208	0.805335	0.424073	0.542052	-5.73392
ALPHA PROTEIN KINASE 1 SIGNALING PATHWAY	0.129061	-0.0346762	0.804887	0.42433	0.542052	-5.73426
FCERI MEDIATED MAPK ACTIVATION	0.0754372	-0.00305698	0.803412	0.425175	0.542647	-5.73539
PI5P REGULATES TP53 ACETYLATION	-0.09713	-0.0129768	-0.802614	0.425632	0.542747	-5.736
GAP FILLING DNA REPAIR SYNTHESIS AND LIGATION IN GG NER	0.103494	-0.0207532	0.798661	0.427902	0.545156	-5.739
DISASSEMBLY OF THE DESTRUCTION COMPLEX AND RECRUITMENT OF AXIN TO THE MEMBRANE	0.078452	0.00056317	0.797894	0.428343	0.545233	-5.73958
SMOOTH MUSCLE CONTRACTION	0.0985673	-0.00884699	0.795975	0.429448	0.546154	-5.74104
FGFR1B LIGAND BINDING AND ACTIVATION	-0.107318	0.0156967	-0.795057	0.429978	0.546343	-5.74173
TP53 REGULATES TRANSCRIPTION OF GENES INVOLVED IN CYTOCHROME C RELEASE	-0.078369	0.0128038	-0.793433	0.430915	0.547048	-5.74296
IMMUNOREGULATORY INTERACTIONS BETWEEN A LYMPHOID AND A NON LYMPHOID CELL	-0.0537607	0.0199407	-0.792511	0.431447	0.547239	-5.74365
RECOGNITION OF DNA DAMAGE BY PCNA CONTAINING REPLICATION COMPLEX	0.102046	-0.0192678	0.778097	0.439826	0.557373	-5.75441
METABOLISM OF VITAMINS AND COFACTORS	0.0533406	0.0202271	0.770582	0.444233	0.562459	-5.75995
LDL CLEARANCE	0.119591	0.0393419	0.769891	0.444639	0.562476	-5.76045
G2 M DNA REPLICATION CHECKPOINT	-0.12872	0.00109048	-0.756122	0.452783	0.572273	-5.77045
HDR THROUGH MMEJ ALT NHEJ	-0.119927	-0.0301829	-0.75434	0.453843	0.573107	-5.77173
CARNITINE METABOLISM	-0.136253	0.011702	-0.7526	0.45488	0.573405	-5.77298
LIPOPHAGY	-0.136253	0.011702	-0.7526	0.45488	0.573405	-5.77298
FANCONI ANEMIA PATHWAY	0.0751155	-0.0281835	0.751738	0.455395	0.573549	-5.7736
PHOSPHORYLATION OF EMI1	0.145578	-0.033623	0.750083	0.456382	0.574287	-5.77478
ACTIVATION OF ATR IN RESPONSE TO REPLICATION STRESS	-0.100278	-0.0293702	-0.744495	0.459727	0.57787	-5.77875
REGULATION OF TP53 ACTIVITY THROUGH ASSOCIATION WITH CO FACTORS	0.0957559	0.0208857	0.74387	0.460103	0.57787	-5.7792
SUPPRESSION OF APOPTOSIS	0.114397	0.0331175	0.743107	0.46056	0.57787	-5.77973
CLASS A 1 RHODOPSIN LIKE RECEPTORS	-0.0692367	0.0286402	-0.742006	0.461221	0.57787	-5.78051
ION CHANNEL TRANSPORT	0.100444	-0.0381424	0.741964	0.461247	0.57787	-5.78054
HIV ELONGATION ARREST AND RECOVERY	0.127473	-0.00380614	0.73699	0.464242	0.581114	-5.78404
CAMK IV MEDIATED PHOSPHORYLATION OF CREB	0.130725	0.000214323	0.733777	0.466183	0.582525	-5.78629
CREB1 PHOSPHORYLATION THROUGH THE ACTIVATION OF CAMKII CAMKK CAMKIV CASCASDE	0.130725	0.000214323	0.733777	0.466183	0.582525	-5.78629
TRP CHANNELS	-0.15557	-0.0588328	-0.732988	0.46666	0.582613	-5.78685
IKK COMPLEX RECRUITMENT MEDIATED BY RIP1	-0.0745033	-0.0338811	-0.732241	0.467112	0.582669	-5.78737
FRS MEDIATED FGFR1 SIGNALING	0.0436697	0.0107428	0.731486	0.467569	0.582732	-5.78789
NEUREXINS AND NEUROLIGINS	-0.108542	0.00641008	-0.725069	0.471465	0.587076	-5.79234
G BETA GAMMA SIGNALLING THROUGH PI3KGAMMA	0.0676423	0.0172814	0.721523	0.473626	0.588897	-5.79479
INTERLEUKIN 1 FAMILY SIGNALING	0.0555777	-0.0196914	0.720707	0.474124	0.588897	-5.79535
INTERLEUKIN 6 FAMILY SIGNALING	0.0601451	-0.0187623	0.720647	0.474161	0.588897	-5.79539
XENOBIOTICS	-0.108555	0.0340501	-0.713564	0.478496	0.593252	-5.80023
ARYL HYDROCARBON RECEPTOR SIGNALLING	-0.108555	0.0340501	-0.713564	0.478496	0.593252	-5.80023
AUTOPHAGY	0.0713215	-0.0281502	0.711582	0.479713	0.593763	-5.80157
INHIBITION OF REPLICATION INITIATION OF DAMAGED DNA BY RB1 E2F1	0.120539	0.00999123	0.711542	0.479738	0.593763	-5.8016
SIGNALING BY RNF43 MUTANTS	0.0634133	0.0116117	0.7102	0.480563	0.594271	-5.80251
IRAK2 MEDIATED ACTIVATION OF TAK1 COMPLEX	0.102977	-0.0499592	0.705239	0.48362	0.597535	-5.80585
STIMULI SENSING CHANNELS	0.117418	-0.0574753	0.701818	0.485735	0.599631	-5.80815
COMPLEMENT CASCADE	0.0622894	0.000830351	0.69841	0.487846	0.601718	-5.81042
CONDENSATION OF PROMETAPHASE CHROMOSOMES	-0.138179	-0.0447576	-0.697358	0.488499	0.602005	-5.81112
NEGATIVE REGULATION OF FGFR2 SIGNALING	-0.0411044	0.00809586	-0.694521	0.490261	0.603658	-5.813
HDR THROUGH HOMOLOGOUS RECOMBINATION HRR	-0.073226	-0.027277	-0.692317	0.491634	0.604828	-5.81446
RAP1 SIGNALLING	-0.085229	-0.012384	-0.691143	0.492365	0.605207	-5.81523
FORMATION OF PARAXIAL MESODERM	0.0693462	-0.0113122	0.689224	0.493563	0.606159	-5.81649
ACTIVATION OF PUMA AND TRANSLOCATION TO MITOCHONDRIA	0.0821508	-0.0102864	0.687184	0.494837	0.607203	-5.81783
P75NTR NEGATIVELY REGULATES CELL CYCLE VIA SC1	0.085803	0.00588892	0.685788	0.49571	0.607754	-5.81875
INTERLEUKIN 37 SIGNALING	0.0797965	-0.0625466	0.683133	0.497373	0.609272	-5.82048
ROS AND RNS PRODUCTION IN PHAGOCYTES	-0.0922178	0.00611374	-0.680724	0.498885	0.610601	-5.82205
FERTILIZATION	0.152666	0.0135072	0.678176	0.500487	0.610995	-5.8237
ACROSOME REACTION AND SPERM OOCYTE MEMBRANE BINDING	0.152666	0.0135072	0.678176	0.500487	0.610995	-5.8237
UPTAKE AND FUNCTION OF DIPHTHERIA TOXIN	0.152666	0.0135072	0.678176	0.500487	0.610995	-5.8237
NONSENSE MEDIATED DECAY NMD	0.122842	-0.0359407	0.675155	0.502389	0.612301	-5.82565
PEPTIDE LIGAND BINDING RECEPTORS	-0.0621704	0.0331938	-0.675118	0.502412	0.612301	-5.82567
DEATH RECEPTOR SIGNALING	0.0540012	-0.0242145	0.674082	0.503065	0.612576	-5.82634
ACTIVATION OF NMDA RECEPTORS AND POSTSYNAPTIC EVENTS	0.0518301	0.00484028	0.669251	0.506118	0.61577	-5.82943
G2 M CHECKPOINTS	0.0793759	-0.0352143	0.662363	0.510488	0.620559	-5.8338
POLYMERASE SWITCHING ON THE C STRAND OF THE TELOMERE	0.0958099	-0.0356814	0.659297	0.512439	0.621876	-5.83574
POLYMERASE SWITCHING	0.0958099	-0.0356814	0.659297	0.512439	0.621876	-5.83574
IRS MEDIATED SIGNALLING	0.0389632	0.0170399	0.650681	0.517945	0.628025	-5.84112
MASTL FACILITATES MITOTIC PROGRESSION	-0.109318	-0.0269141	-0.649721	0.518561	0.628239	-5.84172
P75 NTR RECEPTOR MEDIATED SIGNALLING	0.0721531	-0.0193171	0.648138	0.519576	0.628938	-5.8427
DIGESTION OF DIETARY CARBOHYDRATE	0.118074	-0.05851	0.644304	0.52204	0.630156	-5.84506
DIGESTION	0.118074	-0.05851	0.644304	0.52204	0.630156	-5.84506
DIGESTION AND ABSORPTION	0.118074	-0.05851	0.644304	0.52204	0.630156	-5.84506
OVARIAN TUMOR DOMAIN PROTEASES	0.072289	-0.0119571	0.643834	0.522343	0.630156	-5.84535
BLOOD GROUP SYSTEMS BIOSYNTHESIS	-0.0981409	-0.0121833	-0.639256	0.525294	0.632705	-5.84815
ACTIVATION OF RAS IN B CELLS	0.0941835	0.0202314	0.638189	0.525983	0.632705	-5.84881
PYRIMIDINE CATABOLISM	0.100895	-0.0345602	0.637979	0.526119	0.632705	-5.84893
FORMATION OF AXIAL MESODERM	0.0820625	-0.0479125	0.637818	0.526223	0.632705	-5.84903
DNA DOUBLE STRAND BREAK REPAIR	-0.0681451	-0.0386994	-0.636793	0.526886	0.63297	-5.84965
CD28 DEPENDENT PI3K AKT SIGNALING	0.0448833	0.0264446	0.631184	0.530519	0.636801	-5.85305
METABOLISM OF FAT SOLUBLE VITAMINS	0.0552512	0.017619	0.629646	0.531518	0.637206	-5.85398
NEGATIVE REGULATION OF FGFR1 SIGNALING	0.0406975	0.00818005	0.629294	0.531746	0.637206	-5.85419
RNA POLYMERASE I TRANSCRIPTION INITIATION	0.0733056	-0.0610621	0.625227	0.534392	0.639841	-5.85662
INTERLEUKIN 17 SIGNALING	-0.0492156	-0.0106811	-0.622122	0.536417	0.641729	-5.85847
THROMBIN SIGNALLING THROUGH PROTEINASE ACTIVATED RECEPTORS PARS	-0.0812412	-0.0326006	-0.621077	0.537099	0.642008	-5.85909
MITOTIC SPINDLE CHECKPOINT	0.09498	-0.0184297	0.616984	0.539776	0.64467	-5.86151
CHYLOMICRON ASSEMBLY	-0.0705917	0.0679606	-0.611214	0.543561	0.648109	-5.86489
CHYLOMICRON REMODELING	-0.0705917	0.0679606	-0.611214	0.543561	0.648109	-5.86489
ANTIGEN ACTIVATES B CELL RECEPTOR BCR LEADING TO GENERATION OF SECOND MESSENGERS	-0.0476688	0.00615971	-0.600366	0.550714	0.656091	-5.87117
MATURATION OF SARS COV 2 SPIKE PROTEIN	-0.0983372	-0.0277819	-0.597137	0.552851	0.656823	-5.87302
N GLYCAN ANTENNAE ELONGATION IN THE MEDIAL TRANS GOLGI	-0.0983372	-0.0277819	-0.597137	0.552851	0.656823	-5.87302
INTERCONVERSION OF NUCLEOTIDE DI AND TRIPHOSPHATES	0.125102	-0.0511548	0.596935	0.552985	0.656823	-5.87313
ARACHIDONIC ACID METABOLISM	0.0615136	-0.00817647	0.596587	0.553216	0.656823	-5.87333
METHIONINE SALVAGE PATHWAY	-0.130655	0.0114047	-0.595976	0.553621	0.656823	-5.87368
MAPK TARGETS NUCLEAR EVENTS MEDIATED BY MAP KINASES	-0.0623385	-0.0144109	-0.590078	0.55754	0.659434	-5.87702
SCAVENGING BY CLASS F RECEPTORS	0.0811547	0.0131674	0.588768	0.558413	0.659434	-5.87776
VLDL ASSEMBLY	0.0811547	0.0131674	0.588768	0.558413	0.659434	-5.87776
LDL REMODELING	0.0811547	0.0131674	0.588768	0.558413	0.659434	-5.87776
VLDL CLEARANCE	0.0811547	0.0131674	0.588768	0.558413	0.659434	-5.87776
VISUAL PHOTOTRANSDUCTION	0.0533723	0.0305981	0.587427	0.559306	0.659434	-5.87851
INTEGRATION OF PROVIRUS	-0.0907227	-0.00168188	-0.587128	0.559506	0.659434	-5.87868
2 LTR CIRCLE FORMATION	-0.0907227	-0.00168188	-0.587128	0.559506	0.659434	-5.87868
NEGATIVE REGULATION OF FGFR3 SIGNALING	0.0435872	0.0124503	0.585659	0.560486	0.660046	-5.87951
CHEMOKINE RECEPTORS BIND CHEMOKINES	-0.0586552	0.0288311	-0.580738	0.563775	0.663374	-5.88225
NOTCH4 ACTIVATION AND TRANSMISSION OF SIGNAL TO THE NUCLEUS	0.0611464	-0.0243343	0.574223	0.568144	0.667966	-5.88585
PEPTIDE HORMONE BIOSYNTHESIS	0.09396	-0.00550909	0.57032	0.570769	0.669479	-5.88798
DEADENYLATION DEPENDENT MRNA DECAY	0.127482	0.0245296	0.570225	0.570833	0.669479	-5.88803
DEADENYLATION OF MRNA	0.127482	0.0245296	0.570225	0.570833	0.669479	-5.88803
DEFECTIVE GALNT3 CAUSES HFTC	0.115385	-0.0200532	0.566522	0.573329	0.671306	-5.89004
DEFECTIVE C1GALT1C1 CAUSES TNPS	0.115385	-0.0200532	0.566522	0.573329	0.671306	-5.89004
GLUTAMATE AND GLUTAMINE METABOLISM	0.0655385	0.00854765	0.565019	0.574345	0.671946	-5.89086
RNA POLYMERASE II PRE TRANSCRIPTION EVENTS	-0.0642162	-0.0475484	-0.561877	0.576469	0.67388	-5.89255
ACTIVATION OF THE AP 1 FAMILY OF TRANSCRIPTION FACTORS	0.0653389	-0.00631485	0.561059	0.577022	0.673977	-5.89299
RRNA PROCESSING	0.0947317	-0.0373889	0.558314	0.578882	0.675599	-5.89446
PROTEIN FOLDING	0.0564817	-0.0571678	0.554205	0.581671	0.678301	-5.89664
CONVERSION FROM APC C CDC20 TO APC C CDH1 IN LATE ANAPHASE	-0.0982646	-0.00629865	-0.552534	0.582808	0.679073	-5.89753
PI METABOLISM	-0.0460366	0.0278981	-0.547349	0.58634	0.682611	-5.90025
NEGATIVE REGULATION OF TCF DEPENDENT SIGNALING BY WNT LIGAND ANTAGONISTS	-0.0525586	0.0374518	-0.546678	0.586798	0.682611	-5.90061
SIGNALING BY FGFR2 IIIA TM	0.0578978	0.00509111	0.545521	0.587588	0.682976	-5.90121
OXIDATIVE STRESS INDUCED SENESCENCE	0.0589355	-0.0133629	0.543168	0.589195	0.683742	-5.90244
TERMINATION OF TRANSLESION DNA SYNTHESIS	0.0604426	-0.0305886	0.543158	0.589202	0.683742	-5.90244
TICAM1 RIP1 MEDIATED IKK COMPLEX RECRUITMENT	-0.0675294	-0.0359929	-0.539401	0.591774	0.686171	-5.90439
NEF MEDIATED CD8 DOWN REGULATION	0.0979993	-0.0580427	0.538526	0.592374	0.68631	-5.90484
NF KB ACTIVATION THROUGH FADD RIP 1 PATHWAY MEDIATED BY CASPASE 8 AND 10	0.0520499	-0.0386404	0.535127	0.594706	0.688455	-5.90658
ASPARTATE AND ASPARAGINE METABOLISM	-0.0502297	0.0134601	-0.530764	0.597706	0.691369	-5.90881
METABOLISM OF LIPIDS	0.0295628	-0.0106776	0.529659	0.598467	0.691691	-5.90937
ACTIVATION OF CASPASES THROUGH APOPTOSOME MEDIATED CLEAVAGE	-0.0794816	0.0346371	-0.528081	0.599554	0.691831	-5.91017
SMAC XIAP REGULATED APOPTOTIC RESPONSE	-0.0794816	0.0346371	-0.528081	0.599554	0.691831	-5.91017
PROSTACYCLIN SIGNALLING THROUGH PROSTACYCLIN RECEPTOR	0.0681997	-0.00544213	0.525682	0.60121	0.692431	-5.91138
GLUCAGON TYPE LIGAND RECEPTORS	0.0681997	-0.00544213	0.525682	0.60121	0.692431	-5.91138
NUCLEOTIDE CATABOLISM	-0.0690489	0.0298434	-0.525224	0.601526	0.692431	-5.91161
IRAK1 RECRUITS IKK COMPLEX	0.08157	-0.00831006	0.523674	0.602596	0.692658	-5.91238
CYCLIN A B1 B2 ASSOCIATED EVENTS DURING G2 M TRANSITION	-0.0684325	-0.0151624	-0.523539	0.60269	0.692658	-5.91245
DNA DAMAGE REVERSAL	-0.0816912	-0.0397529	-0.51697	0.607237	0.696844	-5.91572
RNA POLYMERASE III TRANSCRIPTION INITIATION FROM TYPE 3 PROMOTER	0.100016	-0.0647524	0.516872	0.607306	0.696844	-5.91577
SCAVENGING BY CLASS B RECEPTORS	0.0576278	-0.00766036	0.511462	0.611063	0.700594	-5.91843
TRANSCRIPTION COUPLED NUCLEOTIDE EXCISION REPAIR TC NER	0.0574384	-0.0276013	0.505996	0.61487	0.703832	-5.92109
DUAL INCISION IN TC NER	0.0574384	-0.0276013	0.505996	0.61487	0.703832	-5.92109
AKT PHOSPHORYLATES TARGETS IN THE CYTOSOL	0.0571526	0.0139319	0.499701	0.619267	0.708299	-5.92413
REGULATION OF SIGNALING BY NODAL	0.0571407	-0.00372216	0.49525	0.622385	0.711297	-5.92624
UREA CYCLE	-0.0554148	0.0262166	-0.490156	0.625961	0.714289	-5.92865
FATTY ACID METABOLISM	0.0376161	-0.0149563	0.490101	0.626	0.714289	-5.92867
POLB DEPENDENT LONG PATCH BASE EXCISION REPAIR	-0.0901216	-0.0476761	-0.482335	0.631471	0.719551	-5.93229
RUNX1 AND FOXP3 CONTROL THE DEVELOPMENT OF REGULATORY T LYMPHOCYTES TREGS	-0.0642229	0.0249504	-0.482127	0.631617	0.719551	-5.93239
CROSSLINKING OF COLLAGEN FIBRILS	0.0574968	0.0486309	0.475741	0.636132	0.724118	-5.93532
MISMATCH REPAIR	-0.0531425	-0.0259819	-0.47469	0.636876	0.72439	-5.93579
SCAVENGING OF HEME FROM PLASMA	0.0595327	0.0276285	0.472271	0.63859	0.725763	-5.93689
CELL DEATH SIGNALLING VIA NRAGE NRIF AND NADE	-0.0423128	-0.014264	-0.463507	0.644819	0.732261	-5.94082
SIGNALING BY MST1	-0.0964174	0.0105127	-0.457114	0.649378	0.736854	-5.94364
RUNX3 REGULATES IMMUNE RESPONSE AND CELL MIGRATION	-0.0468321	-0.0418941	-0.449234	0.655017	0.742664	-5.94706
DNA REPAIR	-0.041235	-0.0328868	-0.447737	0.656091	0.743293	-5.9477
MEIOTIC RECOMBINATION	-0.0548319	-0.0350047	-0.446306	0.657118	0.743868	-5.94832
FORMATION OF INCISION COMPLEX IN GG NER	-0.0514575	-0.0606845	-0.444819	0.658186	0.744488	-5.94895
HOMOLOGY DIRECTED REPAIR	-0.0499032	-0.0297247	-0.442605	0.659777	0.745699	-5.94989
FRS MEDIATED FGFR3 SIGNALING	0.0299861	0.0237377	0.437141	0.663711	0.749091	-5.9522
RUNX3 REGULATES YAP1 MEDIATED TRANSCRIPTION	-0.0822419	-0.0780699	-0.436983	0.663824	0.749091	-5.95226
TP53 REGULATES TRANSCRIPTION OF SEVERAL ADDITIONAL CELL DEATH GENES WHOSE SPECIFIC ROLES IN P53 DEPENDENT APOPTOSIS REMAIN UNCERTAIN	-0.060844	0.0127256	-0.434231	0.665809	0.750646	-5.95341
REGULATION OF NF KAPPA B SIGNALING	0.0567033	-0.0485066	0.433619	0.666251	0.750646	-5.95367
PI3K AKT ACTIVATION	0.0463456	-0.0393028	0.432667	0.666939	0.75083	-5.95406
TRAFFICKING AND PROCESSING OF ENDOSOMAL TLR	-0.0412958	0.0116137	-0.431492	0.667787	0.751195	-5.95455
DNA STRAND ELONGATION	0.0601447	-0.0224005	0.423127	0.673843	0.757412	-5.95797
DNA DAMAGE TELOMERE STRESS INDUCED SENESCENCE	0.0535945	-0.0596249	0.415723	0.679221	0.762501	-5.96095
SIGNALING BY RETINOIC ACID	-0.0481657	0.0449458	-0.415428	0.679435	0.762501	-5.96107
ERKS ARE INACTIVATED	-0.0626191	-0.0441483	-0.410695	0.682882	0.765769	-5.96294
G2 M DNA DAMAGE CHECKPOINT	-0.0478381	-0.036246	-0.408441	0.684526	0.766579	-5.96383
TRYPTOPHAN CATABOLISM	0.0499027	-0.00408556	0.408237	0.684675	0.766579	-5.96391
NUCLEAR SIGNALING BY ERBB4	0.0394285	0.0267537	0.40562	0.686586	0.768118	-5.96493
TRANSCRIPTIONAL REGULATION BY NPAS4	-0.0342591	-0.012953	-0.404634	0.687306	0.768323	-5.96531
UPTAKE AND ACTIONS OF BACTERIAL TOXINS	0.0587559	-0.0123714	0.402701	0.688719	0.769285	-5.96606
TRAF6 MEDIATED INDUCTION OF TAK1 COMPLEX WITHIN TLR4 COMPLEX	-0.0387139	-0.0371508	-0.401948	0.689271	0.769285	-5.96635
ACTIVATION OF NIMA KINASES NEK9 NEK6 NEK7	0.0765116	-0.0291788	0.401227	0.689798	0.769285	-5.96663
TRANSPORT OF VITAMINS NUCLEOSIDES AND RELATED MOLECULES	-0.0681815	0.000297328	-0.399787	0.690852	0.769285	-5.96718
TRANSPORT OF ORGANIC ANIONS	-0.0681815	0.000297328	-0.399787	0.690852	0.769285	-5.96718
ROLE OF PHOSPHOLIPIDS IN PHAGOCYTOSIS	-0.0330427	0.0136769	-0.395837	0.693747	0.771909	-5.96869
RIP MEDIATED NFKB ACTIVATION VIA ZBP1	-0.0509819	-0.040385	-0.393905	0.695165	0.772886	-5.96942
CHROMOSOME MAINTENANCE	0.0473258	-0.0176318	0.391075	0.697244	0.774574	-5.97049
SIGNALING BY WNT IN CANCER	0.0297453	0.0241432	0.390365	0.697765	0.774574	-5.97075
PP2A MEDIATED DEPHOSPHORYLATION OF KEY METABOLIC FACTORS	0.0737582	0.000681257	0.388595	0.699067	0.775417	-5.97141
CHL1 INTERACTIONS	-0.068345	-0.0881832	-0.387063	0.700194	0.776067	-5.97198
DNA DAMAGE BYPASS	0.0409781	-0.0312175	0.379272	0.705937	0.781371	-5.97485
NEF MEDIATES DOWN MODULATION OF CELL SURFACE RECEPTORS BY RECRUITING THEM TO CLATHRIN ADAPTERS	0.0431529	-0.0242634	0.379091	0.706071	0.781371	-5.97491
FORMYL PEPTIDE RECEPTORS BIND FORMYL PEPTIDES AND MANY OTHER LIGANDS	0.0379863	0.048634	0.374338	0.709584	0.784652	-5.97663
ACTIVATION OF BH3 ONLY PROTEINS	-0.0313838	0.00420031	-0.364602	0.716798	0.791638	-5.98008
PTK6 EXPRESSION	-0.0676143	-0.0597082	-0.36432	0.717008	0.791638	-5.98018
INTERLEUKIN 12 SIGNALING	0.0277287	0.00528878	0.360301	0.719993	0.794249	-5.98158
NEGATIVE REGULATION OF TCF DEPENDENT SIGNALING BY DVL INTERACTING PROTEINS	-0.0574489	0.0273754	-0.359645	0.720481	0.794249	-5.9818
TRANSLESION SYNTHESIS BY Y FAMILY DNA POLYMERASES BYPASSES LESIONS ON DNA TEMPLATE	0.0364081	-0.0289794	0.35699	0.722457	0.795814	-5.98272
NUCLEOTIDE EXCISION REPAIR	0.0403839	-0.0266811	0.356117	0.723107	0.795918	-5.98302
TRANSCRIPTIONAL REGULATION BY E2F6	-0.0458274	-0.0342606	-0.353569	0.725005	0.797395	-5.98388
RIBAVIRIN ADME	0.067944	-0.0561313	0.352551	0.725764	0.797616	-5.98423
TRAF6 MEDIATED IRF7 ACTIVATION IN TLR7 8 OR 9 SIGNALING	-0.0457406	-0.00821753	-0.346467	0.730306	0.801992	-5.98627
G2 PHASE	-0.053995	-0.0440156	-0.341562	0.733974	0.805403	-5.98789
AFLATOXIN ACTIVATION AND DETOXIFICATION	-0.0773837	-0.0592108	-0.337279	0.737183	0.808305	-5.98928
METAL ION SLC TRANSPORTERS	-0.0540947	-0.0551619	-0.336274	0.737936	0.808511	-5.98961
LAGGING STRAND SYNTHESIS	-0.0459028	-0.0242387	-0.333863	0.739745	0.809873	-5.99038
ION HOMEOSTASIS	0.0358013	-0.00670184	0.330908	0.741964	0.811641	-5.99133
THE PHOTOTRANSDUCTION CASCADE	0.0578223	0.0420657	0.330204	0.742493	0.811641	-5.99155
ZINC TRANSPORTERS	-0.0609285	-0.00110436	-0.328051	0.744111	0.81217	-5.99223
ZINC INFLUX INTO CELLS BY THE SLC39 GENE FAMILY	-0.0609285	-0.00110436	-0.328051	0.744111	0.81217	-5.99223
RESOLUTION OF ABASIC SITES AP SITES	-0.0361632	-0.0253442	-0.317305	0.752207	0.820381	-5.99556
MET RECEPTOR ACTIVATION	0.0512451	0.0247761	0.31562	0.753478	0.821142	-5.99607
SIGNALING BY NOTCH1 T 7 9 NOTCH1 M1580 K2555 TRANSLOCATION MUTANT	0.0420306	-0.0660838	0.30897	0.758505	0.825288	-5.99806
EUKARYOTIC TRANSLATION ELONGATION	0.0569743	-0.0306542	0.3083	0.759011	0.825288	-5.99826
SELENOAMINO ACID METABOLISM	0.0569743	-0.0306542	0.3083	0.759011	0.825288	-5.99826
OAS ANTIVIRAL RESPONSE	-0.0449846	-0.0472486	-0.302976	0.763044	0.8287	-5.99983
CREB PHOSPHORYLATION	0.0455355	-0.0166504	0.30263	0.763306	0.8287	-5.99993
ACTIVATION OF SMO	-0.0450462	-0.0104728	-0.300578	0.764862	0.829727	-6.00052
G ALPHA I SIGNALLING EVENTS	0.0192794	0.0270892	0.299855	0.765411	0.829727	-6.00073
TOLL LIKE RECEPTOR CASCADES	-0.0170784	-0.00570088	-0.297747	0.767012	0.830833	-6.00133
ACTIVATED NTRK2 SIGNALS THROUGH PI3K	0.037972	0.0163379	0.29574	0.768536	0.831854	-6.00191
POST TRANSLATIONAL MODIFICATION SYNTHESIS OF GPI ANCHORED PROTEINS	-0.0325702	0.0170619	-0.289692	0.773135	0.8361	-6.00361
ACTIVATION OF MATRIX METALLOPROTEINASES	0.0367109	0.0232698	0.287204	0.775029	0.8361	-6.0043
INTEGRATION OF ENERGY METABOLISM	0.0220666	-0.0239488	0.287126	0.775088	0.8361	-6.00432
PROTON COUPLED MONOCARBOXYLATE TRANSPORT	0.0618443	-0.00403517	0.286438	0.775612	0.8361	-6.00451
ASPIRIN ADME	0.0618443	-0.00403517	0.286438	0.775612	0.8361	-6.00451
DISEASES OF MISMATCH REPAIR MMR	0.045225	-0.0180122	0.28598	0.775961	0.8361	-6.00463
TOLL LIKE RECEPTOR 9 TLR9 CASCADE	-0.0210626	-0.01308	-0.28081	0.779903	0.839715	-6.00604
SIGNALING BY GPCR	0.0145351	0.0178622	0.275969	0.7836	0.843062	-6.00733
O GLYCOSYLATION OF TSR DOMAIN CONTAINING PROTEINS	0.0419655	0.0466029	0.274578	0.784663	0.843571	-6.0077
DISINHIBITION OF SNARE FORMATION	0.039178	0.00158453	0.269077	0.788871	0.84746	-6.00914
VITAMIN D CALCIFEROL METABOLISM	-0.0453511	-0.0037247	-0.267248	0.790272	0.848328	-6.00961
INTERLEUKIN 23 SIGNALING	-0.0221588	-0.00842386	-0.262226	0.794121	0.85095	-6.01089
NPAS4 REGULATES EXPRESSION OF TARGET GENES	-0.0225742	-0.0136935	-0.261779	0.794464	0.85095	-6.011
ATTACHMENT OF GPI ANCHOR TO UPAR	-0.0548851	-0.0251455	-0.261135	0.794958	0.85095	-6.01116
FATTY ACIDS BOUND TO GPR40 FFAR1 REGULATE INSULIN SECRETION	-0.0406336	-0.0926637	-0.260961	0.795092	0.85095	-6.0112
OTHER INTERLEUKIN SIGNALING	0.0212042	0.00770537	0.256864	0.798237	0.853678	-6.01222
AZATHIOPRINE ADME	0.0483933	-0.0666456	0.255642	0.799175	0.854044	-6.01252
ION TRANSPORT BY P TYPE ATPASES	-0.0261301	0.00325543	-0.250255	0.803317	0.85783	-6.01383
FORMATION OF THE EARLY ELONGATION COMPLEX	0.0347979	-0.0620752	0.24607	0.806538	0.859987	-6.01483
MRNA CAPPING	0.0347979	-0.0620752	0.24607	0.806538	0.859987	-6.01483
TRAF6 MEDIATED IRF7 ACTIVATION	0.0188489	-0.00827078	0.245052	0.807322	0.860183	-6.01507
RNA POLYMERASE I TRANSCRIPTION TERMINATION	0.0335388	-0.0821708	0.241294	0.810219	0.862627	-6.01595
FCGR3A MEDIATED IL10 SYNTHESIS	0.0228761	-0.00195731	0.240283	0.810999	0.862816	-6.01618
TRANSCRIPTION OF THE HIV GENOME	-0.0282182	-0.0462135	-0.239046	0.811953	0.86319	-6.01647
CREATION OF C4 AND C2 ACTIVATORS	-0.0283355	-0.0212239	-0.234481	0.815477	0.866293	-6.01751
TELOMERE MAINTENANCE	0.0274964	-0.0162492	0.23188	0.817487	0.867784	-6.01809
RAF ACTIVATION	0.0256857	0.00310008	0.230954	0.818202	0.867901	-6.0183
RNA POLYMERASE II TRANSCRIBES SNRNA GENES	0.0330225	-0.014869	0.227026	0.82124	0.870247	-6.01916
MAPK3 ERK1 ACTIVATION	0.0251908	-0.00919316	0.226523	0.82163	0.870247	-6.01927
INITIATION OF NUCLEAR ENVELOPE NE REFORMATION	0.0424656	-0.0359877	0.22226	0.82493	0.873096	-6.02019
METABOLISM OF NUCLEOTIDES	-0.0230306	-0.00912422	-0.215409	0.83024	0.878068	-6.02163
CREB1 PHOSPHORYLATION THROUGH NMDA RECEPTOR MEDIATED ACTIVATION OF RAS SIGNALING	-0.0174457	-0.00160705	-0.211228	0.833485	0.88085	-6.02249
TP53 REGULATES TRANSCRIPTION OF GENES INVOLVED IN G1 CELL CYCLE ARREST	0.025596	-0.052041	0.2103	0.834206	0.880961	-6.02267
SYNTHESIS OF PYROPHOSPHATES IN THE CYTOSOL	0.0485479	-0.0570021	0.20921	0.835053	0.881205	-6.02289
MYD88 INDEPENDENT TLR4 CASCADE	0.0164644	-0.0157469	0.204218	0.838933	0.884648	-6.02389
HIV TRANSCRIPTION INITIATION	-0.0234416	-0.0514975	-0.196366	0.845043	0.890435	-6.0254
TRANSCRIPTIONAL REGULATION OF PLURIPOTENT STEM CELLS	0.0148281	0.0277237	0.193388	0.847363	0.892224	-6.02596
REGULATION OF INSULIN SECRETION	-0.013787	-0.0217497	-0.186969	0.852368	0.896834	-6.02713
ANTI INFLAMMATORY RESPONSE FAVOURING LEISHMANIA PARASITE INFECTION	0.0138646	0.0023105	0.185421	0.853577	0.897447	-6.02741
TRAIL SIGNALING	0.0211059	-0.0252905	0.184521	0.85428	0.897526	-6.02757
FASL CD95L SIGNALING	-0.0225026	-0.0329071	-0.182641	0.855747	0.898409	-6.0279
BASE EXCISION REPAIR	-0.0214219	-0.0233589	-0.181496	0.856641	0.898689	-6.0281
RRNA MODIFICATION IN THE NUCLEUS AND CYTOSOL	0.0399382	-0.00764558	0.178903	0.858667	0.900155	-6.02855
SRP DEPENDENT COTRANSLATIONAL PROTEIN TARGETING TO MEMBRANE	0.0303631	-0.0230001	0.17068	0.865098	0.905734	-6.02993
HIV TRANSCRIPTION ELONGATION	0.0238284	-0.0541985	0.17048	0.865254	0.905734	-6.02996
DEFECTS OF CONTACT ACTIVATION SYSTEM CAS AND KALLIKREIN KININ SYSTEM KKS	0.0253434	0.0220812	0.167919	0.867259	0.906789	-6.03038
REGULATION OF GENE EXPRESSION IN EARLY PANCREATIC PRECURSOR CELLS	-0.0327513	-0.0579578	-0.167575	0.867529	0.906789	-6.03043
FORMATION OF RNA POL II ELONGATION COMPLEX	-0.0223641	-0.0512056	-0.165809	0.868911	0.907572	-6.03072
RAF INDEPENDENT MAPK1 3 ACTIVATION	0.0162469	-0.0337291	0.163864	0.870435	0.908501	-6.03103
RUNX1 REGULATES TRANSCRIPTION OF GENES INVOLVED IN INTERLEUKIN SIGNALING	-0.0226771	0.0506887	-0.160224	0.873288	0.910609	-6.03159
CASPASE MEDIATED CLEAVAGE OF CYTOSKELETAL PROTEINS	-0.0238259	0.0374735	-0.159664	0.873727	0.910609	-6.03168
SYNTHESIS SECRETION AND INACTIVATION OF GLUCAGON LIKE PEPTIDE 1 GLP 1	0.0168843	-0.0316768	0.155451	0.877032	0.912725	-6.03232
INCRETIN SYNTHESIS SECRETION AND INACTIVATION	0.0168843	-0.0316768	0.155451	0.877032	0.912725	-6.03232
RUNX1 REGULATES TRANSCRIPTION OF GENES INVOLVED IN BCR SIGNALING	0.0205192	0.0598919	0.154337	0.877905	0.912971	-6.03248
DUAL INCISION IN GG NER	-0.0168281	-0.0330884	-0.150677	0.880779	0.915294	-6.03302
PI3K EVENTS IN ERBB4 SIGNALING	-0.0261849	0.0533268	-0.145444	0.884889	0.918898	-6.03376
TICAM1 TRAF6 DEPENDENT INDUCTION OF TAK1 COMPLEX	0.018184	-0.0248854	0.141589	0.887919	0.921377	-6.0343
NETRIN 1 SIGNALING	-0.016935	-0.025252	-0.139283	0.889733	0.922528	-6.03461
PD 1 SIGNALING	0.0142311	0.00812036	0.138539	0.890317	0.922528	-6.03471
DEPOLYMERISATION OF THE NUCLEAR LAMINA	-0.0172981	-0.0139261	-0.130694	0.896492	0.927832	-6.03572
NEUROTRANSMITTER RECEPTORS AND POSTSYNAPTIC SIGNAL TRANSMISSION	0.00856136	-0.00533819	0.129591	0.89736	0.927832	-6.03586
DEFECTIVE RIPK1 MEDIATED REGULATED NECROSIS	0.0182295	-0.050557	0.129566	0.89738	0.927832	-6.03586
ACTIVATED NTRK2 SIGNALS THROUGH CDK5	-0.0117849	0.0316643	-0.123382	0.902252	0.932197	-6.03662
BIOSYNTHESIS OF SPECIALIZED PRORESOLVING MEDIATORS SPMS	-0.0137091	-0.0255378	-0.119586	0.905244	0.933941	-6.03706
BIOSYNTHESIS OF EPA DERIVED SPMS	-0.0137091	-0.0255378	-0.119586	0.905244	0.933941	-6.03706
GENERATION OF SECOND MESSENGER MOLECULES	-0.0133325	0.0322445	-0.113585	0.909978	0.938149	-6.03773
SENSORY PERCEPTION	0.00874955	0.0374253	0.110307	0.912565	0.940139	-6.03808
TOLL LIKE RECEPTOR TLR1 TLR2 CASCADE	-0.00726959	-0.00381416	-0.107526	0.91476	0.941723	-6.03838
SYNTHESIS OF PIPS AT THE PLASMA MEMBRANE	-0.00883995	0.0314995	-0.101074	0.919857	0.94629	-6.03902
PHYSIOLOGICAL FACTORS	-0.0143026	-0.00811973	-0.0962953	0.923634	0.949493	-6.03948
NGF STIMULATED TRANSCRIPTION	-0.00855537	-0.0251473	-0.0925585	0.926589	0.951847	-6.03982
NOSTRIN MEDIATED ENOS TRAFFICKING	0.0165091	-0.0231067	0.0902721	0.928397	0.95263	-6.04002
TP53 REGULATES TRANSCRIPTION OF DNA REPAIR GENES	-0.00901167	-0.0365483	-0.0897504	0.92881	0.95263	-6.04006
PROCESSING OF DNA DOUBLE STRAND BREAK ENDS	0.0101706	-0.0294796	0.0884262	0.929857	0.95263	-6.04018
REGULATION OF PTEN MRNA TRANSLATION	-0.0201307	-0.00626513	-0.0882307	0.930012	0.95263	-6.04019
POSTMITOTIC NUCLEAR PORE COMPLEX NPC REFORMATION	-0.0172456	0.00886011	-0.0829948	0.934155	0.95619	-6.04062
UPTAKE AND FUNCTION OF ANTHRAX TOXINS	0.0108969	-0.0144525	0.0813238	0.935478	0.95686	-6.04076
HDL REMODELING	-0.0108298	0.0675798	-0.0802856	0.9363	0.957017	-6.04084
REGULATION OF TP53 ACTIVITY THROUGH PHOSPHORYLATION	-0.0076336	-0.0362238	-0.0777927	0.938274	0.958351	-6.04103
ZBP1 DAI MEDIATED INDUCTION OF TYPE I IFNS	-0.0081663	-0.0498231	-0.0658488	0.947736	0.966875	-6.04185
E2F MEDIATED REGULATION OF DNA REPLICATION	-0.00988068	-0.0352362	-0.0655538	0.947969	0.966875	-6.04187
MECP2 REGULATES TRANSCRIPTION FACTORS	0.0103331	-0.0549173	0.0604644	0.952004	0.970298	-6.04218
RECEPTOR TYPE TYROSINE PROTEIN PHOSPHATASES	0.00869141	0.0485121	0.0520313	0.958691	0.97576	-6.04263
ACTIVATION OF KAINATE RECEPTORS UPON GLUTAMATE BINDING	-0.0069201	0.0034286	-0.0511296	0.959406	0.97576	-6.04268
PRESYNAPTIC FUNCTION OF KAINATE RECEPTORS	-0.0069201	0.0034286	-0.0511296	0.959406	0.97576	-6.04268
RECEPTOR MEDIATED MITOPHAGY	0.00792068	-0.00318953	0.0424994	0.966254	0.982026	-6.04307
METABOLISM OF STEROIDS	-0.00302805	-0.00741802	-0.035831	0.971546	0.986705	-6.04332
NUCLEAR EVENTS KINASE AND TRANSCRIPTION FACTOR ACTIVATION	0.00309438	-0.018984	0.0322153	0.974416	0.98871	-6.04344
JNK C JUN KINASES PHOSPHORYLATION AND ACTIVATION MEDIATED BY ACTIVATED HUMAN TAK1	-0.00307405	-0.0208107	-0.030552	0.975737	0.98871	-6.04349
GERM LAYER FORMATION AT GASTRULATION	-0.0030328	-0.0251714	-0.0304707	0.975801	0.98871	-6.04349
ACTIVATION OF NOXA AND TRANSLOCATION TO MITOCHONDRIA	0.00471819	-0.0104158	0.0291421	0.976856	0.98871	-6.04353
DOWNSTREAM SIGNALING OF ACTIVATED FGFR2	0.00172794	0.0177775	0.028886	0.977059	0.98871	-6.04354
NUCLEAR ENVELOPE NE REASSEMBLY	-0.00526381	-0.0147958	-0.0281263	0.977663	0.98871	-6.04356
SIGNALING BY FGFR2 IN DISEASE	-0.0014815	0.0131673	-0.024452	0.98058	0.990295	-6.04365
CHYLOMICRON CLEARANCE	0.00374984	0.0712595	0.0244104	0.980613	0.990295	-6.04365
GLOBAL GENOME NUCLEOTIDE EXCISION REPAIR GG NER	0.0021314	-0.0397632	0.0190179	0.984895	0.992662	-6.04376
MEIOSIS	-0.00195521	-0.0264773	-0.0171439	0.986383	0.992662	-6.0438
BIOTIN TRANSPORT AND METABOLISM	-0.00274989	0.00643503	-0.0169168	0.986564	0.992662	-6.0438
DEFECTS IN VITAMIN AND COFACTOR METABOLISM	-0.00274989	0.00643503	-0.0169168	0.986564	0.992662	-6.0438
DEFECTS IN BIOTIN BTN METABOLISM	-0.00274989	0.00643503	-0.0169168	0.986564	0.992662	-6.0438
FORMATION OF FIBRIN CLOT CLOTTING CASCADE	0.00160634	0.0133717	0.0162212	0.987116	0.992662	-6.04381
FREE FATTY ACIDS REGULATE INSULIN SECRETION	-0.00185955	-0.0982764	-0.013445	0.989321	0.994181	-6.04385
P75NTR RECRUITS SIGNALLING COMPLEXES	-0.00147143	-0.0166089	-0.0110997	0.991184	0.995354	-6.04388
RRNA MODIFICATION IN THE MITOCHONDRION	0.00174592	-0.0397783	0.00831256	0.993398	0.995556	-6.0439
RRNA PROCESSING IN THE MITOCHONDRION	0.00174592	-0.0397783	0.00831256	0.993398	0.995556	-6.0439
G ALPHA 12 13 SIGNALLING EVENTS	-0.000813853	0.00184766	-0.00822095	0.99347	0.995556	-6.0439
REGULATED PROTEOLYSIS OF P75NTR	0.000206533	-0.00844231	0.00189381	0.998496	0.999892	-6.04393
REPRODUCTION	2.97686e-05	-0.0223754	0.000258413	0.999795	0.999992	-6.04394
SENSING OF DNA DOUBLE STRAND BREAKS	1.78058e-06	-0.0637682	1.01162e-05	0.999992	0.999992	-6.04394
