# Supplementary material for: Clinical and biomarker results from a phase II trial of combined cabozantinib and durvalumab in patients with chemotherapy-refractory colorectal cancer (CRC): CAMILLA CRC cohort
Source: Nat Commun. 2024 Feb 20;15:1533. doi: 10.1038/s41467-024-45960-2 (PMC10879200; doi:10.1038/s41467-024-45960-2)
Supplement: Supplementary file 7 — Supplementary Data 4 [file 41467_2024_45960_MOESM7_ESM.xlsx]

## Sheet: cell abundance comparison
Cell abundance estimates between responders (R) and non-responders (NR) in Tumor epithelial compartment									Cell abundance estimates between responders (R) and non-responders (NR) in stromal compartment
	Characteristic	NR, N = 161	R, N = 41	p-value2					Characteristic	NR, N = 161	R, N = 41	p-value2
	macrophages	6.9 (5.0)	11.8 (7.9)	0.3					macrophages	15 (11)	21 (6)	0.2
	mast	0.72 (0.62)	0.66 (0.07)	0.6					mast	0.14 (0.13)	0.09 (0.10)	0.4
	B.naive	0.21 (0.48)	2.24 (3.92)	0.2					B.naive	1.33 (1.76)	1.67 (1.32)	0.4
	B.memory	0 (0%)	0 (0%)						B.memory	0.23 (0.93)	0.00 (0.00)	0.7
	plasma	0.85 (1.47)	0.00 (0.00)	0.1					plasma	0.78 (1.15)	2.59 (2.62)	0.2
	T.CD4.naive	0.44 (1.75)	0.00 (0.00)	0.7					T.CD4.naive	0.84 (1.20)	0.83 (0.86)	0.9
	T.CD4.memory	7.5 (6.4)	5.2 (3.7)	0.6					T.CD4.memory	3.66 (5.18)	3.99 (2.27)	0.4
	T.CD8.naive	7 (9)	7 (9)	0.8					T.CD8.naive	1.89 (3.57)	0.09 (0.17)	0.2
	T.CD8.memory	2.20 (1.89)	4.62 (1.60)	0.039					T.CD8.memory	2.73 (4.18)	3.84 (2.08)	0.12
	NK	2.20 (3.38)	0.74 (0.88)	0.7					NK	0.77 (1.50)	0.99 (0.88)	0.2
	pDCs	1.15 (1.79)	1.18 (1.07)	0.5					pDCs	0.56 (0.61)	0.40 (0.17)	0.9
	mDCs	0.000 (0.000)	0.381 (0.761)	0.061					mDCs	0.0010 (0.0039)	0.0000 (0.0000)	0.7
	monocytes.C	2.65 (3.32)	2.78 (3.31)	0.9					monocytes.C	0.97 (1.22)	0.75 (0.38)	0.6
	monocytes.NC.I	0.37 (0.63)	1.01 (1.88)	0.7					monocytes.NC.I	1.31 (1.64)	1.53 (0.66)	0.3
	neutrophils	5.7 (4.4)	8.6 (3.1)	0.2					neutrophils	3.27 (1.68)	2.76 (1.86)	0.6
	Treg	4.0 (3.4)	9.2 (8.0)	0.2					Treg	1.20 (1.57)	1.10 (0.79)	0.6
	endothelial.cells	7.9 (6.3)	8.3 (3.1)	>0.9					endothelial.cells	6.1 (6.3)	10.0 (2.8)	0.2
	fibroblasts	5.0 (3.5)	13.0 (7.7)	0.029					fibroblasts	19 (11)	30 (10)	0.05
	1 Mean (SD); n (%)								Mean (SD); n (%)
	2 Wilcoxon rank sum exact test; 2-sided Wilcoxon rank sum test. Nominal P-values, multiple testing was not performed.								2 Wilcoxon rank sum exact test; 2-sided Wilcoxon rank sum test. Nominal P-values, multiple testing was not performed.

## Sheet: LASSO coefs TIS
Lasso coeffecients of genes in the T-cell inflmed gene signatures in responders
	Coef	name
CD8A	0	CD8A
HLA-DRB	-0.00299992	HLA-DRB
CD27	0.0326789	CD27
CXCL9	0	CXCL9
IDO1	0.0164894	IDO1
PDCD1LG2	0.00907738	PDCD1LG2
CD276	0.00548058	CD276
NKG7	0	NKG7
HLA-DQA1	0.0190636	HLA-DQA1
CMKLR1	0	CMKLR1
TIGIT	0	TIGIT
CXCR6	0	CXCR6
CCL5	-0.00619256	CCL5
CD274	0	CD274
STAT1	0.0125899	STAT1
LAG3	0	LAG3
PSMB10	0	PSMB10
HLA-E	0.00855186	HLA-E
