# Supplementary material for: Clinical and biomarker results from a phase II trial of combined cabozantinib and durvalumab in patients with chemotherapy-refractory colorectal cancer (CRC): CAMILLA CRC cohort
Source: Nat Commun. 2024 Feb 20;15:1533. doi: 10.1038/s41467-024-45960-2 (PMC10879200; doi:10.1038/s41467-024-45960-2)
Supplement: Supplementary file 8 — Supplementary Data 5 [file 41467_2024_45960_MOESM8_ESM.xlsx]

## Sheet: Tumor RAS-WT DEGs
Supplementary Table S7. The significant differentially expressed genes (DEGs) between responders and non-responders in RAS-WT tumor epithelial compartment. Upregulated DEGs were identified with threshold of adjusted p-value<0.05, and Log2FC>=1, and downregulated DEGs were identified with adjusted p-value threshold <0.05 and Log2FC<-1.
	baseMean	log2FoldChange	lfcSE	stat	pvalue	padj
MMP7	203.897	1.52736	0.279253	5.46945	4.51440015161424e-08	3.37451411333165e-05
KRT7	151.317	1.18321	0.202535	5.84202	5.15727036148274e-09	7.7101191904167e-06
WNT11	199.473	1.2865	0.254073	5.06348	4.11673275078386e-07	0.000170406
CST2	353.531	1.9183	0.568493	3.37437	0.000739858	0.0251384
FN1	912.158	1.81089	0.53164	3.40624	0.000658639	0.023261
IFI27	485.831	-1.39919	0.432545	-3.23478	0.00121737	0.0356856
LCN2	346.468	2.13938	0.46499	4.60091	4.20650103029249e-06	0.00104812
IGFBP3	227.151	1.79099	0.36811	4.86535	1.14255264566222e-06	0.000341623
FLNA	355.945	1.00738	0.246391	4.08854	4.34104257181193e-05	0.00540822
CD74	754.453	1.72098	0.496468	3.46644	0.000527396	0.0207489
VEGFA	618.594	1.43238	0.326426	4.38807	1.14358674153127e-05	0.00213708

## Sheet: Stroma RAS-WT DEGs
Supplementary Table S7. The significant differentially expressed genes (DEGs) between responders and non-responders in RAS-WT stromal compartment. Upregulated DEGs were identified with threshold of adjusted p-value<0.05, and Log2FC>=1, and downregulated DEGs were identified with adjusted p-value threshold <0.05 and Log2FC<-1.
	baseMean	log2FoldChange	lfcSE	stat	pvalue	padj
SFRP2	112.664	2.09035	0.358183	5.83597	5.34781e-09	1.91451e-06
CCL2	107.446	1.50014	0.205854	7.28743	3.15926e-13	3.39305e-10
COL6A3	326.063	1.18996	0.369669	3.21899	0.00128644	0.0327887
CST2	53.5348	1.07096	0.333371	3.21251	0.00131581	0.0327887
IGFBP3	86.3121	1.48902	0.216707	6.87114	6.3692e-12	3.42026e-09
C1S	186.587	1.1957	0.238784	5.00747	5.51502e-07	8.46162e-05
CRP	137.078	1.68841	0.431371	3.91405	9.07618e-05	0.00513043
SERPING1	162.563	1.4438	0.265301	5.44214	5.26452e-08	1.13082e-05
C1R	191.538	1.35565	0.237432	5.70965	1.13208e-08	3.03963e-06
A2M	210.615	1.71127	0.360231	4.75048	2.0293e-06	0.000265085
C3	131.149	1.17769	0.297642	3.95673	7.5982e-05	0.00453359
