# Supplementary material for: Clinical and biomarker results from a phase II trial of combined cabozantinib and durvalumab in patients with chemotherapy-refractory colorectal cancer (CRC): CAMILLA CRC cohort
Source: Nat Commun. 2024 Feb 20;15:1533. doi: 10.1038/s41467-024-45960-2 (PMC10879200; doi:10.1038/s41467-024-45960-2)
Supplement: Supplementary file 9 — Supplementary Data 6 [file 41467_2024_45960_MOESM9_ESM.xlsx]

## Sheet:  Stroma RAS-WT GO
Supplementary Table 8. Gene ontology results for the upregulated DEGs in RAS-WT of the stromal compartment. Adjusted p-value<0.05 indicated significant enrichment.
	ONTOLOGY	ID	Description	GeneRatio	BgRatio	pvalue	p.adjust	qvalue	geneID	Count
GO:0006956	BP	GO:0006956	complement activation	2023-05-11	58/18614	1.12132767694459e-10	6.59340674043419e-08	3.72988995699464e-08	C1S/SERPING1/C1R/A2M/C3	5
GO:0006959	BP	GO:0006959	humoral immune response	2023-06-11	250/18614	2.41439353149089e-09	5.24693748392883e-07	2.96819234679826e-07	CCL2/C1S/SERPING1/C1R/A2M/C3	6
GO:0006958	BP	GO:0006958	complement activation, classical pathway	2023-04-11	33/18614	2.67700892037185e-09	5.24693748392883e-07	2.96819234679826e-07	C1S/SERPING1/C1R/C3	4
GO:0002455	BP	GO:0002455	humoral immune response mediated by circulating immunoglobulin	2023-04-11	46/18614	1.06339190455711e-08	1.56318609969894e-06	8.84294320631698e-07	C1S/SERPING1/C1R/C3	4
GO:0010466	BP	GO:0010466	negative regulation of peptidase activity	2023-05-11	236/18614	1.36344626989689e-07	1.60341281339874e-05	9.07050571131406e-06	SFRP2/COL6A3/CST2/SERPING1/A2M	5
GO:0030449	BP	GO:0030449	regulation of complement activation	2023-03-11	22/18614	2.34987959382654e-07	2.30288200195001e-05	1.30274026605121e-05	SERPING1/A2M/C3	3
GO:0045861	BP	GO:0045861	negative regulation of proteolysis	2023-05-11	330/18614	7.19216140579696e-07	6.04141558086945e-05	3.41762857779224e-05	SFRP2/COL6A3/CST2/SERPING1/A2M	5
GO:0051346	BP	GO:0051346	negative regulation of hydrolase activity	2023-05-11	345/18614	8.95755430746221e-07	6.58380241598472e-05	3.72445679099744e-05	SFRP2/COL6A3/CST2/SERPING1/A2M	5
GO:0016064	BP	GO:0016064	immunoglobulin mediated immune response	2023-04-11	145/18614	1.11732365057937e-06	7.13029402397592e-05	4.03360707407159e-05	C1S/SERPING1/C1R/C3	4
GO:0019724	BP	GO:0019724	B cell mediated immunity	2023-04-11	148/18614	1.21263503809114e-06	7.13029402397592e-05	4.03360707407159e-05	C1S/SERPING1/C1R/C3	4
GO:0010951	BP	GO:0010951	negative regulation of endopeptidase activity	2023-04-11	160/18614	1.65549558552076e-06	8.8493764026019e-05	5.00609191411064e-05	SFRP2/CST2/SERPING1/A2M	4
GO:0002920	BP	GO:0002920	regulation of humoral immune response	2023-03-11	47/18614	2.45436215106645e-06	0.00011308	6.39695555636197e-05	SERPING1/A2M/C3	3
GO:0052547	BP	GO:0052547	regulation of peptidase activity	2023-05-11	425/18614	2.500075984844e-06	0.00011308	6.39695555636197e-05	SFRP2/COL6A3/CST2/SERPING1/A2M	5
GO:0002253	BP	GO:0002253	activation of immune response	2023-05-11	495/18614	5.27443023583143e-06	0.000221526	0.000125317	C1S/SERPING1/C1R/A2M/C3	5
GO:2000425	BP	GO:2000425	regulation of apoptotic cell clearance	2023-02-11	10/18614	1.42504603531412e-05	0.000558618	0.00031601	CCL2/C3	2
GO:0001867	BP	GO:0001867	complement activation, lectin pathway	2023-02-11	11/18614	1.74116144837802e-05	0.000639877	0.000361978	SERPING1/A2M	2
GO:0002449	BP	GO:0002449	lymphocyte mediated immunity	2023-04-11	300/18614	1.99612369851634e-05	0.000690424	0.000390573	C1S/SERPING1/C1R/C3	4
GO:0002460	BP	GO:0002460	adaptive immune response based on somatic recombination of immune receptors built from immunoglobulin superfamily domains	2023-04-11	311/18614	2.29933284798612e-05	0.000751115	0.000424906	C1S/SERPING1/C1R/C3	4
GO:0045916	BP	GO:0045916	negative regulation of complement activation	2023-02-11	13/18614	2.46769170693639e-05	0.000763686	0.000432017	SERPING1/A2M	2
GO:0052548	BP	GO:0052548	regulation of endopeptidase activity	2023-04-11	336/18614	3.11346552863549e-05	0.000915359	0.000517818	SFRP2/CST2/SERPING1/A2M	4
GO:0002526	BP	GO:0002526	acute inflammatory response	2023-03-11	114/18614	3.56183646119092e-05	0.000997314	0.000564181	CRP/A2M/C3	3
GO:0002921	BP	GO:0002921	negative regulation of humoral immune response	2023-02-11	17/18614	4.29709642028766e-05	0.0011485	0.000649705	SERPING1/A2M	2
GO:0002443	BP	GO:0002443	leukocyte mediated immunity	2023-04-11	401/18614	6.2106047137569e-05	0.00158775	0.000898193	C1S/SERPING1/C1R/C3	4
GO:0002438	BP	GO:0002438	acute inflammatory response to antigenic stimulus	2023-02-11	26/18614	0.00010239	0.00250857	0.0014191	A2M/C3	2
GO:0006909	BP	GO:0006909	phagocytosis	2023-03-11	236/18614	0.000307979	0.00724368	0.00409775	CCL2/CRP/C3	3
GO:0043277	BP	GO:0043277	apoptotic cell clearance	2023-02-11	47/18614	0.000338268	0.00765006	0.00432764	CCL2/C3	2
GO:0006953	BP	GO:0006953	acute-phase response	2023-02-11	48/18614	0.000352862	0.00768454	0.00434715	CRP/A2M	2
GO:0010883	BP	GO:0010883	regulation of lipid storage	2023-02-11	53/18614	0.000430372	0.00903782	0.0051127	CRP/C3	2
GO:0048608	BP	GO:0048608	reproductive structure development	2023-03-11	301/18614	0.000627381	0.0127207	0.0071961	SFRP2/A2M/C3	3
GO:0061458	BP	GO:0061458	reproductive system development	2023-03-11	305/18614	0.000651966	0.0127785	0.00722882	SFRP2/A2M/C3	3
GO:0050766	BP	GO:0050766	positive regulation of phagocytosis	2023-02-11	73/18614	0.000815493	0.0154681	0.00875028	CCL2/C3	2
GO:0002437	BP	GO:0002437	inflammatory response to antigenic stimulus	2023-02-11	78/18614	0.000930358	0.0165773	0.00937777	A2M/C3	2
GO:0045824	BP	GO:0045824	negative regulation of innate immune response	2023-02-11	78/18614	0.000930358	0.0165773	0.00937777	SERPING1/A2M	2
GO:0019915	BP	GO:0019915	lipid storage	2023-02-11	86/18614	0.00112944	0.0195326	0.0110496	CRP/C3	2
GO:0030336	BP	GO:0030336	negative regulation of cell migration	2023-03-11	375/18614	0.00118672	0.0199369	0.0112783	SFRP2/CCL2/IGFBP3	3
GO:2000117	BP	GO:2000117	negative regulation of cysteine-type endopeptidase activity	2023-02-11	91/18614	0.00126336	0.0201946	0.0114241	SFRP2/CST2	2
GO:0002697	BP	GO:0002697	regulation of immune effector process	2023-03-11	384/18614	0.00127075	0.0201946	0.0114241	SERPING1/A2M/C3	3
GO:2000146	BP	GO:2000146	negative regulation of cell motility	2023-03-11	390/18614	0.00132882	0.0205617	0.0116318	SFRP2/CCL2/IGFBP3	3
GO:0050764	BP	GO:0050764	regulation of phagocytosis	2023-02-11	101/18614	0.00155298	0.0234141	0.0132454	CCL2/C3	2
GO:0040013	BP	GO:0040013	negative regulation of locomotion	2023-03-11	427/18614	0.00172433	0.0253477	0.0143392	SFRP2/CCL2/IGFBP3	3
GO:0032102	BP	GO:0032102	negative regulation of response to external stimulus	2023-03-11	446/18614	0.00195338	0.0280144	0.0158477	CCL2/SERPING1/A2M	3
GO:0002698	BP	GO:0002698	negative regulation of immune effector process	2023-02-11	122/18614	0.00225449	0.0315629	0.0178551	SERPING1/A2M	2
GO:0002832	BP	GO:0002832	negative regulation of response to biotic stimulus	2023-02-11	125/18614	0.00236491	0.0323388	0.0182941	SERPING1/A2M	2
GO:0002683	BP	GO:0002683	negative regulation of immune system process	2023-03-11	487/18614	0.00251084	0.0330005	0.0186684	CCL2/SERPING1/A2M	3
GO:0050673	BP	GO:0050673	epithelial cell proliferation	2023-03-11	488/18614	0.00252555	0.0330005	0.0186684	SFRP2/CCL2/IGFBP3	3
GO:0007584	BP	GO:0007584	response to nutrient	2023-02-11	156/18614	0.00365258	0.0466895	0.0264122	SFRP2/A2M	2
GO:0072562	CC	GO:0072562	blood microparticle	2023-05-11	144/19518	9.08892283782648e-09	1.27244919729571e-07	4.78364359885604e-08	C1S/SERPING1/C1R/A2M/C3	5
GO:0005788	CC	GO:0005788	endoplasmic reticulum lumen	2023-04-11	312/19518	1.93449712515793e-05	0.000135415	5.09078190831034e-05	COL6A3/IGFBP3/SERPING1/C3	4
GO:0062023	CC	GO:0062023	collagen-containing extracellular matrix	2023-04-11	415/19518	5.90537937880789e-05	0.000275584	0.000103603	SFRP2/COL6A3/SERPING1/A2M	4
GO:0031093	CC	GO:0031093	platelet alpha granule lumen	2023-02-11	67/19518	0.000625825	0.00139159	0.000523156	SERPING1/A2M	2
GO:0034774	CC	GO:0034774	secretory granule lumen	2023-03-11	322/19518	0.000665299	0.00139159	0.000523156	SERPING1/A2M/C3	3
GO:0060205	CC	GO:0060205	cytoplasmic vesicle lumen	2023-03-11	325/19518	0.000683492	0.00139159	0.000523156	SERPING1/A2M/C3	3
GO:0031983	CC	GO:0031983	vesicle lumen	2023-03-11	327/19518	0.000695797	0.00139159	0.000523156	SERPING1/A2M/C3	3
GO:0031091	CC	GO:0031091	platelet alpha granule	2023-02-11	91/19518	0.00115057	0.0020135	0.000756954	SERPING1/A2M	2
GO:0061135	MF	GO:0061135	endopeptidase regulator activity	2023-06-11	187/18369	4.54915760344312e-10	2.09261249758384e-08	3.83086956079421e-09	SFRP2/COL6A3/CST2/SERPING1/A2M/C3	6
GO:0061134	MF	GO:0061134	peptidase regulator activity	2023-06-11	230/18369	1.58300562956991e-09	3.64091294801079e-08	6.66528686134698e-09	SFRP2/COL6A3/CST2/SERPING1/A2M/C3	6
GO:0004866	MF	GO:0004866	endopeptidase inhibitor activity	2023-05-11	173/18369	3.08620202629177e-08	4.32926340893674e-07	7.92542500491852e-08	COL6A3/CST2/SERPING1/A2M/C3	5
GO:0030414	MF	GO:0030414	peptidase inhibitor activity	2023-05-11	180/18369	3.7645768773363e-08	4.32926340893674e-07	7.92542500491852e-08	COL6A3/CST2/SERPING1/A2M/C3	5
GO:0004857	MF	GO:0004857	enzyme inhibitor activity	2023-05-11	359/18369	1.16311000409472e-06	1.07006120376714e-05	1.95892211215952e-06	COL6A3/CST2/SERPING1/A2M/C3	5
GO:0004867	MF	GO:0004867	serine-type endopeptidase inhibitor activity	2023-03-11	92/18369	1.94862659024092e-05	0.000149395	2.73491451261883e-05	COL6A3/SERPING1/A2M	3
GO:0001968	MF	GO:0001968	fibronectin binding	2023-02-11	31/18369	0.00015017	0.000986832	0.000180656	SFRP2/IGFBP3	2
GO:0019838	MF	GO:0019838	growth factor binding	2023-02-11	132/18369	0.00270156	0.015534	0.00284375	IGFBP3/A2M	2
GO:0004252	MF	GO:0004252	serine-type endopeptidase activity	2023-02-11	170/18369	0.00443316	0.0226584	0.00414799	C1S/C1R	2
GO:0008236	MF	GO:0008236	serine-type peptidase activity	2023-02-11	190/18369	0.00550498	0.0228992	0.00419207	C1S/C1R	2
GO:0017171	MF	GO:0017171	serine hydrolase activity	2023-02-11	194/18369	0.00573234	0.0228992	0.00419207	C1S/C1R	2
GO:0043121	MF	GO:0043121	neurotrophin binding	2023-01-11	10/18369	0.0059737	0.0228992	0.00419207	A2M	1
GO:0031994	MF	GO:0031994	insulin-like growth factor I binding	2023-01-11	13/18369	0.00775947	0.0254954	0.00466735	IGFBP3	1
GO:0061133	MF	GO:0061133	endopeptidase activator activity	2023-01-11	13/18369	0.00775947	0.0254954	0.00466735	SFRP2	1
GO:0140313	MF	GO:0140313	molecular sequestering activity	2023-01-11	15/18369	0.00894837	0.0274267	0.00502091	C1R	1
GO:0072542	MF	GO:0072542	protein phosphatase activator activity	2023-01-11	16/18369	0.00954233	0.0274267	0.00502091	IGFBP3	1
GO:0030169	MF	GO:0030169	low-density lipoprotein particle binding	2023-01-11	17/18369	0.010136	0.0274267	0.00502091	CRP	1
GO:0005520	MF	GO:0005520	insulin-like growth factor binding	2023-01-11	19/18369	0.0113223	0.0286937	0.00525285	IGFBP3	1
GO:0001664	MF	GO:0001664	G protein-coupled receptor binding	2023-02-11	289/18369	0.0123534	0.0286937	0.00525285	CCL2/C3	2
GO:0001846	MF	GO:0001846	opsonin binding	2023-01-11	21/18369	0.0125073	0.0286937	0.00525285	CRP	1
GO:0019956	MF	GO:0019956	chemokine binding	2023-01-11	22/18369	0.0130993	0.0286937	0.00525285	A2M	1
GO:0050750	MF	GO:0050750	low-density lipoprotein particle receptor binding	2023-01-11	24/18369	0.0142824	0.0296397	0.00542602	CRP	1
GO:0001848	MF	GO:0001848	complement binding	2023-01-11	26/18369	0.0154642	0.0296397	0.00542602	CRP	1
GO:0019211	MF	GO:0019211	phosphatase activator activity	2023-01-11	26/18369	0.0154642	0.0296397	0.00542602	IGFBP3	1
GO:0070325	MF	GO:0070325	lipoprotein particle receptor binding	2023-01-11	29/18369	0.0172344	0.0303666	0.0055591	CRP	1
GO:0071813	MF	GO:0071813	lipoprotein particle binding	2023-01-11	30/18369	0.0178239	0.0303666	0.0055591	CRP	1
GO:0071814	MF	GO:0071814	protein-lipid complex binding	2023-01-11	30/18369	0.0178239	0.0303666	0.0055591	CRP	1
GO:0017147	MF	GO:0017147	Wnt-protein binding	2023-01-11	32/18369	0.0190018	0.0312172	0.00571483	SFRP2	1
GO:0030020	MF	GO:0030020	extracellular matrix structural constituent conferring tensile strength	2023-01-11	41/18369	0.0242866	0.0385236	0.00705237	COL6A3	1
GO:0004175	MF	GO:0004175	endopeptidase activity	2023-02-11	428/18369	0.0259211	0.0397456	0.00727609	C1S/C1R	2
GO:0008009	MF	GO:0008009	chemokine activity	2023-01-11	49/18369	0.0289624	0.0411846	0.00753952	CCL2	1
GO:0016504	MF	GO:0016504	peptidase activator activity	2023-01-11	50/18369	0.0295455	0.0411846	0.00753952	SFRP2	1
GO:0048020	MF	GO:0048020	CCR chemokine receptor binding	2023-01-11	50/18369	0.0295455	0.0411846	0.00753952	CCL2	1
GO:0050997	MF	GO:0050997	quaternary ammonium group binding	2023-01-11	53/18369	0.0312927	0.0418922	0.00766905	CRP	1
GO:0004869	MF	GO:0004869	cysteine-type endopeptidase inhibitor activity	2023-01-11	54/18369	0.0318745	0.0418922	0.00766905	CST2	1
GO:0048018	MF	GO:0048018	receptor ligand activity	2023-02-11	497/18369	0.0341851	0.0436809	0.0079965	SFRP2/CCL2	2
GO:0048306	MF	GO:0048306	calcium-dependent protein binding	2023-01-11	62/18369	0.0365173	0.0453998	0.00831118	A2M	1

## Sheet: Tumor RAS-WT GO
Supplementary Table 8. Gene ontology results for the upregulated DEGs in RAS-WT of the tumor compartment. Adjusted p-value<0.05 indicated significant enrichment.
	ONTOLOGY	ID	Description	GeneRatio	BgRatio	pvalue	p.adjust	qvalue	geneID	Count
GO:0090037	BP	GO:0090037	positive regulation of protein kinase C signaling	2023-02-10	10/18614	1.16628096991645e-05	0.0111496	0.00487383	WNT11/VEGFA	2
GO:0010811	BP	GO:0010811	positive regulation of cell-substrate adhesion	2023-03-10	125/18614	3.42766761783549e-05	0.0115143	0.00503324	FN1/FLNA/VEGFA	3
GO:0090036	BP	GO:0090036	regulation of protein kinase C signaling	2023-02-10	19/18614	4.4204504674869e-05	0.0115143	0.00503324	WNT11/VEGFA	2
GO:0001558	BP	GO:0001558	regulation of cell growth	2023-04-10	420/18614	4.81771436939123e-05	0.0115143	0.00503324	WNT11/FN1/IGFBP3/VEGFA	4
GO:0045785	BP	GO:0045785	positive regulation of cell adhesion	2023-04-10	482/18614	8.23724797618774e-05	0.014554	0.00636198	FN1/FLNA/CD74/VEGFA	4
GO:0016049	BP	GO:0016049	cell growth	2023-04-10	495/18614	9.13433405239811e-05	0.014554	0.00636198	WNT11/FN1/IGFBP3/VEGFA	4
GO:0045773	BP	GO:0045773	positive regulation of axon extension	2023-02-10	35/18614	0.000153107	0.0158307	0.00692005	FN1/VEGFA	2
GO:0070528	BP	GO:0070528	protein kinase C signaling	2023-02-10	35/18614	0.000153107	0.0158307	0.00692005	WNT11/VEGFA	2
GO:0030224	BP	GO:0030224	monocyte differentiation	2023-02-10	36/18614	0.000162067	0.0158307	0.00692005	CD74/VEGFA	2
GO:0045216	BP	GO:0045216	cell-cell junction organization	2023-03-10	214/18614	0.000169411	0.0158307	0.00692005	WNT11/FLNA/VEGFA	3
GO:0010810	BP	GO:0010810	regulation of cell-substrate adhesion	2023-03-10	222/18614	0.000188797	0.0158307	0.00692005	FN1/FLNA/VEGFA	3
GO:0071634	BP	GO:0071634	regulation of transforming growth factor beta production	2023-02-10	40/18614	0.000200425	0.0158307	0.00692005	WNT11/FN1	2
GO:0060560	BP	GO:0060560	developmental growth involved in morphogenesis	2023-03-10	234/18614	0.000220501	0.0158307	0.00692005	WNT11/FN1/VEGFA	3
GO:0071604	BP	GO:0071604	transforming growth factor beta production	2023-02-10	43/18614	0.000231831	0.0158307	0.00692005	WNT11/FN1	2
GO:0048762	BP	GO:0048762	mesenchymal cell differentiation	2023-03-10	255/18614	0.000283959	0.0180977	0.00791101	WNT11/FN1/FLNA	3
GO:0003007	BP	GO:0003007	heart morphogenesis	2023-03-10	262/18614	0.000307478	0.0183718	0.00803084	WNT11/FLNA/VEGFA	3
GO:0048146	BP	GO:0048146	positive regulation of fibroblast proliferation	2023-02-10	53/18614	0.000352766	0.0198379	0.00867172	FN1/CD74	2
GO:0060675	BP	GO:0060675	ureteric bud morphogenesis	2023-02-10	66/18614	0.000547075	0.0248489	0.0108622	WNT11/VEGFA	2
GO:0060485	BP	GO:0060485	mesenchyme development	2023-03-10	320/18614	0.000552219	0.0248489	0.0108622	WNT11/FN1/FLNA	3
GO:0072171	BP	GO:0072171	mesonephric tubule morphogenesis	2023-02-10	67/18614	0.000563746	0.0248489	0.0108622	WNT11/VEGFA	2
GO:0034394	BP	GO:0034394	protein localization to cell surface	2023-02-10	70/18614	0.000615232	0.0248489	0.0108622	WNT11/FLNA	2
GO:0072078	BP	GO:0072078	nephron tubule morphogenesis	2023-02-10	75/18614	0.00070593	0.0248489	0.0108622	WNT11/VEGFA	2
GO:0050772	BP	GO:0050772	positive regulation of axonogenesis	2023-02-10	76/18614	0.000724802	0.0248489	0.0108622	FN1/VEGFA	2
GO:0031346	BP	GO:0031346	positive regulation of cell projection organization	2023-03-10	353/18614	0.000735008	0.0248489	0.0108622	FN1/FLNA/VEGFA	3
GO:0072088	BP	GO:0072088	nephron epithelium morphogenesis	2023-02-10	77/18614	0.000743917	0.0248489	0.0108622	WNT11/VEGFA	2
GO:0031589	BP	GO:0031589	cell-substrate adhesion	2023-03-10	359/18614	0.000771919	0.0248489	0.0108622	FN1/FLNA/VEGFA	3
GO:0061333	BP	GO:0061333	renal tubule morphogenesis	2023-02-10	79/18614	0.000782875	0.0248489	0.0108622	WNT11/VEGFA	2
GO:0048844	BP	GO:0048844	artery morphogenesis	2023-02-10	80/18614	0.000802719	0.0248489	0.0108622	WNT11/VEGFA	2
GO:0072028	BP	GO:0072028	nephron morphogenesis	2023-02-10	80/18614	0.000802719	0.0248489	0.0108622	WNT11/VEGFA	2
GO:0003151	BP	GO:0003151	outflow tract morphogenesis	2023-02-10	82/18614	0.000843133	0.0248489	0.0108622	WNT11/VEGFA	2
GO:0030336	BP	GO:0030336	negative regulation of cell migration	2023-03-10	375/18614	0.000876114	0.0248489	0.0108622	WNT11/IGFBP3/CD74	3
GO:0048145	BP	GO:0048145	regulation of fibroblast proliferation	2023-02-10	87/18614	0.000948402	0.0248489	0.0108622	FN1/CD74	2
GO:2000146	BP	GO:2000146	negative regulation of cell motility	2023-03-10	390/18614	0.000981613	0.0248489	0.0108622	WNT11/IGFBP3/CD74	3
GO:0030516	BP	GO:0030516	regulation of axon extension	2023-02-10	90/18614	0.00101446	0.0248489	0.0108622	FN1/VEGFA	2
GO:2000117	BP	GO:2000117	negative regulation of cysteine-type endopeptidase activity	2023-02-10	91/18614	0.00103696	0.0248489	0.0108622	CST2/VEGFA	2
GO:0002690	BP	GO:0002690	positive regulation of leukocyte chemotaxis	2023-02-10	96/18614	0.00115305	0.0248489	0.0108622	CD74/VEGFA	2
GO:0007044	BP	GO:0007044	cell-substrate junction assembly	2023-02-10	96/18614	0.00115305	0.0248489	0.0108622	FN1/VEGFA	2
GO:0072080	BP	GO:0072080	nephron tubule development	2023-02-10	96/18614	0.00115305	0.0248489	0.0108622	WNT11/VEGFA	2
GO:0001657	BP	GO:0001657	ureteric bud development	2023-02-10	97/18614	0.00117699	0.0248489	0.0108622	WNT11/VEGFA	2
GO:0060993	BP	GO:0060993	kidney morphogenesis	2023-02-10	97/18614	0.00117699	0.0248489	0.0108622	WNT11/VEGFA	2
GO:0072163	BP	GO:0072163	mesonephric epithelium development	2023-02-10	98/18614	0.00120117	0.0248489	0.0108622	WNT11/VEGFA	2
GO:0072164	BP	GO:0072164	mesonephric tubule development	2023-02-10	98/18614	0.00120117	0.0248489	0.0108622	WNT11/VEGFA	2
GO:0120162	BP	GO:0120162	positive regulation of cold-induced thermogenesis	2023-02-10	98/18614	0.00120117	0.0248489	0.0108622	LCN2/VEGFA	2
GO:0030099	BP	GO:0030099	myeloid cell differentiation	2023-03-10	421/18614	0.00122463	0.0248489	0.0108622	FLNA/CD74/VEGFA	3
GO:0034446	BP	GO:0034446	substrate adhesion-dependent cell spreading	2023-02-10	100/18614	0.00125023	0.0248489	0.0108622	FN1/FLNA	2
GO:0061326	BP	GO:0061326	renal tubule development	2023-02-10	100/18614	0.00125023	0.0248489	0.0108622	WNT11/VEGFA	2
GO:0040013	BP	GO:0040013	negative regulation of locomotion	2023-03-10	427/18614	0.00127568	0.0248489	0.0108622	WNT11/IGFBP3/CD74	3
GO:0001823	BP	GO:0001823	mesonephros development	2023-02-10	102/18614	0.00130026	0.0248489	0.0108622	WNT11/VEGFA	2
GO:0010720	BP	GO:0010720	positive regulation of cell development	2023-03-10	432/18614	0.00131925	0.0248489	0.0108622	FN1/CD74/VEGFA	3
GO:0048144	BP	GO:0048144	fibroblast proliferation	2023-02-10	103/18614	0.00132562	0.0248489	0.0108622	FN1/CD74	2
GO:0150115	BP	GO:0150115	cell-substrate junction organization	2023-02-10	103/18614	0.00132562	0.0248489	0.0108622	FN1/VEGFA	2
GO:0061387	BP	GO:0061387	regulation of extent of cell growth	2023-02-10	105/18614	0.00137707	0.0253169	0.0110667	FN1/VEGFA	2
GO:0034329	BP	GO:0034329	cell junction assembly	2023-03-10	444/18614	0.00142765	0.0256578	0.0112157	WNT11/FN1/VEGFA	3
GO:0032231	BP	GO:0032231	regulation of actin filament bundle assembly	2023-02-10	108/18614	0.00145602	0.0256578	0.0112157	WNT11/FLNA	2
GO:0060840	BP	GO:0060840	artery development	2023-02-10	109/18614	0.00148281	0.0256578	0.0112157	WNT11/VEGFA	2
GO:0010975	BP	GO:0010975	regulation of neuron projection development	2023-03-10	452/18614	0.00150297	0.0256578	0.0112157	FN1/FLNA/VEGFA	3
GO:0007229	BP	GO:0007229	integrin-mediated signaling pathway	2023-02-10	112/18614	0.0015646	0.0262413	0.0114708	FN1/FLNA	2
GO:0006476	BP	GO:0006476	protein deacetylation	2023-02-10	116/18614	0.00167695	0.0271722	0.0118778	FLNA/VEGFA	2
GO:0072009	BP	GO:0072009	nephron epithelium development	2023-02-10	116/18614	0.00167695	0.0271722	0.0118778	WNT11/VEGFA	2
GO:0048675	BP	GO:0048675	axon extension	2023-02-10	119/18614	0.00176368	0.0278283	0.0121645	FN1/VEGFA	2
GO:0061564	BP	GO:0061564	axon development	2023-03-10	479/18614	0.00177566	0.0278283	0.0121645	FN1/FLNA/VEGFA	3
GO:0043410	BP	GO:0043410	positive regulation of MAPK cascade	2023-03-10	495/18614	0.00195107	0.0290457	0.0126967	IGFBP3/CD74/VEGFA	3
GO:0001667	BP	GO:0001667	ameboidal-type cell migration	2023-03-10	496/18614	0.00196238	0.0290457	0.0126967	WNT11/FN1/VEGFA	3
GO:0002688	BP	GO:0002688	regulation of leukocyte chemotaxis	2023-02-10	126/18614	0.00197424	0.0290457	0.0126967	CD74/VEGFA	2
GO:0001704	BP	GO:0001704	formation of primary germ layer	2023-02-10	127/18614	0.00200525	0.0290457	0.0126967	WNT11/FN1	2
GO:0035601	BP	GO:0035601	protein deacylation	2023-02-10	127/18614	0.00200525	0.0290457	0.0126967	FLNA/VEGFA	2
GO:2000027	BP	GO:2000027	regulation of animal organ morphogenesis	2023-02-10	129/18614	0.00206797	0.0295072	0.0128984	WNT11/VEGFA	2
GO:0098732	BP	GO:0098732	macromolecule deacylation	2023-02-10	131/18614	0.00213162	0.0299681	0.0130999	FLNA/VEGFA	2
GO:0007498	BP	GO:0007498	mesoderm development	2023-02-10	137/18614	0.00232814	0.032254	0.0140991	WNT11/VEGFA	2
GO:0008360	BP	GO:0008360	regulation of cell shape	2023-02-10	138/18614	0.0023617	0.032254	0.0140991	FN1/VEGFA	2
GO:0050921	BP	GO:0050921	positive regulation of chemotaxis	2023-02-10	143/18614	0.00253295	0.0341056	0.0149085	CD74/VEGFA	2
GO:0072073	BP	GO:0072073	kidney epithelium development	2023-02-10	146/18614	0.00263845	0.0345426	0.0150995	WNT11/VEGFA	2
GO:0002687	BP	GO:0002687	positive regulation of leukocyte migration	2023-02-10	147/18614	0.00267407	0.0345426	0.0150995	CD74/VEGFA	2
GO:0120161	BP	GO:0120161	regulation of cold-induced thermogenesis	2023-02-10	147/18614	0.00267407	0.0345426	0.0150995	LCN2/VEGFA	2
GO:0106106	BP	GO:0106106	cold-induced thermogenesis	2023-02-10	148/18614	0.00270993	0.0345426	0.0150995	LCN2/VEGFA	2
GO:0072006	BP	GO:0072006	nephron development	2023-02-10	152/18614	0.00285562	0.0359208	0.015702	WNT11/VEGFA	2
GO:0050770	BP	GO:0050770	regulation of axonogenesis	2023-02-10	155/18614	0.00296729	0.0368406	0.0161041	FN1/VEGFA	2
GO:0010976	BP	GO:0010976	positive regulation of neuron projection development	2023-02-10	157/18614	0.00304286	0.0372946	0.0163025	FLNA/VEGFA	2
GO:0010951	BP	GO:0010951	negative regulation of endopeptidase activity	2023-02-10	160/18614	0.00315792	0.0377293	0.0164925	CST2/VEGFA	2
GO:0051017	BP	GO:0051017	actin filament bundle assembly	2023-02-10	161/18614	0.00319673	0.0377293	0.0164925	WNT11/FLNA	2
GO:1990845	BP	GO:1990845	adaptive thermogenesis	2023-02-10	161/18614	0.00319673	0.0377293	0.0164925	LCN2/VEGFA	2
GO:0030307	BP	GO:0030307	positive regulation of cell growth	2023-02-10	164/18614	0.0033145	0.038174	0.0166869	FN1/VEGFA	2
GO:0048639	BP	GO:0048639	positive regulation of developmental growth	2023-02-10	165/18614	0.0033542	0.038174	0.0166869	FN1/VEGFA	2
GO:0061572	BP	GO:0061572	actin filament bundle organization	2023-02-10	165/18614	0.0033542	0.038174	0.0166869	WNT11/FLNA	2
GO:0001837	BP	GO:0001837	epithelial to mesenchymal transition	2023-02-10	172/18614	0.00363843	0.0404458	0.01768	WNT11/FLNA	2
GO:1990138	BP	GO:1990138	neuron projection extension	2023-02-10	172/18614	0.00363843	0.0404458	0.01768	FN1/VEGFA	2
GO:0008361	BP	GO:0008361	regulation of cell size	2023-02-10	178/18614	0.00389077	0.0427333	0.0186799	FN1/VEGFA	2
GO:0001659	BP	GO:0001659	temperature homeostasis	2023-02-10	179/18614	0.00393361	0.0427333	0.0186799	LCN2/VEGFA	2
GO:0050731	BP	GO:0050731	positive regulation of peptidyl-tyrosine phosphorylation	2023-02-10	181/18614	0.00401994	0.0431805	0.0188754	CD74/VEGFA	2
GO:0030324	BP	GO:0030324	lung development	2023-02-10	186/18614	0.00423966	0.0450346	0.0196859	WNT11/VEGFA	2
GO:0030323	BP	GO:0030323	respiratory tube development	2023-02-10	190/18614	0.0044194	0.0462501	0.0202172	WNT11/VEGFA	2
GO:0043123	BP	GO:0043123	positive regulation of I-kappaB kinase/NF-kappaB signaling	2023-02-10	192/18614	0.00451059	0.0462501	0.0202172	FLNA/CD74	2
GO:0007369	BP	GO:0007369	gastrulation	2023-02-10	196/18614	0.0046956	0.0462501	0.0202172	WNT11/FN1	2
GO:0002695	BP	GO:0002695	negative regulation of leukocyte activation	2023-02-10	202/18614	0.00497967	0.0462501	0.0202172	FN1/CD74	2
GO:0022408	BP	GO:0022408	negative regulation of cell-cell adhesion	2023-02-10	205/18614	0.00512464	0.0462501	0.0202172	CD74/VEGFA	2
GO:0003129	BP	GO:0003129	heart induction	2023-01-10	10/18614	0.00536062	0.0462501	0.0202172	WNT11	1
GO:0010572	BP	GO:0010572	positive regulation of platelet activation	2023-01-10	10/18614	0.00536062	0.0462501	0.0202172	FLNA	1
GO:0016479	BP	GO:0016479	negative regulation of transcription by RNA polymerase I	2023-01-10	10/18614	0.00536062	0.0462501	0.0202172	FLNA	1
GO:0045657	BP	GO:0045657	positive regulation of monocyte differentiation	2023-01-10	10/18614	0.00536062	0.0462501	0.0202172	CD74	1
GO:0048340	BP	GO:0048340	paraxial mesoderm morphogenesis	2023-01-10	10/18614	0.00536062	0.0462501	0.0202172	WNT11	1
GO:0060947	BP	GO:0060947	cardiac vascular smooth muscle cell differentiation	2023-01-10	10/18614	0.00536062	0.0462501	0.0202172	VEGFA	1
GO:0098903	BP	GO:0098903	regulation of membrane repolarization during action potential	2023-01-10	10/18614	0.00536062	0.0462501	0.0202172	FLNA	1
GO:1901725	BP	GO:1901725	regulation of histone deacetylase activity	2023-01-10	10/18614	0.00536062	0.0462501	0.0202172	VEGFA	1
GO:2000048	BP	GO:2000048	negative regulation of cell-cell adhesion mediated by cadherin	2023-01-10	10/18614	0.00536062	0.0462501	0.0202172	VEGFA	1
GO:0060541	BP	GO:0060541	respiratory system development	2023-02-10	211/18614	0.00542043	0.0462501	0.0202172	WNT11/VEGFA	2
GO:0002604	BP	GO:0002604	regulation of dendritic cell antigen processing and presentation	2023-01-10	11/18614	0.00589526	0.0462501	0.0202172	CD74	1
GO:0003139	BP	GO:0003139	secondary heart field specification	2023-01-10	11/18614	0.00589526	0.0462501	0.0202172	WNT11	1
GO:0035090	BP	GO:0035090	maintenance of apical/basal cell polarity	2023-01-10	11/18614	0.00589526	0.0462501	0.0202172	WNT11	1
GO:0045060	BP	GO:0045060	negative thymic T cell selection	2023-01-10	11/18614	0.00589526	0.0462501	0.0202172	CD74	1
GO:0045199	BP	GO:0045199	maintenance of epithelial cell apical/basal polarity	2023-01-10	11/18614	0.00589526	0.0462501	0.0202172	WNT11	1
GO:0061418	BP	GO:0061418	regulation of transcription from RNA polymerase II promoter in response to hypoxia	2023-01-10	11/18614	0.00589526	0.0462501	0.0202172	VEGFA	1
GO:0071679	BP	GO:0071679	commissural neuron axon guidance	2023-01-10	11/18614	0.00589526	0.0462501	0.0202172	VEGFA	1
GO:0099624	BP	GO:0099624	atrial cardiac muscle cell membrane repolarization	2023-01-10	11/18614	0.00589526	0.0462501	0.0202172	FLNA	1
GO:2000826	BP	GO:2000826	regulation of heart morphogenesis	2023-01-10	11/18614	0.00589526	0.0462501	0.0202172	WNT11	1
GO:0050866	BP	GO:0050866	negative regulation of cell activation	2023-02-10	225/18614	0.00614071	0.0462501	0.0202172	FN1/CD74	2
GO:0002573	BP	GO:0002573	myeloid leukocyte differentiation	2023-02-10	227/18614	0.00624702	0.0462501	0.0202172	CD74/VEGFA	2
GO:0002685	BP	GO:0002685	regulation of leukocyte migration	2023-02-10	227/18614	0.00624702	0.0462501	0.0202172	CD74/VEGFA	2
GO:0050920	BP	GO:0050920	regulation of chemotaxis	2023-02-10	230/18614	0.00640809	0.0462501	0.0202172	CD74/VEGFA	2
GO:0002551	BP	GO:0002551	mast cell chemotaxis	2023-01-10	12/18614	0.00642964	0.0462501	0.0202172	VEGFA	1
GO:0003306	BP	GO:0003306	Wnt signaling pathway involved in heart development	2023-01-10	12/18614	0.00642964	0.0462501	0.0202172	WNT11	1
GO:0010749	BP	GO:0010749	regulation of nitric oxide mediated signal transduction	2023-01-10	12/18614	0.00642964	0.0462501	0.0202172	VEGFA	1
GO:0031293	BP	GO:0031293	membrane protein intracellular domain proteolysis	2023-01-10	12/18614	0.00642964	0.0462501	0.0202172	MMP7	1
GO:0043383	BP	GO:0043383	negative T cell selection	2023-01-10	12/18614	0.00642964	0.0462501	0.0202172	CD74	1
GO:0045602	BP	GO:0045602	negative regulation of endothelial cell differentiation	2023-01-10	12/18614	0.00642964	0.0462501	0.0202172	VEGFA	1
GO:0048680	BP	GO:0048680	positive regulation of axon regeneration	2023-01-10	12/18614	0.00642964	0.0462501	0.0202172	FLNA	1
GO:0071635	BP	GO:0071635	negative regulation of transforming growth factor beta production	2023-01-10	12/18614	0.00642964	0.0462501	0.0202172	FN1	1
GO:0097084	BP	GO:0097084	vascular associated smooth muscle cell development	2023-01-10	12/18614	0.00642964	0.0462501	0.0202172	VEGFA	1
GO:0150065	BP	GO:0150065	regulation of deacetylase activity	2023-01-10	12/18614	0.00642964	0.0462501	0.0202172	VEGFA	1
GO:1902667	BP	GO:1902667	regulation of axon guidance	2023-01-10	12/18614	0.00642964	0.0462501	0.0202172	VEGFA	1
GO:0048588	BP	GO:0048588	developmental cell growth	2023-02-10	231/18614	0.0064622	0.0462501	0.0202172	FN1/VEGFA	2
GO:0050769	BP	GO:0050769	positive regulation of neurogenesis	2023-02-10	232/18614	0.00651652	0.0462501	0.0202172	FN1/VEGFA	2
GO:0051651	BP	GO:0051651	maintenance of location in cell	2023-02-10	233/18614	0.00657106	0.0462501	0.0202172	LCN2/FLNA	2
GO:2000116	BP	GO:2000116	regulation of cysteine-type endopeptidase activity	2023-02-10	234/18614	0.0066258	0.0462501	0.0202172	CST2/VEGFA	2
GO:0010466	BP	GO:0010466	negative regulation of peptidase activity	2023-02-10	236/18614	0.00673593	0.0462501	0.0202172	CST2/VEGFA	2
GO:0007160	BP	GO:0007160	cell-matrix adhesion	2023-02-10	239/18614	0.0069027	0.0462501	0.0202172	FN1/VEGFA	2
GO:0002274	BP	GO:0002274	myeloid leukocyte activation	2023-02-10	240/18614	0.00695871	0.0462501	0.0202172	FN1/CD74	2
GO:0031392	BP	GO:0031392	regulation of prostaglandin biosynthetic process	2023-01-10	13/18614	0.00696376	0.0462501	0.0202172	CD74	1
GO:0042117	BP	GO:0042117	monocyte activation	2023-01-10	13/18614	0.00696376	0.0462501	0.0202172	FN1	1
GO:0043568	BP	GO:0043568	positive regulation of insulin-like growth factor receptor signaling pathway	2023-01-10	13/18614	0.00696376	0.0462501	0.0202172	IGFBP3	1
GO:0070572	BP	GO:0070572	positive regulation of neuron projection regeneration	2023-01-10	13/18614	0.00696376	0.0462501	0.0202172	FLNA	1
GO:0097475	BP	GO:0097475	motor neuron migration	2023-01-10	13/18614	0.00696376	0.0462501	0.0202172	VEGFA	1
GO:1901678	BP	GO:1901678	iron coordination entity transport	2023-01-10	13/18614	0.00696376	0.0462501	0.0202172	LCN2	1
GO:2001046	BP	GO:2001046	positive regulation of integrin-mediated signaling pathway	2023-01-10	13/18614	0.00696376	0.0462501	0.0202172	FLNA	1
GO:0030595	BP	GO:0030595	leukocyte chemotaxis	2023-02-10	241/18614	0.00701492	0.0462501	0.0202172	CD74/VEGFA	2
GO:0097529	BP	GO:0097529	myeloid leukocyte migration	2023-02-10	241/18614	0.00701492	0.0462501	0.0202172	CD74/VEGFA	2
GO:0022604	BP	GO:0022604	regulation of cell morphogenesis	2023-02-10	245/18614	0.0072419	0.0468162	0.0204647	FN1/VEGFA	2
GO:0045059	BP	GO:0045059	positive thymic T cell selection	2023-01-10	14/18614	0.00749762	0.0468162	0.0204647	CD74	1
GO:0046598	BP	GO:0046598	positive regulation of viral entry into host cell	2023-01-10	14/18614	0.00749762	0.0468162	0.0204647	CD74	1
GO:0050930	BP	GO:0050930	induction of positive chemotaxis	2023-01-10	14/18614	0.00749762	0.0468162	0.0204647	VEGFA	1
GO:0051764	BP	GO:0051764	actin crosslink formation	2023-01-10	14/18614	0.00749762	0.0468162	0.0204647	FLNA	1
GO:0075294	BP	GO:0075294	positive regulation by symbiont of entry into host	2023-01-10	14/18614	0.00749762	0.0468162	0.0204647	CD74	1
GO:0001649	BP	GO:0001649	osteoblast differentiation	2023-02-10	250/18614	0.00753031	0.0468162	0.0204647	WNT11/IGFBP3	2
GO:0050730	BP	GO:0050730	regulation of peptidyl-tyrosine phosphorylation	2023-02-10	255/18614	0.00782392	0.0468162	0.0204647	CD74/VEGFA	2
GO:0043122	BP	GO:0043122	regulation of I-kappaB kinase/NF-kappaB signaling	2023-02-10	258/18614	0.00800257	0.0468162	0.0204647	FLNA/CD74	2
GO:0045927	BP	GO:0045927	positive regulation of growth	2023-02-10	258/18614	0.00800257	0.0468162	0.0204647	FN1/VEGFA	2
GO:0002468	BP	GO:0002468	dendritic cell antigen processing and presentation	2023-01-10	15/18614	0.00803123	0.0468162	0.0204647	CD74	1
GO:0042074	BP	GO:0042074	cell migration involved in gastrulation	2023-01-10	15/18614	0.00803123	0.0468162	0.0204647	WNT11	1
GO:0043518	BP	GO:0043518	negative regulation of DNA damage response, signal transduction by p53 class mediator	2023-01-10	15/18614	0.00803123	0.0468162	0.0204647	CD74	1
GO:0060026	BP	GO:0060026	convergent extension	2023-01-10	15/18614	0.00803123	0.0468162	0.0204647	WNT11	1
GO:0072378	BP	GO:0072378	blood coagulation, fibrin clot formation	2023-01-10	15/18614	0.00803123	0.0468162	0.0204647	FLNA	1
GO:0097531	BP	GO:0097531	mast cell migration	2023-01-10	15/18614	0.00803123	0.0468162	0.0204647	VEGFA	1
GO:1902166	BP	GO:1902166	negative regulation of intrinsic apoptotic signaling pathway in response to DNA damage by p53 class mediator	2023-01-10	15/18614	0.00803123	0.0468162	0.0204647	CD74	1
GO:2001028	BP	GO:2001028	positive regulation of endothelial cell chemotaxis	2023-01-10	15/18614	0.00803123	0.0468162	0.0204647	VEGFA	1
GO:2001279	BP	GO:2001279	regulation of unsaturated fatty acid biosynthetic process	2023-01-10	15/18614	0.00803123	0.0468162	0.0204647	CD74	1
GO:0002903	BP	GO:0002903	negative regulation of B cell apoptotic process	2023-01-10	16/18614	0.00856457	0.0487129	0.0212938	CD74	1
GO:0060841	BP	GO:0060841	venous blood vessel development	2023-01-10	16/18614	0.00856457	0.0487129	0.0212938	VEGFA	1
GO:0061101	BP	GO:0061101	neuroendocrine cell differentiation	2023-01-10	16/18614	0.00856457	0.0487129	0.0212938	WNT11	1
GO:0072176	BP	GO:0072176	nephric duct development	2023-01-10	16/18614	0.00856457	0.0487129	0.0212938	WNT11	1
GO:0110053	BP	GO:0110053	regulation of actin filament organization	2023-02-10	268/18614	0.00861146	0.0487129	0.0212938	WNT11/FLNA	2
GO:0043129	BP	GO:0043129	surfactant homeostasis	2023-01-10	17/18614	0.00909766	0.0487129	0.0212938	VEGFA	1
GO:0070206	BP	GO:0070206	protein trimerization	2023-01-10	17/18614	0.00909766	0.0487129	0.0212938	CD74	1
GO:1901163	BP	GO:1901163	regulation of trophoblast cell migration	2023-01-10	17/18614	0.00909766	0.0487129	0.0212938	VEGFA	1
GO:1901550	BP	GO:1901550	regulation of endothelial cell development	2023-01-10	17/18614	0.00909766	0.0487129	0.0212938	VEGFA	1
GO:1902165	BP	GO:1902165	regulation of intrinsic apoptotic signaling pathway in response to DNA damage by p53 class mediator	2023-01-10	17/18614	0.00909766	0.0487129	0.0212938	CD74	1
GO:1903140	BP	GO:1903140	regulation of establishment of endothelial barrier	2023-01-10	17/18614	0.00909766	0.0487129	0.0212938	VEGFA	1
GO:0051962	BP	GO:0051962	positive regulation of nervous system development	2023-02-10	280/18614	0.0093691	0.0487129	0.0212938	FN1/VEGFA	2
GO:0002830	BP	GO:0002830	positive regulation of type 2 immune response	2023-01-10	18/18614	0.00963049	0.0487129	0.0212938	CD74	1
GO:0003128	BP	GO:0003128	heart field specification	2023-01-10	18/18614	0.00963049	0.0487129	0.0212938	WNT11	1
GO:0030011	BP	GO:0030011	maintenance of cell polarity	2023-01-10	18/18614	0.00963049	0.0487129	0.0212938	WNT11	1
GO:0036003	BP	GO:0036003	positive regulation of transcription from RNA polymerase II promoter in response to stress	2023-01-10	18/18614	0.00963049	0.0487129	0.0212938	VEGFA	1
GO:0043116	BP	GO:0043116	negative regulation of vascular permeability	2023-01-10	18/18614	0.00963049	0.0487129	0.0212938	VEGFA	1
GO:0043117	BP	GO:0043117	positive regulation of vascular permeability	2023-01-10	18/18614	0.00963049	0.0487129	0.0212938	VEGFA	1
GO:0048339	BP	GO:0048339	paraxial mesoderm development	2023-01-10	18/18614	0.00963049	0.0487129	0.0212938	WNT11	1
GO:0048569	BP	GO:0048569	post-embryonic animal organ development	2023-01-10	18/18614	0.00963049	0.0487129	0.0212938	VEGFA	1
GO:0061450	BP	GO:0061450	trophoblast cell migration	2023-01-10	18/18614	0.00963049	0.0487129	0.0212938	VEGFA	1
GO:0072376	BP	GO:0072376	protein activation cascade	2023-01-10	18/18614	0.00963049	0.0487129	0.0212938	FLNA	1
GO:0072567	BP	GO:0072567	chemokine (C-X-C motif) ligand 2 production	2023-01-10	18/18614	0.00963049	0.0487129	0.0212938	CD74	1
GO:0090190	BP	GO:0090190	positive regulation of branching involved in ureteric bud morphogenesis	2023-01-10	18/18614	0.00963049	0.0487129	0.0212938	VEGFA	1
GO:2000341	BP	GO:2000341	regulation of chemokine (C-X-C motif) ligand 2 production	2023-01-10	18/18614	0.00963049	0.0487129	0.0212938	CD74	1
GO:0010721	BP	GO:0010721	negative regulation of cell development	2023-02-10	286/18614	0.00975886	0.0491025	0.0214641	CD74/VEGFA	2
GO:0030903	BP	GO:0030903	notochord development	2023-01-10	19/18614	0.0101631	0.0495708	0.0216688	WNT11	1
GO:0060977	BP	GO:0060977	coronary vasculature morphogenesis	2023-01-10	19/18614	0.0101631	0.0495708	0.0216688	VEGFA	1
GO:0086014	BP	GO:0086014	atrial cardiac muscle cell action potential	2023-01-10	19/18614	0.0101631	0.0495708	0.0216688	FLNA	1
GO:0086026	BP	GO:0086026	atrial cardiac muscle cell to AV node cell signaling	2023-01-10	19/18614	0.0101631	0.0495708	0.0216688	FLNA	1
GO:0086066	BP	GO:0086066	atrial cardiac muscle cell to AV node cell communication	2023-01-10	19/18614	0.0101631	0.0495708	0.0216688	FLNA	1
GO:1901522	BP	GO:1901522	positive regulation of transcription from RNA polymerase II promoter involved in cellular response to chemical stimulus	2023-01-10	19/18614	0.0101631	0.0495708	0.0216688	VEGFA	1
GO:0007249	BP	GO:0007249	I-kappaB kinase/NF-kappaB signaling	2023-02-10	293/18614	0.0102227	0.0496087	0.0216854	FLNA/CD74	2
GO:0034774	CC	GO:0034774	secretory granule lumen	2023-03-10	322/19518	0.000489826	0.00833911	0.0055369	FN1/LCN2/VEGFA	3
GO:0060205	CC	GO:0060205	cytoplasmic vesicle lumen	2023-03-10	325/19518	0.000503279	0.00833911	0.0055369	FN1/LCN2/VEGFA	3
GO:0031983	CC	GO:0031983	vesicle lumen	2023-03-10	327/19518	0.000512378	0.00833911	0.0055369	FN1/LCN2/VEGFA	3
GO:0031093	CC	GO:0031093	platelet alpha granule lumen	2023-02-10	67/19518	0.000513176	0.00833911	0.0055369	FN1/VEGFA	2
GO:0031091	CC	GO:0031091	platelet alpha granule	2023-02-10	91/19518	0.000944239	0.0122751	0.00815027	FN1/VEGFA	2
GO:0001968	MF	GO:0001968	fibronectin binding	2023-02-10	31/18369	0.000122996	0.00922468	0.00517877	IGFBP3/VEGFA	2

## Sheet: Tumor RAS-WT GSVA
Supplementary Table 8. Gene set variation analysis results for nanostring gene sets between responders and non-responders of RAS-WT in the tumor compartment. Adjusted p-value<0.05 indicated significant enrichment. Limma linear model was used to compare GSVA results between R and NR.
	logFC	AveExpr	t	P.Value	adj.P.Val	B	Pathway	Contrast
Type II Interferon Signaling	0.607357	-0.0175408	6.17503	1.61862e-06	0.000179667	5.17867	Immune Response	Upregulated
MHC Class II Antigen Presentation	0.728992	-0.0141199	5.25287	1.76289e-05	0.000978401	2.84684	Innate & Adaptive Immunity	Upregulated
Other Interleukin Signaling	0.311117	-0.0179249	5.02475	3.20799e-05	0.00118696	2.26342	Immune Response	Upregulated
Phagocytosis	0.448291	-0.0273611	4.8297	5.35863e-05	0.00148702	1.76415	Cell Function	Upregulated
Inflammasomes	0.52071	-0.0458768	4.66372	8.29476e-05	0.00184144	1.33961	Innate & Adaptive Immunity	Upregulated
NF-kB Signaling	0.27692	-0.010145	4.27281	0.000231695	0.00428635	0.344497	Immune Response	Upregulated
Complement System	0.325843	-0.0106257	4.11404	0.000350971	0.00471139	-0.0563138	Innate & Adaptive Immunity	Upregulated
TH2 Differentiation	0.345917	0.0102172	4.06488	0.000398983	0.00471139	-0.179852	Innate & Adaptive Immunity	Upregulated
TH1 Differentiation	0.336674	0.000633219	4.04781	0.000417129	0.00471139	-0.222682	Innate & Adaptive Immunity	Upregulated
MHC Class I Antigen Presentation	0.430268	-0.00632487	4.04113	0.000424449	0.00471139	-0.239431	Innate & Adaptive Immunity	Upregulated
Neutrophil Degranulation	0.384984	-0.0328033	3.85202	0.000693379	0.00699683	-0.711073	Innate & Adaptive Immunity	Upregulated
Lymphocyte Trafficking	0.35176	-0.0245301	3.8139	0.000765115	0.00707732	-0.805464	Immune Response	Upregulated
Treg Differentiation	0.461304	-0.0374135	3.75549	0.000889419	0.00759427	-0.949649	Innate & Adaptive Immunity	Upregulated
Lipid Metabolism	-0.230099	-0.000397118	-3.67009	0.00110747	0.00878069	-1.15931	Metabolism	Downregulated
IL-6 Signaling	0.339089	-0.0179343	3.56229	0.00145845	0.0101983	-1.4219	Immune Response	Upregulated
Lysosome	0.439831	-0.034173	3.54725	0.00151533	0.0101983	-1.45834	Cell Function	Upregulated
TH9 Differentiation	0.341747	-0.0208174	3.53533	0.0015619	0.0101983	-1.48716	Innate & Adaptive Immunity	Upregulated
DNA Damage Repair	-0.282603	-0.00301876	-3.3865	0.00227519	0.0140303	-1.84441	Cell Function	Downregulated
IL-2 Signaling	0.235291	-0.00921825	3.32414	0.00266029	0.0155417	-1.99244	Immune Response	Upregulated
TH17 Differentiation	0.286973	-0.00583081	3.28558	0.00292913	0.0162567	-2.08342	Innate & Adaptive Immunity	Upregulated
TCR Signaling	0.238349	-0.00690805	3.18476	0.00376185	0.0198841	-2.3193	Innate & Adaptive Immunity	Upregulated
Fatty Acid Oxidation	-0.431391	0.00514706	-3.0524	0.00520554	0.0261937	-2.62415	Metabolism	Downregulated
BCR Signaling	0.270266	-0.015403	3.02083	0.0056211	0.0261937	-2.69598	Innate & Adaptive Immunity	Upregulated
IL-1 Signaling	0.233124	-0.0012361	3.01109	0.00575568	0.0261937	-2.71809	Immune Response	Upregulated
Matrix Remodeling and Metastasis	0.27465	0.0033978	3.00091	0.00589949	0.0261937	-2.74115	Physiology & Disease	Upregulated
Glycan Sensing	0.246982	-0.0250462	2.78322	0.00993042	0.0423953	-3.22493	Innate & Adaptive Immunity	Upregulated
Type I Interferon Signaling	0.329789	0.000570799	2.68329	0.0125501	0.0494787	-3.44061	Immune Response	Upregulated
MET Signaling	0.345118	-0.0207126	2.66222	0.0131795	0.0494787	-3.48553	Signaling Pathways	Upregulated
GPCR Signaling	-0.15368	0.0054284	-2.65871	0.0132872	0.0494787	-3.49299	Signaling Pathways	Downregulated
Endocytosis	0.275169	-0.0323485	2.65594	0.0133726	0.0494787	-3.49887	Cell Function	Upregulated
Type III Interferon Signaling	0.477758	0.0137808	2.63556	0.0140182	0.0501942	-3.54208	Immune Response	Upregulated
NLR Signaling	0.202024	-0.00912627	2.58569	0.0157225	0.0545373	-3.64699	Innate & Adaptive Immunity	Upregulated
Leukemia	0.234959	-0.0140991	2.57185	0.0162286	0.0545872	-3.6759	Physiology & Disease	Upregulated
Arginine Metabolism	-0.261712	0.0203568	-2.50558	0.0188687	0.0616008	-3.81306	Metabolism	Downregulated
AMPK Signaling	-0.175001	-0.0164062	-2.46187	0.020822	0.0648391	-3.90235	Signaling Pathways	Downregulated
NK Activity	0.140576	-0.00363415	2.45746	0.0210289	0.0648391	-3.9113	Innate & Adaptive Immunity	Upregulated
Drug Resistance	0.388567	0.016948	2.41732	0.0230031	0.0681486	-3.99235	Physiology & Disease	Upregulated
DNA Sensing	0.228769	-0.0216462	2.41098	0.0233301	0.0681486	-4.00508	Innate & Adaptive Immunity	Upregulated
Lymphocyte Regulation	0.202308	-0.000607834	2.3705	0.0255202	0.0725508	-4.08584	Immune Response	Upregulated
PPAR Signaling	-0.264779	-0.0217782	-2.35955	0.0261444	0.0725508	-4.10754	Signaling Pathways	Downregulated
Angiotensin System	-0.383869	0.00515288	-2.31103	0.029081	0.0787316	-4.20291	Physiology & Disease	Downregulated
Apoptosis	0.185559	-0.0101001	2.28705	0.0306401	0.0809774	-4.24955	Cell Function	Upregulated
FGFR Signaling	-0.154932	-0.00796349	-2.1885	0.0378778	0.0977776	-4.43788	Signaling Pathways	Downregulated
TNF Signaling	0.114153	-0.00966184	2.09446	0.0461837	0.116509	-4.61228	Immune Response	Upregulated
VEGF Signaling	0.182124	0.00867094	2.05193	0.0504475	0.124437	-4.6894	Signaling Pathways	Upregulated
Dendritic Cells	-0.20491	-0.0107147	-1.95589	0.0613808	0.148114	-4.85931	Innate & Adaptive Immunity	Downregulated
PDGF Signaling	0.259386	-0.0162638	1.91295	0.0669084	0.155074	-4.93335	Signaling Pathways	Upregulated
Myeloid Inflammation	0.150195	-0.0143874	1.91182	0.0670592	0.155074	-4.93528	Innate & Adaptive Immunity	Upregulated
Cilium Assembly	-0.253005	-0.0598613	-1.88244	0.0710933	0.161048	-4.98519	Cell Function	Downregulated
Prostaglandin Inflammation	-0.337815	-0.037683	-1.86112	0.0741527	0.164619	-5.02106	Immune Response	Downregulated
Hedgehog Signaling	0.243107	0.0155089	1.77389	0.0878789	0.187843	-5.16452	Signaling Pathways	Upregulated
Melanoma	-0.113873	0.00813559	-1.77318	0.0879987	0.187843	-5.16566	Physiology & Disease	Downregulated
Notch Signaling	0.226553	-0.00441795	1.74054	0.0936732	0.196183	-5.21796	Signaling Pathways	Upregulated
JAK-STAT Signaling	0.0952009	-0.00539167	1.70915	0.0994192	0.203506	-5.26751	Signaling Pathways	Upregulated
HIF1 Signaling	0.15085	-0.00300531	1.70073	0.101011	0.203506	-5.28069	Signaling Pathways	Upregulated
Myc	0.180792	-0.0449947	1.69207	0.10267	0.203506	-5.29418	Signaling Pathways	Upregulated
EGFR Signaling	0.223672	-0.032753	1.68058	0.104906	0.204291	-5.312	Signaling Pathways	Upregulated
EMT	0.147915	-0.00896261	1.66199	0.108612	0.20786	-5.34063	Cell Function	Upregulated
Interferon Response Genes	0.254963	-0.00299359	1.5872	0.124642	0.234496	-5.45319	Immune Response	Upregulated
Cell Cycle	-0.144679	-0.0138149	-1.5407	0.13556	0.250785	-5.52103	Cell Function	Downregulated
TLR Signaling	0.103188	-0.022136	1.52553	0.139286	0.253455	-5.5428	Innate & Adaptive Immunity	Upregulated
Cell Adhesion & Motility	0.111523	-0.00865879	1.51284	0.142468	0.255063	-5.56087	Cell Function	Upregulated
Vitamin & Cofactor Metabolism	-0.114586	-0.00578299	-1.47688	0.151804	0.267464	-5.6114	Metabolism	Downregulated
Chemokine Signaling	0.0742545	0.00506622	1.4357	0.163095	0.278594	-5.66801	Immune Response	Upregulated
Epigenetic Modification	0.095125	-0.00903554	1.43554	0.163141	0.278594	-5.66822	Cell Function	Upregulated
Glycosylation	0.176103	-0.0208381	1.40189	0.172858	0.290717	-5.71346	Metabolism	Upregulated
RAGE Signaling	0.190023	0.0351986	1.34248	0.191128	0.316645	-5.79108	Innate & Adaptive Immunity	Upregulated
Insulin Signaling	-0.0870692	0.00900952	-1.32686	0.196173	0.320224	-5.811	Signaling Pathways	Downregulated
Immune Exhaustion	-0.166601	0.0173212	-1.30194	0.204435	0.324714	-5.84237	Immune Response	Downregulated
Cytotoxicity	-0.207373	0.00977682	-1.30093	0.204774	0.324714	-5.84362	Immune Response	Downregulated
Oxidative Stress	0.0878648	-0.0103752	1.25431	0.220966	0.345454	-5.90086	Cell Function	Upregulated
Ion Transport	-0.0779453	-0.0182037	-1.20906	0.237597	0.359613	-5.95465	Cell Function	Downregulated
ERBB2 Signaling	0.156292	-0.0158002	1.20433	0.239389	0.359613	-5.96017	Signaling Pathways	Upregulated
Host Defense Peptides	0.137986	-0.00204577	1.2034	0.239742	0.359613	-5.96126	Innate & Adaptive Immunity	Upregulated
RNA Sensing	0.111787	-0.019891	1.16136	0.256121	0.378702	-6.00944	Innate & Adaptive Immunity	Upregulated
TGF-beta Signaling	0.107999	-0.00037739	1.14728	0.261788	0.378702	-6.02523	Signaling Pathways	Upregulated
RNA Processing	-0.13596	-0.0163105	-1.14503	0.262703	0.378702	-6.02774	Cell Function	Downregulated
Glycolysis & Glucose Transport	0.125079	-0.00600588	1.10857	0.277836	0.395382	-6.06775	Metabolism	Upregulated
Circadian Clock	0.16163	-0.0159296	1.04729	0.304675	0.428087	-6.13236	Physiology & Disease	Upregulated
Glutamine Metabolism	-0.108946	0.00619239	-1.02419	0.315246	0.437404	-6.15583	Metabolism	Downregulated
Amino Acid Synthesis & Transport	-0.0840959	0.0081377	-1.00325	0.325052	0.445441	-6.1767	Metabolism	Downregulated
Nucleotide Synthesis	0.108884	-0.0200413	0.958573	0.346666	0.469267	-6.21988	Metabolism	Upregulated
Senescence	0.0921475	0.00130336	0.944591	0.353625	0.47292	-6.23302	Cell Function	Upregulated
Mitochondrial Metabolism / TCA	0.139772	-0.0235469	0.829506	0.414423	0.54763	-6.33428	Metabolism	Upregulated
Pentose Phosphate	0.113267	-0.0595796	0.804708	0.428337	0.554558	-6.35447	Metabolism	Upregulated
Internal Reference	0.11524	-0.0270794	0.802381	0.429658	0.554558	-6.35634	Signaling Pathways	Upregulated
Cancer Antigens	-0.0860537	0.00811779	-0.788516	0.437576	0.558287	-6.36734	Innate & Adaptive Immunity	Downregulated
mTOR Signaling	-0.0591379	-0.000366547	-0.742788	0.464316	0.57926	-6.40234	Signaling Pathways	Downregulated
IDH1/2	0.129917	-0.0329102	0.74256	0.464452	0.57926	-6.40251	Metabolism	Upregulated
Fatty Acid Synthesis	-0.101252	-0.0314128	-0.732712	0.470335	0.58008	-6.40979	Metabolism	Downregulated
Autophagy	0.0781386	-0.0097925	0.608708	0.548037	0.668485	-6.49336	Cell Function	Upregulated
FoxO Signaling	0.0541758	-0.0161107	0.581557	0.565909	0.682782	-6.50966	Signaling Pathways	Upregulated
NO Signaling	-0.0672456	-0.00702214	-0.550925	0.586421	0.694064	-6.52717	Signaling Pathways	Downregulated
MAPK Signaling	0.0293357	0.00566094	0.548936	0.587766	0.694064	-6.52828	Signaling Pathways	Upregulated
T-cell Checkpoints	-0.0675972	0.0170652	-0.532328	0.599051	0.699944	-6.53736	Innate & Adaptive Immunity	Downregulated
Tryptophan & Kynurenine Metabolism	0.084571	0.0377427	0.463396	0.646964	0.748052	-6.57212	Metabolism	Upregulated
Proteotoxic Stress	0.055605	-0.00952423	0.435423	0.666874	0.756111	-6.58487	Cell Function	Upregulated
Prostate Cancer	0.0324636	-0.00803039	0.434469	0.667558	0.756111	-6.58529	Physiology & Disease	Upregulated
Differentiation	0.0322634	-0.00705179	0.397769	0.694071	0.778201	-6.60081	Cell Function	Upregulated
IL-17 Signaling	0.0281146	-0.0032473	0.348418	0.730352	0.810691	-6.61953	Immune Response	Upregulated
PI3K-Akt Signaling	0.0149356	0.00302387	0.293365	0.771589	0.840019	-6.63753	Signaling Pathways	Upregulated
Estrogen Signaling	0.0276291	-0.00262332	0.292941	0.771909	0.840019	-6.63765	Signaling Pathways	Upregulated
Glioma	0.0219641	-0.00505452	0.25378	0.801676	0.853792	-6.64857	Physiology & Disease	Upregulated
p53 Signaling	0.0230784	-0.0139842	0.243634	0.80944	0.853792	-6.65114	Signaling Pathways	Upregulated
Purinergic Signaling	0.0348134	-0.0232906	0.240028	0.812204	0.853792	-6.65203	Signaling Pathways	Upregulated
T cells	0.0260261	0.0195241	0.23595	0.815333	0.853792	-6.65302	Innate & Adaptive Immunity	Upregulated
Androgen Signaling	0.0162221	-0.0326937	0.150782	0.88132	0.914266	-6.66984	Signaling Pathways	Upregulated
Retinoic Acid Signaling	-0.0150077	0.0313515	-0.103583	0.918301	0.943809	-6.67598	Signaling Pathways	Downregulated
Immortality & Stemness	-0.0048791	-0.0321135	-0.0594187	0.953076	0.970564	-6.67966	Cell Function	Downregulated
B cells	-0.00403525	0.0244804	-0.0336544	0.973412	0.982261	-6.68088	Innate & Adaptive Immunity	Downregulated
Neuroendocrine Function	-0.00156773	-0.00212524	-0.0125023	0.990121	0.990121	-6.68138	Physiology & Disease	Downregulated

## Sheet: Stroma RAS-WT GSVA
Supplementary Table 8. Gene set variation analysis results for nanostring gene sets between responders and non-responders of RAS-WT in the stroma compartment. Adjusted p-value<0.05 indicated significant enrichment. Limma linear model was used to compare GSVA results between R and NR.
	logFC	AveExpr	t	P.Value	adj.P.Val	B	Pathway	Contrast
TH1 Differentiation	0.408334	0.000633219	5.50473	9.15631e-06	0.00101635	3.54057	Innate & Adaptive Immunity	Upregulated
Other Interleukin Signaling	0.285471	-0.0179249	4.07779	0.000386335	0.0208508	-0.066496	Immune Response	Upregulated
PPAR Signaling	-0.3917	-0.0217782	-3.87608	0.00065236	0.0208508	-0.566957	Signaling Pathways	Downregulated
Type II Interferon Signaling	0.485081	-0.0175408	3.82139	0.000751379	0.0208508	-0.701629	Immune Response	Upregulated
IL-6 Signaling	0.344923	-0.0179343	3.50798	0.0016758	0.0372027	-1.46294	Immune Response	Upregulated
TH17 Differentiation	0.301202	-0.00583081	3.38106	0.00230851	0.0377504	-1.76521	Innate & Adaptive Immunity	Upregulated
Matrix Remodeling and Metastasis	0.306966	0.0033978	3.3688	0.00238066	0.0377504	-1.79419	Physiology & Disease	Upregulated
IL-2 Signaling	0.23616	-0.00921825	3.19928	0.00363189	0.0468199	-2.19077	Immune Response	Upregulated
NF-kB Signaling	0.234397	-0.010145	3.16119	0.00398993	0.0468199	-2.27873	Immune Response	Upregulated
TH2 Differentiation	0.299254	0.0102172	3.1386	0.00421801	0.0468199	-2.33067	Innate & Adaptive Immunity	Upregulated
MHC Class II Antigen Presentation	0.509495	-0.0141199	2.85594	0.00836239	0.0733766	-2.96613	Innate & Adaptive Immunity	Upregulated
Phagocytosis	0.325516	-0.0273611	2.83351	0.00882065	0.0733766	-3.01532	Cell Function	Upregulated
Dendritic Cells	-0.284542	-0.0107147	-2.81951	0.00911832	0.0733766	-3.04589	Innate & Adaptive Immunity	Downregulated
Drug Resistance	0.449313	0.016948	2.81325	0.0092547	0.0733766	-3.05955	Physiology & Disease	Upregulated
Inflammasomes	0.369005	-0.0458768	2.68308	0.0125617	0.0916505	-3.33976	Innate & Adaptive Immunity	Upregulated
Fatty Acid Oxidation	-0.397172	0.00514706	-2.64803	0.0136257	0.0916505	-3.41399	Metabolism	Downregulated
DNA Damage Repair	-0.241445	-0.00301876	-2.63517	0.0140366	0.0916505	-3.44106	Cell Function	Downregulated
TH9 Differentiation	0.278899	-0.0208174	2.58556	0.0157332	0.0970212	-3.54486	Innate & Adaptive Immunity	Upregulated
Arginine Metabolism	-0.270676	0.0203568	-2.52508	0.0180599	0.105508	-3.66987	Metabolism	Downregulated
Complement System	0.234392	-0.0106257	2.48883	0.0196029	0.106955	-3.74394	Innate & Adaptive Immunity	Upregulated
AMPK Signaling	-0.180332	-0.0164062	-2.45614	0.0210984	0.106955	-3.81019	Signaling Pathways	Downregulated
Treg Differentiation	0.346379	-0.0374135	2.45403	0.0211983	0.106955	-3.81444	Innate & Adaptive Immunity	Upregulated
PDGF Signaling	0.322885	-0.0162638	2.40136	0.0238421	0.115064	-3.92	Signaling Pathways	Upregulated
MET Signaling	0.320755	-0.0207126	2.35316	0.0265229	0.122668	-4.01532	Signaling Pathways	Upregulated
MHC Class I Antigen Presentation	0.295363	-0.00632487	2.32537	0.0281909	0.12349	-4.06971	Innate & Adaptive Immunity	Upregulated
Lipid Metabolism	-0.168188	-0.000397118	-2.31361	0.0289256	0.12349	-4.09261	Metabolism	Downregulated
Lymphocyte Trafficking	0.246234	-0.0245301	2.27604	0.03139	0.129048	-4.16525	Immune Response	Upregulated
Prostaglandin Inflammation	-0.40067	-0.037683	-2.20335	0.0367059	0.145513	-4.30354	Immune Response	Downregulated
Vitamin & Cofactor Metabolism	-0.167185	-0.00578299	-2.18196	0.0384182	0.147049	-4.34367	Metabolism	Downregulated
TCR Signaling	0.180801	-0.00690805	2.15754	0.0404606	0.149704	-4.38915	Innate & Adaptive Immunity	Upregulated
JAK-STAT Signaling	0.119753	-0.00539167	2.12547	0.0432904	0.155007	-4.44833	Signaling Pathways	Upregulated
Type III Interferon Signaling	0.395981	0.0137808	2.03784	0.0519453	0.17577	-4.60688	Immune Response	Upregulated
Type I Interferon Signaling	0.269572	0.000570799	2.03494	0.0522558	0.17577	-4.61204	Immune Response	Upregulated
Neutrophil Degranulation	0.235725	-0.0328033	1.96105	0.0607543	0.198345	-4.74186	Innate & Adaptive Immunity	Upregulated
BCR Signaling	0.188686	-0.015403	1.87853	0.0716576	0.227257	-4.88266	Innate & Adaptive Immunity	Upregulated
Glycan Sensing	0.18207	-0.0250462	1.86224	0.0740002	0.228167	-4.90991	Innate & Adaptive Immunity	Upregulated
Ion Transport	-0.117704	-0.0182037	-1.82129	0.0801826	0.240548	-4.97762	Cell Function	Downregulated
TNF Signaling	0.103954	-0.00966184	1.80032	0.0835179	0.24396	-5.01186	Immune Response	Upregulated
Chemokine Signaling	0.0934239	0.00506622	1.76571	0.0892818	0.248473	-5.06768	Immune Response	Upregulated
NK Activity	0.109825	-0.00363415	1.76421	0.0895398	0.248473	-5.07008	Innate & Adaptive Immunity	Upregulated
Cilium Assembly	-0.240685	-0.0598613	-1.7278	0.0959809	0.258151	-5.12785	Cell Function	Downregulated
IL-1 Signaling	0.149842	-0.0012361	1.70415	0.100373	0.258151	-5.16487	Immune Response	Upregulated
Leukemia	0.169563	-0.0140991	1.69661	0.101809	0.258151	-5.17659	Physiology & Disease	Upregulated
Endocytosis	0.192759	-0.0323485	1.69064	0.102957	0.258151	-5.18583	Cell Function	Upregulated
FGFR Signaling	-0.127123	-0.00796349	-1.68192	0.104656	0.258151	-5.1993	Signaling Pathways	Downregulated
Lysosome	0.245712	-0.034173	1.6662	0.107775	0.260066	-5.22343	Cell Function	Upregulated
GPCR Signaling	-0.10402	0.0054284	-1.61426	0.11864	0.280192	-5.30184	Signaling Pathways	Downregulated
Cell Cycle	-0.150273	-0.0138149	-1.55573	0.131959	0.305156	-5.38778	Cell Function	Downregulated
Notch Signaling	0.199394	-0.00441795	1.46924	0.153862	0.348544	-5.50995	Signaling Pathways	Upregulated
Epigenetic Modification	0.0997955	-0.00903554	1.45648	0.157326	0.349264	-5.52747	Cell Function	Upregulated
Nucleotide Synthesis	0.161804	-0.0200413	1.4134	0.169493	0.368897	-5.58569	Metabolism	Upregulated
VEGF Signaling	0.132723	0.00867094	1.39639	0.174499	0.372489	-5.60827	Signaling Pathways	Upregulated
Hedgehog Signaling	0.195882	0.0155089	1.36093	0.18531	0.388103	-5.65458	Signaling Pathways	Upregulated
EGFR Signaling	0.181954	-0.032753	1.30528	0.203321	0.412217	-5.72517	Signaling Pathways	Upregulated
HIF1 Signaling	0.121234	-0.00300531	1.2988	0.205505	0.412217	-5.73323	Signaling Pathways	Upregulated
NLR Signaling	0.113125	-0.00912627	1.29156	0.207965	0.412217	-5.74219	Innate & Adaptive Immunity	Upregulated
Insulin Signaling	-0.0871208	0.00900952	-1.27926	0.212195	0.413221	-5.7573	Signaling Pathways	Downregulated
Myeloid Inflammation	0.106417	-0.0143874	1.26668	0.216589	0.414506	-5.77263	Innate & Adaptive Immunity	Upregulated
Angiotensin System	-0.220391	0.00515288	-1.2106	0.237025	0.445928	-5.83933	Physiology & Disease	Downregulated
Cytotoxicity	-0.195464	0.00977682	-1.18914	0.245217	0.446463	-5.86414	Immune Response	Downregulated
DNA Sensing	0.124145	-0.0216462	1.1795	0.248967	0.446463	-5.87517	Innate & Adaptive Immunity	Upregulated
Apoptosis	0.104617	-0.0101001	1.17069	0.252428	0.446463	-5.88517	Cell Function	Upregulated
Cell Adhesion & Motility	0.0904554	-0.00865879	1.16823	0.253398	0.446463	-5.88794	Cell Function	Upregulated
Lymphocyte Regulation	0.107408	-0.000607834	1.1346	0.266977	0.459616	-5.92541	Immune Response	Upregulated
Melanoma	-0.0776426	0.00813559	-1.12935	0.269145	0.459616	-5.93118	Physiology & Disease	Downregulated
Immune Exhaustion	-0.147416	0.0173212	-1.11232	0.276262	0.464622	-5.9497	Immune Response	Downregulated
Tryptophan & Kynurenine Metabolism	0.201851	0.0377427	1.09881	0.282004	0.467201	-5.96421	Metabolism	Upregulated
Circadian Clock	0.164014	-0.0159296	1.03518	0.310194	0.506346	-6.03038	Physiology & Disease	Upregulated
MAPK Signaling	0.053674	0.00566094	0.975577	0.338336	0.54428	-6.08907	Signaling Pathways	Upregulated
Pentose Phosphate	0.133996	-0.0595796	0.931129	0.360421	0.571525	-6.13073	Metabolism	Upregulated
Androgen Signaling	-0.0973763	-0.0326937	-0.893043	0.380091	0.594227	-6.16499	Signaling Pathways	Downregulated
ERBB2 Signaling	0.115816	-0.0158002	0.857518	0.399057	0.606962	-6.19572	Signaling Pathways	Upregulated
EMT	0.0815367	-0.00896261	0.857304	0.399173	0.606962	-6.19591	Cell Function	Upregulated
Interferon Response Genes	0.14068	-0.00299359	0.825523	0.416646	0.624968	-6.2224	Immune Response	Upregulated
TGF-beta Signaling	0.0730684	-0.00037739	0.743136	0.464115	0.68689	-6.28665	Signaling Pathways	Upregulated
Oxidative Stress	0.0520972	-0.0103752	0.704867	0.48721	0.711583	-6.3143	Cell Function	Upregulated
Internal Reference	0.0998815	-0.0270794	0.675064	0.505642	0.728421	-6.33486	Signaling Pathways	Upregulated
B cells	0.0812698	0.0244804	0.665143	0.511864	0.728421	-6.34151	Innate & Adaptive Immunity	Upregulated
Myc	0.0699528	-0.0449947	0.608449	0.548211	0.770272	-6.3777	Signaling Pathways	Upregulated
IL-17 Signaling	-0.0452748	-0.0032473	-0.545468	0.590119	0.793384	-6.41423	Immune Response	Downregulated
Senescence	0.0542021	0.00130336	0.533577	0.598203	0.793384	-6.42069	Cell Function	Upregulated
Retinoic Acid Signaling	0.0772214	0.0313515	0.521827	0.606243	0.793384	-6.42694	Signaling Pathways	Upregulated
Immortality & Stemness	0.0433588	-0.0321135	0.514305	0.611418	0.793384	-6.43087	Cell Function	Upregulated
Proteotoxic Stress	-0.0659146	-0.00952423	-0.503079	0.619178	0.793384	-6.43662	Cell Function	Downregulated
Prostate Cancer	0.0387794	-0.00803039	0.502828	0.619352	0.793384	-6.43675	Physiology & Disease	Upregulated
RNA Processing	-0.0610319	-0.0163105	-0.490225	0.628119	0.793384	-6.44306	Cell Function	Downregulated
T cells	0.0547096	0.0195241	0.483974	0.632488	0.793384	-6.44614	Innate & Adaptive Immunity	Upregulated
Glycosylation	0.0643613	-0.0208381	0.48302	0.633157	0.793384	-6.4466	Metabolism	Upregulated
mTOR Signaling	-0.0395877	-0.000366547	-0.478769	0.636137	0.793384	-6.44866	Signaling Pathways	Downregulated
Host Defense Peptides	0.0536301	-0.00204577	0.444492	0.660395	0.814487	-6.46465	Innate & Adaptive Immunity	Upregulated
Cancer Antigens	0.0393067	0.00811779	0.346899	0.731481	0.892247	-6.50374	Innate & Adaptive Immunity	Upregulated
FoxO Signaling	0.0310209	-0.0161107	0.321831	0.750174	0.899889	-6.51224	Signaling Pathways	Upregulated
Fatty Acid Synthesis	-0.0435543	-0.0314128	-0.304375	0.763284	0.899889	-6.51778	Metabolism	Downregulated
PI3K-Akt Signaling	0.01588	0.00302387	0.298713	0.767553	0.899889	-6.51951	Signaling Pathways	Upregulated
Glioma	0.0257564	-0.00505452	0.288735	0.775092	0.899889	-6.52249	Physiology & Disease	Upregulated
RNA Sensing	0.0281652	-0.019891	0.277505	0.783604	0.899889	-6.52572	Innate & Adaptive Immunity	Upregulated
Purinergic Signaling	-0.0407574	-0.0232906	-0.273839	0.786389	0.899889	-6.52674	Signaling Pathways	Downregulated
IDH1/2	0.0376286	-0.0329102	0.207649	0.837134	0.941979	-6.54294	Metabolism	Upregulated
Differentiation	0.0166983	-0.00705179	0.199027	0.843802	0.941979	-6.54472	Cell Function	Upregulated
Amino Acid Synthesis & Transport	-0.0169757	0.0081377	-0.192794	0.84863	0.941979	-6.54596	Metabolism	Downregulated
Autophagy	0.0204904	-0.0097925	0.154365	0.878523	0.965506	-6.55275	Cell Function	Upregulated
RAGE Signaling	0.0204448	0.0351986	0.136092	0.892806	0.970158	-6.55545	Innate & Adaptive Immunity	Upregulated
Neuroendocrine Function	0.0153948	-0.00212524	0.11953	0.905782	0.970158	-6.5576	Physiology & Disease	Upregulated
Estrogen Signaling	-0.0110901	-0.00262332	-0.114004	0.910117	0.970158	-6.55826	Signaling Pathways	Downregulated
Glycolysis & Glucose Transport	0.0123826	-0.00600588	0.104327	0.917717	0.970158	-6.55933	Metabolism	Upregulated
TLR Signaling	0.00367955	-0.022136	0.0503595	0.960224	0.993924	-6.56358	Innate & Adaptive Immunity	Upregulated
NO Signaling	-0.00449739	-0.00702214	-0.0356505	0.971836	0.993924	-6.56423	Signaling Pathways	Downregulated
Mitochondrial Metabolism / TCA	0.00502184	-0.0235469	0.0286734	0.977346	0.993924	-6.56446	Metabolism	Upregulated
T-cell Checkpoints	-0.00268454	0.0170652	-0.0204677	0.983828	0.993924	-6.56466	Innate & Adaptive Immunity	Downregulated
p53 Signaling	-0.000988901	-0.0139842	-0.0101248	0.992	0.993924	-6.56482	Signaling Pathways	Downregulated
Glutamine Metabolism	-0.000858156	0.00619239	-0.00768912	0.993924	0.993924	-6.56485	Metabolism	Downregulated
